# Supplementary material for: Dog olfactory receptor gene expression profiling using samples derived from nasal epithelium brushing
Source: Canine Med Genet. 2022 May 20;9:7. doi: 10.1186/s40575-022-00116-7 (PMC9121576; doi:10.1186/s40575-022-00116-7)
Supplement: Supplementary file 1 — Additional file 1. Bichon and Golden Retriever Gene profiling. [file 40575_2022_116_MOESM1_ESM.zip › Additional data file 1 a.xlsx]

## Sheet: Feuil1
Additional data file 1a, b
Bichon and Golden Retriever Gene profiling
This file presents the crude FPKM values of the OR RNA transcripts
In column C, 0, corresponds to unnamed genes in ENSEMBL.org
File 1a
GOLDEN Retriever
chromosomes or contigs	gene_id	gene_names	FPKM
31	ENSCAFG00000010351	TFF1	52340.7
5	ENSCAFG00000015866	VMO1	47833.5
31	ENSCAFG00000030140	0	46288.9
35	ENSCAFG00000009876	0	42706.7
30	ENSCAFG00000013633	B2M	31104.7
38	ENSCAFG00000011821	TAGLN2	26382.4
31	ENSCAFG00000010642	CSTB	24205
27	ENSCAFG00000015077	GAPDH	23532.5
18	ENSCAFG00000015901	FTH1	22835.4
8	ENSCAFG00000016165	GPX2	21690.5
6	ENSCAFG00000019812	GSTM4	20461.1
5	ENSCAFG00000020252	NQO1	20174.1
1	ENSCAFG00000032339	CYP2A13	19608.9
15	ENSCAFG00000025827	0	19045.8
6	ENSCAFG00000019809	GSTM3	16728.9
9	ENSCAFG00000032216	0	16101.9
26	ENSCAFG00000018018	0	15644.6
18	ENSCAFG00000015860	SCGB1A1	14489.3
15	ENSCAFG00000004321	TSPAN1	14283.2
7	ENSCAFG00000017553	S100A6	14221.3
31	ENSCAFG00000008859	SOD1	14183
18	ENSCAFG00000024955	0	14109.8
30	ENSCAFG00000017309	0	14050.6
1	ENSCAFG00000003861	FTL	13928.5
35	ENSCAFG00000017221	0	13766
1	ENSCAFG00000030508	TMSB4Y	13516.9
11	ENSCAFG00000023922	AQP3	13104.2
11	ENSCAFG00000001615	RPS6	13064
7	ENSCAFG00000017557	S100A8	12528.9
17	ENSCAFG00000007875	TMSB10	11764.5
31	ENSCAFG00000010348	TFF3	11676.3
9	ENSCAFG00000004916	0	11653.2
5	ENSCAFG00000023443	UBB	11645.6
30	ENSCAFG00000026101	0	11575.6
9	ENSCAFG00000005734	ACTG1	11341.6
15	ENSCAFG00000007990	0	11302.4
27	ENSCAFG00000008380	0	11071.7
14	ENSCAFG00000002437	AGR2	11015
18	ENSCAFG00000009523	0	11014.4
1	ENSCAFG00000026335	0	10935.4
17	ENSCAFG00000023728	0	10912
6	ENSCAFG00000025931	0	10840.7
15	ENSCAFG00000004745	RPS8	10550.2
11	ENSCAFG00000030465	FTH1	9317.9
8	ENSCAFG00000018036	HSP90AA1	9307.2
18	ENSCAFG00000013934	FAU	8983
25	ENSCAFG00000021389	0	8878.5
33	ENSCAFG00000012865	0	8850.5
6	ENSCAFG00000019472	0	8770.4
8	ENSCAFG00000011410	Rpl36a	8592.4
6	ENSCAFG00000017130	NUPR1	8564
1	ENSCAFG00000022178	0	8186.8
38	ENSCAFG00000012666	F11R	8081.9
35	ENSCAFG00000018632	0	8012.8
17	ENSCAFG00000012916	S100A11	7997.7
33	ENSCAFG00000012725	0	7716.9
38	ENSCAFG00000012683	TSTD1	7643.5
14	ENSCAFG00000010433	0	7515.5
10	ENSCAFG00000023471	RPS27A	7319.7
3	ENSCAFG00000013053	RPS17	7221.8
18	ENSCAFG00000026175	0	7205.2
31	ENSCAFG00000031557	0	7177.1
14	ENSCAFG00000002885	HNRNPA2B1	7155.1
35	ENSCAFG00000009846	NOL7	7072.1
9	ENSCAFG00000023529	KRT15	6948.6
35	ENSCAFG00000030069	HMGN4	6812.3
5	ENSCAFG00000011666	HSPA8	6775.5
33	ENSCAFG00000009601	0	6692
5	ENSCAFG00000012395	0	6681.9
21	ENSCAFG00000006936	RPL27A	6666.1
7	ENSCAFG00000029470	0	6535.6
3	ENSCAFG00000014333	S100P	6443.8
18	ENSCAFG00000031288	0	6405.2
9	ENSCAFG00000026113	0	6287.4
9	ENSCAFG00000017680	RPL7A	6285.3
6	ENSCAFG00000025978	0	6260.7
9	ENSCAFG00000020136	RPL12	6062.8
21	ENSCAFG00000007666	0	5934.6
7	ENSCAFG00000021934	0	5928.7
3	ENSCAFG00000030896	RPS23	5801.3
17	ENSCAFG00000003263	RPS7	5744.8
14	ENSCAFG00000001530	0	5660.1
28	ENSCAFG00000007044	HNRNPF	5652.8
9	ENSCAFG00000023647	KRT19	5513.3
26	ENSCAFG00000010227	RPLP0	5504.6
14	ENSCAFG00000025725	0	5443.2
35	ENSCAFG00000032500	0	5421.6
18	ENSCAFG00000032192	0	5394.9
23	ENSCAFG00000022368	0	5285
36	ENSCAFG00000024530	MINOS1	5194.8
1	ENSCAFG00000029892	0	5145.5
18	ENSCAFG00000029798	0	5105.9
27	ENSCAFG00000029439	TMA7	5103.2
23	ENSCAFG00000005138	RPL14	5094.7
20	ENSCAFG00000004590	0	5021.5
15	ENSCAFG00000006153	BTG1	4971.6
9	ENSCAFG00000005927	DCXR	4962.6
30	ENSCAFG00000031501	C15orf48	4919.4
9	ENSCAFG00000032629	0	4906.7
20	ENSCAFG00000011495	GPX1	4898.2
3	ENSCAFG00000014627	0	4873.6
16	ENSCAFG00000005747	C8orf4	4858.6
9	ENSCAFG00000023449	KRT13	4789
35	ENSCAFG00000012189	PPP1R11	4751
23	ENSCAFG00000005101	RPSA	4713.6
35	ENSCAFG00000031092	0	4705.6
38	ENSCAFG00000012689	USF1	4699.1
1	ENSCAFG00000025861	0	4634.6
9	ENSCAFG00000025971	0	4581.5
8	ENSCAFG00000011966	PSME2	4555.5
5	ENSCAFG00000026275	0	4538.7
6	ENSCAFG00000016020	ACTB	4533.8
20	ENSCAFG00000023247	RPS15	4525.8
36	ENSCAFG00000013497	HNRNPA3	4490.3
28	ENSCAFG00000009663	SCD	4481.2
5	ENSCAFG00000021886	0	4458.9
1	ENSCAFG00000000190	RPS12	4368.2
20	ENSCAFG00000014723	UBA52	4361.8
8	ENSCAFG00000018440	0	4358.7
30	ENSCAFG00000021640	0	4274.7
7	ENSCAFG00000011496	PIGR	4242.7
9	ENSCAFG00000016914	0	4239.4
9	ENSCAFG00000020948	0	4231.9
7	ENSCAFG00000017386	RPS27	4211.6
20	ENSCAFG00000019158	EEF2	4201.4
9	ENSCAFG00000016493	RPL19	4176.1
10	ENSCAFG00000031955	0	4165.5
26	ENSCAFG00000012757	0	4158.4
25	ENSCAFG00000032596	0	4145.3
25	ENSCAFG00000006810	0	4117.6
3	ENSCAFG00000016008	RPL9	4114.4
8	ENSCAFG00000011134	DAD1	4105.9
10	ENSCAFG00000001346	RPL3	4087.2
33	ENSCAFG00000012807	MUC20	4062.5
17	ENSCAFG00000012022	0	4058.9
11	ENSCAFG00000024818	RACK1	4021.4
25	ENSCAFG00000025831	0	3949.1
10	ENSCAFG00000032122	0	3919.3
38	ENSCAFG00000010206	CTSE	3901.4
8	ENSCAFG00000024150	ARF6	3892.2
15	ENSCAFG00000006734	0	3866.2
8	ENSCAFG00000015013	LGALS3	3756.8
23	ENSCAFG00000005494	FTL	3699.7
5	ENSCAFG00000025786	0	3674.5
8	ENSCAFG00000032696	0	3673.9
8	ENSCAFG00000032163	0	3672.8
33	ENSCAFG00000012525	MUC13	3612.3
9	ENSCAFG00000020872	0	3600.2
14	ENSCAFG00000029104	LINC00998	3597.4
27	ENSCAFG00000032583	METTL7A	3578.9
10	ENSCAFG00000023589	0	3578.3
1	ENSCAFG00000026824	0	3542.4
7	ENSCAFG00000023324	S100A12	3524.4
10	ENSCAFG00000000064	CD63	3494.2
8	ENSCAFG00000016589	SRSF5	3490.2
38	ENSCAFG00000012754	UFC1	3486.3
15	ENSCAFG00000004033	PDZK1IP1	3483.8
9	ENSCAFG00000011713	DDX5	3480.4
8	ENSCAFG00000030655	0	3469.2
35	ENSCAFG00000010923	HIST1H1C	3428.4
23	ENSCAFG00000026013	0	3427.6
10	ENSCAFG00000000697	0	3426.1
23	ENSCAFG00000005764	RPL15	3415.9
21	ENSCAFG00000005402	RPS3	3415
21	ENSCAFG00000005490	KCNE3	3368.3
20	ENSCAFG00000017093	CALR	3354.7
27	ENSCAFG00000007154	0	3312.7
10	ENSCAFG00000000136	0	3312.6
8	ENSCAFG00000017516	0	3300.2
15	ENSCAFG00000024413	0	3276.8
17	ENSCAFG00000034654	0	3271.4
14	ENSCAFG00000002007	SAMD9L	3240.3
31	ENSCAFG00000010045	HMGN1	3218
3	ENSCAFG00000032015	MRFAP1L1	3181.1
7	ENSCAFG00000013102	GLUL	3140.7
3	ENSCAFG00000015450	HS3ST1	3112.2
38	ENSCAFG00000012997	0	3112.1
20	ENSCAFG00000019506	0	3071.2
5	ENSCAFG00000015827	PFN1	3051.9
35	ENSCAFG00000031306	0	3019.6
26	ENSCAFG00000008873	0	3002.6
5	ENSCAFG00000019840	0	2886.7
14	ENSCAFG00000002856	CYCS	2874.5
9	ENSCAFG00000020060	0	2874.1
20	ENSCAFG00000004589	PPIA	2835.7
1	ENSCAFG00000025994	0	2824.1
27	ENSCAFG00000006580	HNRNPA1	2763.8
17	ENSCAFG00000012707	PSMB4	2746.2
10	ENSCAFG00000021715	0	2745
6	ENSCAFG00000024307	RPL37	2725.2
38	ENSCAFG00000031609	0	2710.7
15	ENSCAFG00000026445	0	2692.6
5	ENSCAFG00000022406	0	2660.5
1	ENSCAFG00000023821	CYP2F1	2659.3
1	ENSCAFG00000001778	ANXA1	2609.8
30	ENSCAFG00000014800	EID1	2599.8
9	ENSCAFG00000022333	0	2576.5
17	ENSCAFG00000009795	ATP1A1	2571.5
21	ENSCAFG00000021568	0	2544.5
38	ENSCAFG00000010239	IKBKE	2499.9
3	ENSCAFG00000015445	0	2490.4
7	ENSCAFG00000025841	0	2486.9
27	ENSCAFG00000014553	TPI1	2477
10	ENSCAFG00000001324	ATF4	2464.3
2	ENSCAFG00000009333	CESdD1	2452.7
10	ENSCAFG00000021313	0	2448.2
38	ENSCAFG00000010542	B3GALT2	2446.6
14	ENSCAFG00000003159	0	2442.2
10	ENSCAFG00000027626	0	2428.5
17	ENSCAFG00000003647	FAM84A	2422.6
20	ENSCAFG00000015122	0	2419.7
30	ENSCAFG00000016268	0	2395.5
18	ENSCAFG00000029129	0	2382.9
6	ENSCAFG00000034067	0	2381
7	ENSCAFG00000019044	0	2365
1	ENSCAFG00000003631	RPS11	2364.9
9	ENSCAFG00000027643	0	2359
27	ENSCAFG00000007199	0	2358
9	ENSCAFG00000025846	0	2344.1
27	ENSCAFG00000030967	COX14	2335.2
14	ENSCAFG00000002318	ARL4A	2331.5
21	ENSCAFG00000008336	0	2327
18	ENSCAFG00000013078	CST6	2317.4
36	ENSCAFG00000032718	0	2316.1
9	ENSCAFG00000014630	RPL27	2282.9
9	ENSCAFG00000030581	0	2260.3
21	ENSCAFG00000022498	0	2256.8
25	ENSCAFG00000007934	CTSB	2255.8
15	ENSCAFG00000005419	PNP	2250.5
11	ENSCAFG00000012222	0	2249.2
28	ENSCAFG00000031206	0	2233.5
10	ENSCAFG00000002215	RPL31	2226.2
1	ENSCAFG00000031314	CAPNS1	2222.9
38	ENSCAFG00000012850	NDUFS2	2217
24	ENSCAFG00000024453	BPIFA1	2209.6
1	ENSCAFG00000031823	CYP2A7	2195.5
10	ENSCAFG00000003326	PCBP1	2175.4
21	ENSCAFG00000029553	0	2168.7
20	ENSCAFG00000031730	0	2104
35	ENSCAFG00000030822	0	2070.8
6	ENSCAFG00000020110	TF	2064.5
15	ENSCAFG00000006545	0	2051.9
5	ENSCAFG00000015973	SLC16A11	2048.4
35	ENSCAFG00000009276	SERPINB1	2045.8
18	ENSCAFG00000026308	0	2043.7
7	ENSCAFG00000014968	0	2043.3
38	ENSCAFG00000029169	0	2040.8
9	ENSCAFG00000028483	0	2040.5
35	ENSCAFG00000009692	0	2019.6
20	ENSCAFG00000006102	0	2016.9
33	ENSCAFG00000009634	NFKBIZ	2016.7
2	ENSCAFG00000013232	RPL11	2000
20	ENSCAFG00000025826	0	1977.4
6	ENSCAFG00000010178	CHCHD2	1973.4
20	ENSCAFG00000017317	0	1973.2
30	ENSCAFG00000016686	ANXA2	1942.1
8	ENSCAFG00000011924	PSME1	1938.5
5	ENSCAFG00000019697	ENO1	1917.1
7	ENSCAFG00000010602	ELF3	1898.2
15	ENSCAFG00000007427	HSP90B1	1885.4
8	ENSCAFG00000012097	NEDD8	1885.3
30	ENSCAFG00000031420	NOP10	1884.6
3	ENSCAFG00000032647	0	1882.4
25	ENSCAFG00000007432	ATP12A	1858.7
6	ENSCAFG00000014282	GNB2	1836.8
21	ENSCAFG00000026256	0	1833.7
10	ENSCAFG00000000141	NACA	1830.9
6	ENSCAFG00000020742	0	1828.4
2	ENSCAFG00000008212	BTF3	1820.6
21	ENSCAFG00000025775	0	1820.6
20	ENSCAFG00000032630	UBL5	1819.5
5	ENSCAFG00000032101	0	1812.8
10	ENSCAFG00000029777	0	1800.9
1	ENSCAFG00000003967	RPL18	1796.1
35	ENSCAFG00000012186	ZNRD1	1794.6
16	ENSCAFG00000030240	DUSP4	1748.2
35	ENSCAFG00000009857	0	1737
27	ENSCAFG00000012984	H2AFJ	1734.7
11	ENSCAFG00000000336	HNRNPH1	1733
30	ENSCAFG00000029889	SRP14	1723.5
2	ENSCAFG00000014958	0	1721.9
38	ENSCAFG00000011706	MNDA	1701.9
11	ENSCAFG00000012938	MGAT1	1697.9
38	ENSCAFG00000012736	0	1691.1
28	ENSCAFG00000010840	ADRA2A	1688.5
9	ENSCAFG00000028955	RPL23	1674.8
30	ENSCAFG00000032178	0	1674.4
1	ENSCAFG00000007124	0	1671.3
3	ENSCAFG00000012099	CIB1	1664.4
21	ENSCAFG00000028262	0	1652.7
14	ENSCAFG00000001620	ATP6V1F	1636.4
27	ENSCAFG00000014684	PTMS	1636.1
5	ENSCAFG00000017066	RPL26	1634.7
36	ENSCAFG00000013366	0	1630.7
18	ENSCAFG00000013083	BANF1	1623.3
5	ENSCAFG00000019973	HSBP1	1620.2
31	ENSCAFG00000008998	C21orf59	1607.8
31	ENSCAFG00000030556	SMIM11A	1600.7
6	ENSCAFG00000012523	CLDN4	1599.1
30	ENSCAFG00000009225	0	1592.9
38	ENSCAFG00000013353	MGST3	1587
28	ENSCAFG00000011169	PLEKHS1	1575.3
18	ENSCAFG00000016459	LSM8	1562.8
8	ENSCAFG00000032688	0	1558.9
9	ENSCAFG00000020212	RPL35	1552.9
25	ENSCAFG00000011037	NCL	1552.6
27	ENSCAFG00000008640	0	1548.6
35	ENSCAFG00000034420	0	1546.1
1	ENSCAFG00000002585	RPL28	1541.2
11	ENSCAFG00000003663	0	1536
35	ENSCAFG00000009631	0	1532.1
6	ENSCAFG00000017122	SULT1A1	1518
6	ENSCAFG00000020150	RPL5	1514.3
14	ENSCAFG00000001855	SRI	1513.7
5	ENSCAFG00000015892	0	1512
38	ENSCAFG00000031934	0	1509.6
8	ENSCAFG00000018277	CKB	1508.9
17	ENSCAFG00000004899	SNX17	1508.2
1	ENSCAFG00000005593	NCCRP1	1506.8
9	ENSCAFG00000020471	0	1492.7
27	ENSCAFG00000014690	MLF2	1487.5
17	ENSCAFG00000007453	KRCC1	1477
1	ENSCAFG00000004810	CXCL17	1474.2
17	ENSCAFG00000011405	TXNIP	1471.8
16	ENSCAFG00000031381	SARAF	1460.7
35	ENSCAFG00000010417	C6orf62	1444
5	ENSCAFG00000016104	GABARAP	1441.1
18	ENSCAFG00000014738	COX8A	1440.2
21	ENSCAFG00000009211	0	1434.5
11	ENSCAFG00000003000	0	1430.3
8	ENSCAFG00000018213	EIF5	1423
30	ENSCAFG00000026726	0	1419.9
15	ENSCAFG00000004567	PRDX1	1418.7
15	ENSCAFG00000029427	0	1418
17	ENSCAFG00000013016	SPRR3	1417.3
27	ENSCAFG00000031025	DAZAP2	1417.1
5	ENSCAFG00000027358	0	1409.4
14	ENSCAFG00000038334	0	1407.9
17	ENSCAFG00000008402	AUP1	1405.8
10	ENSCAFG00000002646	0	1400.1
20	ENSCAFG00000014956	IFI30	1399.6
21	ENSCAFG00000004907	SERF2	1390.4
14	ENSCAFG00000030958	0	1390.3
11	ENSCAFG00000030722	0	1388.3
27	ENSCAFG00000028027	0	1385.9
2	ENSCAFG00000023194	PADI1	1372.5
35	ENSCAFG00000031879	0	1371.2
15	ENSCAFG00000002517	0	1370.9
27	ENSCAFG00000006927	0	1370.3
2	ENSCAFG00000023168	HMGN2	1370.3
31	ENSCAFG00000024922	ATP5J	1357.2
18	ENSCAFG00000015834	0	1353.9
15	ENSCAFG00000005426	RNASE4	1352.6
31	ENSCAFG00000031486	0	1349.4
15	ENSCAFG00000005461	NDRG2	1348.1
35	ENSCAFG00000029249	ABT1	1344
7	ENSCAFG00000017550	S100A4	1343.4
23	ENSCAFG00000039338	0	1341.8
18	ENSCAFG00000023780	MUC5B	1335.1
18	ENSCAFG00000028508	CD59	1320.7
1	ENSCAFG00000005052	CYP2B6	1314.7
5	ENSCAFG00000025953	0	1311
17	ENSCAFG00000007692	VAMP8	1297.3
16	ENSCAFG00000005081	INSIG1	1292.7
20	ENSCAFG00000011959	NDUFAF3	1286.4
11	ENSCAFG00000000360	SQSTM1	1281.2
2	ENSCAFG00000028613	0	1281.2
9	ENSCAFG00000020196	HSPA5	1281
17	ENSCAFG00000023172	RBM8A	1277.8
9	ENSCAFG00000018784	0	1266.7
35	ENSCAFG00000009570	DSP	1265
2	ENSCAFG00000016797	PGD	1259.8
14	ENSCAFG00000001177	C1orf35	1256.9
35	ENSCAFG00000029800	0	1254.9
25	ENSCAFG00000008404	CLU	1251.4
21	ENSCAFG00000024756	UBE2D3	1247.7
10	ENSCAFG00000002070	FAM32A	1239.4
20	ENSCAFG00000008647	TKT	1237.8
35	ENSCAFG00000030701	ZNF322	1225.5
15	ENSCAFG00000008273	0	1222.3
21	ENSCAFG00000026033	0	1220.4
11	ENSCAFG00000000919	UQCRQ	1218.3
8	ENSCAFG00000016170	RAB15	1214.9
2	ENSCAFG00000012290	SFN	1214.4
31	ENSCAFG00000007777	CGGBP1	1202.5
1	ENSCAFG00000005501	RPS16	1202.1
18	ENSCAFG00000011349	0	1198.5
28	ENSCAFG00000030782	0	1196.1
5	ENSCAFG00000020364	TPPP3	1196
21	ENSCAFG00000006498	TAF10	1195
31	ENSCAFG00000008687	CCT8	1194.8
35	ENSCAFG00000030034	0	1189.8
10	ENSCAFG00000003129	MDH1	1180.9
35	ENSCAFG00000028991	0	1177.8
16	ENSCAFG00000007596	SLC25A4	1165.9
8	ENSCAFG00000032358	0	1160.2
20	ENSCAFG00000009881	ALAS1	1151
2	ENSCAFG00000013073	FUCA1	1149.3
17	ENSCAFG00000012675	SELENBP1	1144.3
31	ENSCAFG00000010349	TFF2	1137.1
16	ENSCAFG00000029004	0	1135.2
11	ENSCAFG00000001976	VCP	1132.6
35	ENSCAFG00000010366	ALDH5A1	1126.5
2	ENSCAFG00000030375	0	1126.5
27	ENSCAFG00000015196	SCNN1A	1107.8
27	ENSCAFG00000007016	PFDN5	1107.4
8	ENSCAFG00000017325	0	1102.1
3	ENSCAFG00000010117	0	1101
15	ENSCAFG00000003012	0	1100.9
27	ENSCAFG00000006821	0	1100.9
30	ENSCAFG00000021100	0	1094.1
14	ENSCAFG00000002897	CBX3	1092.6
35	ENSCAFG00000009903	MYLIP	1092.6
21	ENSCAFG00000015206	0	1090.1
18	ENSCAFG00000006485	0	1088.9
10	ENSCAFG00000025814	0	1087.6
1	ENSCAFG00000002748	0	1079
3	ENSCAFG00000015233	PROM1	1073.3
7	ENSCAFG00000017544	S100A14	1069
28	ENSCAFG00000010189	CUEDC2	1065.8
20	ENSCAFG00000016276	TECR	1060.7
9	ENSCAFG00000005287	SYNGR2	1055.8
30	ENSCAFG00000017097	OAZ2	1045.5
23	ENSCAFG00000031852	0	1043.8
21	ENSCAFG00000004402	PRSS23	1041.3
16	ENSCAFG00000003403	PDIA4	1040.7
20	ENSCAFG00000019536	ATP5D	1040.5
11	ENSCAFG00000000355	MGAT4B	1029.4
9	ENSCAFG00000004703	0	1024.8
31	ENSCAFG00000030501	0	1024.7
21	ENSCAFG00000006884	0	1022.4
27	ENSCAFG00000013377	SMIM10L1	1011.9
21	ENSCAFG00000030138	0	1011.3
31	ENSCAFG00000009541	0	1011.1
10	ENSCAFG00000000097	ERBB3	1009.8
17	ENSCAFG00000007685	RNF181	1006.4
7	ENSCAFG00000017037	MUC1	1000.7
25	ENSCAFG00000026464	0	994.9
28	ENSCAFG00000009062	PGAM1	992.7
16	ENSCAFG00000004748	TMUB1	987.4
15	ENSCAFG00000004854	ATP6V0B	984.2
28	ENSCAFG00000009919	NPM3	982.3
35	ENSCAFG00000011951	0	980.7
17	ENSCAFG00000005757	0	978.6
9	ENSCAFG00000015999	KRT23	977.4
8	ENSCAFG00000013743	FOXA1	976.6
15	ENSCAFG00000002541	YBX1	975.2
9	ENSCAFG00000012741	0	965.7
30	ENSCAFG00000009365	SPINT1	964
16	ENSCAFG00000003648	PIP	963
3	ENSCAFG00000014076	CTSH	962.2
8	ENSCAFG00000030682	0	962
28	ENSCAFG00000009698	0	958.9
11	ENSCAFG00000028400	0	958
6	ENSCAFG00000008221	0	952.8
18	ENSCAFG00000011370	CDK2AP2	952.2
18	ENSCAFG00000030494	0	951.9
31	ENSCAFG00000028733	0	943.8
11	ENSCAFG00000003215	SLC31A1	941.8
35	ENSCAFG00000025512	SERPINB6	938.2
10	ENSCAFG00000000673	PLXNB2	935.2
17	ENSCAFG00000009618	CSDE1	929.8
10	ENSCAFG00000023084	NABP2	929.3
11	ENSCAFG00000000985	VDAC1	927.4
20	ENSCAFG00000028848	JUNB	927.2
14	ENSCAFG00000001174	GUK1	926.4
2	ENSCAFG00000015041	DDOST	923.4
9	ENSCAFG00000029584	EIF1	922.8
21	ENSCAFG00000030498	0	911.7
26	ENSCAFG00000031458	0	908.7
2	ENSCAFG00000005024	0	907.4
12	ENSCAFG00000002656	EEF1A1	905.3
25	ENSCAFG00000025105	0	904.7
17	ENSCAFG00000012285	CERS2	902.9
6	ENSCAFG00000020713	0	901
11	ENSCAFG00000000994	SKP1	897.4
27	ENSCAFG00000014477	C12orf57	896.8
5	ENSCAFG00000015855	PSMB6	896.1
3	ENSCAFG00000016664	0	896.1
23	ENSCAFG00000005204	CTNNB1	893.7
8	ENSCAFG00000011482	0	893
5	ENSCAFG00000016124	CLDN7	891.1
27	ENSCAFG00000014439	PHB2	890.9
38	ENSCAFG00000012878	FCER1G	889.8
9	ENSCAFG00000014180	0	888.4
20	ENSCAFG00000019411	OAZ1	887.6
30	ENSCAFG00000017655	0	887.3
2	ENSCAFG00000007166	SMIM15	886.5
9	ENSCAFG00000005147	0	881.1
35	ENSCAFG00000009582	TXNDC5	876.2
38	ENSCAFG00000013117	UAP1	874.9
20	ENSCAFG00000029457	0	874.5
38	ENSCAFG00000010051	0	870.6
5	ENSCAFG00000016632	EIF4A1	869.5
26	ENSCAFG00000014124	CHCHD10	869
20	ENSCAFG00000004560	0	868.1
38	ENSCAFG00000012544	COPA	865.6
14	ENSCAFG00000029976	DNAJB9	864.4
26	ENSCAFG00000010318	DYNLL1	863.4
11	ENSCAFG00000003331	0	862.1
20	ENSCAFG00000010599	HYAL1	862.1
16	ENSCAFG00000007662	ACSL1	861.7
27	ENSCAFG00000009069	TMEM106C	860.4
23	ENSCAFG00000028765	0	856.8
5	ENSCAFG00000026011	0	855
14	ENSCAFG00000028831	ELOF1	854.8
16	ENSCAFG00000005750	IDO1	854.3
18	ENSCAFG00000011635	0	850.2
9	ENSCAFG00000016816	PRR15L	846.7
28	ENSCAFG00000010155	NFKB2	845.8
21	ENSCAFG00000005889	RHOG	845.6
28	ENSCAFG00000010495	0	843.4
15	ENSCAFG00000032033	APEX1	843.4
15	ENSCAFG00000026374	0	842.9
16	ENSCAFG00000032247	CBD103	840.4
27	ENSCAFG00000015576	FKBP4	835.9
33	ENSCAFG00000011894	WDR5B	835.4
27	ENSCAFG00000008400	TMBIM6	831.1
15	ENSCAFG00000004097	CYP4B1	831
10	ENSCAFG00000000340	CMC2	829.9
35	ENSCAFG00000009533	SSR1	828.3
28	ENSCAFG00000013411	ECHS1	827.8
14	ENSCAFG00000002123	PON2	826.3
1	ENSCAFG00000021944	0	826.3
17	ENSCAFG00000024456	0	825.1
8	ENSCAFG00000018194	0	819.5
2	ENSCAFG00000005686	SLC23A1	818.3
35	ENSCAFG00000030335	SERPINB9	816.9
6	ENSCAFG00000020241	0	816.2
35	ENSCAFG00000012184	0	813.1
38	ENSCAFG00000009602	0	811.3
30	ENSCAFG00000000320	SERF2	811
8	ENSCAFG00000013418	NFKBIA	810.9
11	ENSCAFG00000002055	FAM166B	807.9
14	ENSCAFG00000002118	PON3	807
1	ENSCAFG00000000671	SOD2	803.3
2	ENSCAFG00000031150	PAIP2	803.1
30	ENSCAFG00000022866	cfa-mir-147	799.8
38	ENSCAFG00000011865	PIGM	799.5
26	ENSCAFG00000014028	0	798.5
5	ENSCAFG00000009746	0	798.1
35	ENSCAFG00000010440	GMNN	797.3
20	ENSCAFG00000023155	IER2	796.2
1	ENSCAFG00000028485	RPS19	795.1
38	ENSCAFG00000013058	DUSP12	795
31	ENSCAFG00000009095	0	793.8
20	ENSCAFG00000028908	WDR83OS	792.7
18	ENSCAFG00000032525	AHNAK	791
27	ENSCAFG00000007117	EIF4B	788.8
36	ENSCAFG00000025088	PHOSPHO2	787.3
23	ENSCAFG00000004966	MYD88	785.8
11	ENSCAFG00000000851	IRF1	782.8
5	ENSCAFG00000020395	RRAD	778.2
10	ENSCAFG00000000118	0	776.2
26	ENSCAFG00000008590	0	775.2
9	ENSCAFG00000025976	0	775.2
1	ENSCAFG00000002652	RPS9	773.5
2	ENSCAFG00000012567	0	772.9
31	ENSCAFG00000008822	CLDN8	769
21	ENSCAFG00000005829	IL18BP	767.9
38	ENSCAFG00000037686	0	766.1
17	ENSCAFG00000003415	ODC1	765.9
18	ENSCAFG00000003455	0	764.9
10	ENSCAFG00000029336	0	763.9
31	ENSCAFG00000010190	TMPRSS2	758.8
21	ENSCAFG00000021134	0	758.8
3	ENSCAFG00000012052	IDH2	757.1
35	ENSCAFG00000030404	0	757.1
1	ENSCAFG00000006601	POLR2I	756.6
3	ENSCAFG00000023527	0	755.6
18	ENSCAFG00000010121	CD81	755.5
10	ENSCAFG00000000071	0	754.5
10	ENSCAFG00000002627	EPAS1	754.4
31	ENSCAFG00000010167	MX2	754.2
1	ENSCAFG00000001791	ALDH1A1	754
9	ENSCAFG00000019530	C9orf142	751.6
35	ENSCAFG00000010021	0	751.2
6	ENSCAFG00000015081	ARPC1B	750.4
38	ENSCAFG00000013422	ALDH9A1	749.5
27	ENSCAFG00000015172	CD9	748.3
21	ENSCAFG00000028078	0	747.4
6	ENSCAFG00000020246	CLCA1	746.7
16	ENSCAFG00000004739	FASTK	746.4
10	ENSCAFG00000002653	EPCAM	746.2
1	ENSCAFG00000001399	0	744.3
18	ENSCAFG00000026010	0	744.2
3	ENSCAFG00000012274	CISD1	743.4
26	ENSCAFG00000006670	RAN	742.9
17	ENSCAFG00000012517	TMOD4	739.6
30	ENSCAFG00000018068	TSPAN3	738.6
15	ENSCAFG00000003595	0	738.1
2	ENSCAFG00000032458	ATPIF1	737.9
1	ENSCAFG00000005079	0	736.1
35	ENSCAFG00000024753	TRIM26	734.2
28	ENSCAFG00000006614	0	734
3	ENSCAFG00000013181	FAM103A1	733
17	ENSCAFG00000011777	APH1A	732.6
35	ENSCAFG00000012020	TRIM27	732.6
8	ENSCAFG00000013905	0	729.5
11	ENSCAFG00000001293	HSPA9	728
24	ENSCAFG00000009641	PI3	727.4
6	ENSCAFG00000013544	HSPB1	727.4
8	ENSCAFG00000016932	NPC2	724.8
17	ENSCAFG00000012499	SCNM1	720.9
21	ENSCAFG00000024403	0	719.3
30	ENSCAFG00000013214	0	715
1	ENSCAFG00000002366	RPS5	714.3
23	ENSCAFG00000033861	0	713.7
17	ENSCAFG00000012978	RPTN	713.6
18	ENSCAFG00000010058	SYT8	712.9
38	ENSCAFG00000013601	MIA3	712.8
5	ENSCAFG00000020069	KARS	711.9
20	ENSCAFG00000017164	0	704.5
20	ENSCAFG00000017908	EIF3G	704.3
3	ENSCAFG00000021294	0	700.4
38	ENSCAFG00000011332	0	698.5
2	ENSCAFG00000012888	RSRP1	697.4
5	ENSCAFG00000020333	0	695.3
14	ENSCAFG00000001176	MRPL55	695
31	ENSCAFG00000009978	ETS2	694.6
6	ENSCAFG00000013483	TMEM120A	693.8
33	ENSCAFG00000010694	NAA50	693.4
10	ENSCAFG00000001383	0	692.5
31	ENSCAFG00000010157	BACE2	692
10	ENSCAFG00000003094	B3GNT2	691.5
8	ENSCAFG00000015598	DHRS7	690.8
15	ENSCAFG00000005313	C1orf210	690.6
18	ENSCAFG00000026225	0	689.3
5	ENSCAFG00000020627	cfa-mir-324	688.4
20	ENSCAFG00000018796	C19orf70	688.1
2	ENSCAFG00000006114	TAF7	687.9
20	ENSCAFG00000018746	0	687
28	ENSCAFG00000030265	0	687
11	ENSCAFG00000000228	TMED9	686.8
38	ENSCAFG00000012475	PEA15	686.5
1	ENSCAFG00000002352	CHMP2A	685.9
5	ENSCAFG00000016129	EIF5A	681.4
18	ENSCAFG00000011083	0	680.2
27	ENSCAFG00000031299	0	680.1
6	ENSCAFG00000019759	CHIA	679.7
9	ENSCAFG00000005872	ARHGDIA	675.8
5	ENSCAFG00000019921	COX4I1	675.4
20	ENSCAFG00000011846	QARS	675.1
7	ENSCAFG00000032168	MYL12B	674.7
9	ENSCAFG00000026690	cfa-mir-1844	672.2
11	ENSCAFG00000001132	HNRNPA0	672
35	ENSCAFG00000031860	HIST1H2AC	668.8
26	ENSCAFG00000013587	PCBP2	668.6
35	ENSCAFG00000009238	WRNIP1	665.2
9	ENSCAFG00000019544	EDF1	664.7
35	ENSCAFG00000009603	SLC35B3	664.3
8	ENSCAFG00000015660	0	663.9
15	ENSCAFG00000022880	0	660.7
1	ENSCAFG00000032463	PSENEN	660.6
8	ENSCAFG00000030764	SLC25A29	659.6
28	ENSCAFG00000012109	PRDX3	658.7
15	ENSCAFG00000031642	0	657.2
6	ENSCAFG00000018174	RPS15A	656.1
7	ENSCAFG00000038987	0	653.8
35	ENSCAFG00000010184	DEK	653
18	ENSCAFG00000010068	TNNI2	652.3
10	ENSCAFG00000023398	SULT1C3	651.9
18	ENSCAFG00000025332	0	650.7
15	ENSCAFG00000006177	0	648
14	ENSCAFG00000002432	TSPAN13	647.9
11	ENSCAFG00000002240	HINT2	647.3
21	ENSCAFG00000024867	TRIM22	646.3
5	ENSCAFG00000032208	0	646.3
16	ENSCAFG00000007143	ASAH1	644
2	ENSCAFG00000005861	NDUFA2	643.7
17	ENSCAFG00000004954	NRBP1	642.7
7	ENSCAFG00000032276	0	640.3
15	ENSCAFG00000025004	0	639.1
14	ENSCAFG00000001760	LSM3	638.4
29	ENSCAFG00000008021	RPL7	638.3
31	ENSCAFG00000001606	0	637.9
20	ENSCAFG00000011933	IMPDH2	635.6
2	ENSCAFG00000005704	TMEM173	634.8
28	ENSCAFG00000010782	0	632.2
3	ENSCAFG00000031549	SRP19	630.7
27	ENSCAFG00000007035	MFSD5	630
2	ENSCAFG00000011063	SERINC2	629.1
20	ENSCAFG00000018625	C3	629.1
21	ENSCAFG00000026214	0	627.5
27	ENSCAFG00000009261	SLC38A2	625.7
20	ENSCAFG00000007216	FAM3D	625.1
11	ENSCAFG00000033869	0	623.7
25	ENSCAFG00000025748	0	622.4
11	ENSCAFG00000002797	KLF4	621.9
15	ENSCAFG00000004490	CCDC17	621.7
2	ENSCAFG00000007766	TAF9	621
20	ENSCAFG00000007340	0	620.3
31	ENSCAFG00000010420	RSPH1	618.3
3	ENSCAFG00000008118	ARRDC3	617.9
5	ENSCAFG00000022463	0	617.8
16	ENSCAFG00000025347	SPCS3	617.3
11	ENSCAFG00000030529	0	616.9
3	ENSCAFG00000014337	BLOC1S4	612.8
5	ENSCAFG00000015836	SLC25A11	609.6
14	ENSCAFG00000002743	0	609.2
27	ENSCAFG00000009232	AMIGO2	607.3
16	ENSCAFG00000003930	NDUFB2	607.2
33	ENSCAFG00000009174	CLDND1	603.5
6	ENSCAFG00000012532	CLDN3	603.4
20	ENSCAFG00000029989	0	603
25	ENSCAFG00000007079	0	601.8
35	ENSCAFG00000029590	FAM8A1	600.9
18	ENSCAFG00000015710	UBXN1	599.9
6	ENSCAFG00000019363	ATP6V0C	598.2
27	ENSCAFG00000024501	0	597.4
26	ENSCAFG00000023437	SEC14L4	596.5
30	ENSCAFG00000009116	IVD	596.3
17	ENSCAFG00000023111	S100A10	595.9
8	ENSCAFG00000017646	SERPINA1	595.4
6	ENSCAFG00000023236	ACSM4	591.3
17	ENSCAFG00000007755	MAT2A	589.1
10	ENSCAFG00000031971	0	588.7
1	ENSCAFG00000002085	0	586.5
17	ENSCAFG00000003850	RHOB	586.1
8	ENSCAFG00000031887	0	586.1
20	ENSCAFG00000009945	ABHD14B	584.7
11	ENSCAFG00000030380	POLE3	584.2
10	ENSCAFG00000002387	cox5b	583.8
2	ENSCAFG00000009708	0	583.3
38	ENSCAFG00000012557	NCSTN	580.6
35	ENSCAFG00000032157	0	579.5
5	ENSCAFG00000016895	TRAPPC1	578.5
10	ENSCAFG00000000566	ARSA	577.7
21	ENSCAFG00000015205	SAA1	577.7
23	ENSCAFG00000029908	0	576.9
20	ENSCAFG00000028802	MRPL34	576.8
17	ENSCAFG00000034193	0	575.9
38	ENSCAFG00000010927	BPNT1	575.7
27	ENSCAFG00000025589	0	574.7
17	ENSCAFG00000008486	WBP1	573.4
17	ENSCAFG00000007788	CAPG	573.3
17	ENSCAFG00000008457	PCGF1	571.3
8	ENSCAFG00000011896	DCAF11	571.3
35	ENSCAFG00000009314	NQO2	569.5
33	ENSCAFG00000031607	TRMT10C	569.2
17	ENSCAFG00000003714	0	567
17	ENSCAFG00000003829	LAPTM4A	566.2
27	ENSCAFG00000007233	KRT71	565.3
6	ENSCAFG00000016862	FUS	561.3
15	ENSCAFG00000005722	0	559
6	ENSCAFG00000013467	POR	558.8
6	ENSCAFG00000017108	0	558.2
31	ENSCAFG00000010163	FAM3B	558.1
35	ENSCAFG00000010205	ID4	556.7
8	ENSCAFG00000014184	MGAT2	555.9
35	ENSCAFG00000012193	RNF39	555.6
8	ENSCAFG00000014648	0	555.3
15	ENSCAFG00000005339	0	552.4
35	ENSCAFG00000031494	0	552
25	ENSCAFG00000032664	0	550.3
20	ENSCAFG00000010609	ZMYND10	550.2
11	ENSCAFG00000000240	NHP2	547.6
26	ENSCAFG00000008456	0	547.3
14	ENSCAFG00000001856	STEAP4	546.6
9	ENSCAFG00000019322	GNG10	546
20	ENSCAFG00000017434	TMEM205	544.8
6	ENSCAFG00000017216	TUFM	544.5
8	ENSCAFG00000018438	CRIP2	543.7
10	ENSCAFG00000001395	DDX17	542.4
14	ENSCAFG00000002227	C1GALT1	542.3
16	ENSCAFG00000003578	EPHA1	542.1
11	ENSCAFG00000032537	0	540.6
11	ENSCAFG00000002533	SEC61B	540.5
16	ENSCAFG00000007890	CDKN2AIP	540
11	ENSCAFG00000001818	DNAJA1	539.5
38	ENSCAFG00000013516	BROX	539
20	ENSCAFG00000018620	GPR108	539
9	ENSCAFG00000024148	HEXIM1	537.8
33	ENSCAFG00000013100	NCBP2	537.5
35	ENSCAFG00000009326	BPHL	537.4
1	ENSCAFG00000030638	0	537.2
20	ENSCAFG00000004107	SEC61A1	536.2
17	ENSCAFG00000023491	C1orf56	535.9
18	ENSCAFG00000015087	RARRES3	535.5
6	ENSCAFG00000010200	NDUFS4	535.2
18	ENSCAFG00000023924	CD151	534.4
30	ENSCAFG00000007959	EMC4	533.7
27	ENSCAFG00000008795	FKBP11	532.6
15	ENSCAFG00000003751	CC2D1B	532
3	ENSCAFG00000015116	0	531.8
15	ENSCAFG00000005245	ELOVL1	530.7
27	ENSCAFG00000025402	KRT78	530.4
30	ENSCAFG00000029187	RHOV	530.4
11	ENSCAFG00000002494	GALNT12	530.1
7	ENSCAFG00000025886	0	530
2	ENSCAFG00000009113	MT1	529.9
16	ENSCAFG00000025598	HUS1	529.2
18	ENSCAFG00000028476	0	528
17	ENSCAFG00000005238	PPP1CB	527.5
38	ENSCAFG00000010552	TROVE2	526.9
5	ENSCAFG00000015747	MINK1	525.8
17	ENSCAFG00000028877	0	525.8
33	ENSCAFG00000009025	STX19	525.4
35	ENSCAFG00000009688	PAK1IP1	523.7
27	ENSCAFG00000007902	SLC11A2	522.8
30	ENSCAFG00000017255	RAB11A	521.7
20	ENSCAFG00000004871	RPL32	521.6
9	ENSCAFG00000031334	0	521.3
6	ENSCAFG00000017095	YPEL3	521
15	ENSCAFG00000004169	CYP4A39	520.9
35	ENSCAFG00000009381	PRPF4B	520.8
27	ENSCAFG00000012195	LDHB	520
8	ENSCAFG00000016031	HSPA2	518.7
10	ENSCAFG00000001038	0	518.3
35	ENSCAFG00000009941	STMND1	517.5
18	ENSCAFG00000014445	TRMT112	516
17	ENSCAFG00000008572	0	515.3
9	ENSCAFG00000016007	KRT10	514.5
38	ENSCAFG00000012732	0	514.1
18	ENSCAFG00000015686	0	513.7
16	ENSCAFG00000006530	LEPROTL1	513.4
26	ENSCAFG00000007468	TMED2	513.1
14	ENSCAFG00000025112	0	512
17	ENSCAFG00000029945	0	510.6
15	ENSCAFG00000005694	NAP1L1	509.8
10	ENSCAFG00000001544	EIF3D	508.7
2	ENSCAFG00000006064	0	507.9
17	ENSCAFG00000012565	PSMD4	507.7
11	ENSCAFG00000032347	0	507.4
17	ENSCAFG00000031039	YPEL5	506.7
23	ENSCAFG00000007731	ATP1B3	506.3
10	ENSCAFG00000030548	0	505.7
6	ENSCAFG00000029055	0	504.7
17	ENSCAFG00000011035	0	503.9
17	ENSCAFG00000032813	0	501.2
20	ENSCAFG00000005621	BHLHE40	500.1
21	ENSCAFG00000005203	TSKU	497.9
9	ENSCAFG00000019349	EMC6	496.5
9	ENSCAFG00000017430	SRSF1	496.2
11	ENSCAFG00000031478	0	495.4
9	ENSCAFG00000019403	MRPL41	495.2
33	ENSCAFG00000010493	0	492.9
38	ENSCAFG00000012510	PEX19	492.8
3	ENSCAFG00000014113	MORF4L1	492.7
33	ENSCAFG00000009593	PCNP	491.6
6	ENSCAFG00000019346	SRRM2	490.8
33	ENSCAFG00000025678	cfa-mir-568	490.7
6	ENSCAFG00000019606	HAGHL	490.6
38	ENSCAFG00000010186	RAB29	490.2
27	ENSCAFG00000031033	EMP1	489.6
2	ENSCAFG00000029675	0	489.4
8	ENSCAFG00000029797	SIX1	488.2
20	ENSCAFG00000016295	GIPC1	487
25	ENSCAFG00000009647	REEP4	486.5
2	ENSCAFG00000023759	MT2A	486.1
28	ENSCAFG00000010807	PDCD4	485.5
15	ENSCAFG00000032111	0	482.6
30	ENSCAFG00000017977	COX5A	482.4
1	ENSCAFG00000001649	GCNT1	481.2
5	ENSCAFG00000023205	0	480.5
8	ENSCAFG00000015287	PSMA3	480.3
20	ENSCAFG00000012329	UQCRC1	477.6
8	ENSCAFG00000032360	0	477.5
6	ENSCAFG00000019682	MRPL28	477.4
38	ENSCAFG00000012773	USP21	477
36	ENSCAFG00000014494	ZC3H15	475.9
3	ENSCAFG00000012353	FURIN	475.6
17	ENSCAFG00000004874	KRTCAP3	474.7
35	ENSCAFG00000009321	RIPK1	474.5
11	ENSCAFG00000002292	CLTA	474.4
15	ENSCAFG00000029280	0	473.3
38	ENSCAFG00000009651	PPP1R15B	473.2
30	ENSCAFG00000009075	C15orf52	472.3
38	ENSCAFG00000010873	EPRS	471.9
2	ENSCAFG00000010674	EIF3I	471
5	ENSCAFG00000016859	CHD3	470.8
5	ENSCAFG00000033447	0	470.7
25	ENSCAFG00000006755	POLR1D	470.6
18	ENSCAFG00000008701	PSMC3	470.4
25	ENSCAFG00000007851	HMGB2	469.8
28	ENSCAFG00000010210	ACTR1A	469
33	ENSCAFG00000011672	SLC15A2	468.7
1	ENSCAFG00000001811	ZFAND5	467.3
36	ENSCAFG00000012438	METTL5	466.8
21	ENSCAFG00000006589	MRPL17	466.6
17	ENSCAFG00000004825	ATRAID	466
8	ENSCAFG00000012007	IRF9	466
2	ENSCAFG00000030502	0	465.7
31	ENSCAFG00000032158	0	465.7
16	ENSCAFG00000006478	0	465.6
1	ENSCAFG00000002628	EPS8L1	465.3
27	ENSCAFG00000015184	LTBR	464.7
28	ENSCAFG00000010005	LDB1	464.3
36	ENSCAFG00000014355	NCKAP1	463.7
14	ENSCAFG00000002788	TRA2A	463.5
21	ENSCAFG00000005564	UCP2	462.9
38	ENSCAFG00000031128	B4GALT3	462.8
16	ENSCAFG00000004623	SLC4A2	462.3
17	ENSCAFG00000003477	PDIA6	461.5
22	ENSCAFG00000004533	TPT1	460.3
16	ENSCAFG00000006325	MAK16	460.2
10	ENSCAFG00000028808	0	459.7
3	ENSCAFG00000012239	HDDC3	459.6
21	ENSCAFG00000032459	0	457.7
28	ENSCAFG00000008738	TM9SF3	457.6
17	ENSCAFG00000007720	GGCX	456.4
9	ENSCAFG00000019762	SURF4	456.2
18	ENSCAFG00000013033	SF3B2	455.3
5	ENSCAFG00000026046	0	455.1
8	ENSCAFG00000017215	AHSA1	453.4
8	ENSCAFG00000013878	PNN	452.3
33	ENSCAFG00000011204	NDUFB4	452.2
38	ENSCAFG00000012746	DEDD	452.2
31	ENSCAFG00000009086	0	452
8	ENSCAFG00000017906	WARS	451.1
9	ENSCAFG00000005859	P4HB	450.7
18	ENSCAFG00000013916	SYVN1	450.6
20	ENSCAFG00000019648	TMEM259	450.2
27	ENSCAFG00000013244	CDKN1B	449.5
15	ENSCAFG00000005237	0	449.3
3	ENSCAFG00000024681	0	448.2
26	ENSCAFG00000023963	SLC25A1	448
17	ENSCAFG00000033956	0	447.8
21	ENSCAFG00000028815	ZBED5	447.1
17	ENSCAFG00000027207	0	445.8
18	ENSCAFG00000038408	0	445.8
33	ENSCAFG00000033789	0	445.5
2	ENSCAFG00000005852	0	445.3
33	ENSCAFG00000009887	CD47	445.1
18	ENSCAFG00000029403	0	442.9
15	ENSCAFG00000006992	ARL1	442.6
5	ENSCAFG00000018283	FLII	442.5
38	ENSCAFG00000010261	EIF2D	441.5
9	ENSCAFG00000010999	PRKAR1A	441.4
20	ENSCAFG00000026505	0	441.3
27	ENSCAFG00000006536	0	441.1
31	ENSCAFG00000009554	0	440.6
31	ENSCAFG00000010572	0	440.2
2	ENSCAFG00000016536	KIAA2013	440
28	ENSCAFG00000029146	PPP1R3C	440
21	ENSCAFG00000004233	0	439.6
30	ENSCAFG00000011121	LRRC57	439.5
10	ENSCAFG00000023380	DTX3	438.8
20	ENSCAFG00000004320	CNBP	438.4
21	ENSCAFG00000026443	0	437.8
20	ENSCAFG00000019717	BSG	437
1	ENSCAFG00000032495	SF3B5	436.8
21	ENSCAFG00000006488	ILK	435.9
5	ENSCAFG00000020394	FAM96B	435.3
15	ENSCAFG00000004260	0	434.8
7	ENSCAFG00000017648	ATP5A1	434.8
21	ENSCAFG00000012624	0	434.6
10	ENSCAFG00000003261	FBXO48	433.9
14	ENSCAFG00000002995	TAX1BP1	433.1
17	ENSCAFG00000005880	0	431.8
20	ENSCAFG00000018306	STXBP2	431.7
8	ENSCAFG00000018279	BAG5	431.3
10	ENSCAFG00000002829	MTIF2	431.2
28	ENSCAFG00000012700	BUB3	430.6
36	ENSCAFG00000014289	DNAJC10	430.2
20	ENSCAFG00000016385	ADGRE5	430.1
20	ENSCAFG00000006577	0	430
28	ENSCAFG00000025349	AVPI1	429.9
11	ENSCAFG00000001844	BAG1	429.4
20	ENSCAFG00000010651	TUSC2	429.3
21	ENSCAFG00000030220	0	429.3
17	ENSCAFG00000013413	RHOC	429
28	ENSCAFG00000010201	MFSD13A	428.7
7	ENSCAFG00000015835	HNRNPU	427.5
17	ENSCAFG00000003833	SDC1	427
10	ENSCAFG00000001092	TOB2	426.4
38	ENSCAFG00000010573	UCHL5	426.2
38	ENSCAFG00000012722	NECTIN4	426
2	ENSCAFG00000030641	LYPLA2	425.7
2	ENSCAFG00000026679	0	425.1
9	ENSCAFG00000019551	PHPT1	423.5
9	ENSCAFG00000016880	ATP5G1	422.3
2	ENSCAFG00000008980	HERPUD1	421.7
6	ENSCAFG00000019351	TCEB2	421.1
18	ENSCAFG00000010052	CTSD	420.4
18	ENSCAFG00000015809	MTA2	419.8
38	ENSCAFG00000040292	0	419.5
1	ENSCAFG00000004975	RABAC1	419.3
18	ENSCAFG00000007947	SSRP1	418.9
26	ENSCAFG00000011324	ISCU	418.4
7	ENSCAFG00000011432	MAPKAPK2	418.3
18	ENSCAFG00000004000	SYPL1	418.2
28	ENSCAFG00000012873	BCCIP	418.2
17	ENSCAFG00000006959	PROM2	418.1
3	ENSCAFG00000014607	LRPAP1	416.9
16	ENSCAFG00000003179	TMEM140	416.8
11	ENSCAFG00000012657	IFGGB1	416.8
14	ENSCAFG00000001167	IBA57	416.3
17	ENSCAFG00000030475	NAGK	416.3
35	ENSCAFG00000009920	GMPR	416.1
20	ENSCAFG00000023650	ARPC4	416
20	ENSCAFG00000008776	0	415.4
21	ENSCAFG00000029434	TIMM10B	414.4
9	ENSCAFG00000004599	SLC9A3R1	413.9
7	ENSCAFG00000022659	0	412.5
20	ENSCAFG00000007225	FAM107A	412.4
20	ENSCAFG00000017208	0	411.9
15	ENSCAFG00000030390	MRPS15	411.9
27	ENSCAFG00000009652	TWF1	411.6
7	ENSCAFG00000016119	H3F3A	411.3
3	ENSCAFG00000009517	HMGCR	410.5
28	ENSCAFG00000012057	EIF3A	410.4
16	ENSCAFG00000004894	RHEB	410.1
1	ENSCAFG00000004814	CNFN	409.9
16	ENSCAFG00000015396	0	409.6
18	ENSCAFG00000022180	0	409.1
9	ENSCAFG00000020030	KYAT1	408.3
9	ENSCAFG00000013017	CYB561	407.8
16	ENSCAFG00000006092	PLPP5	406.4
6	ENSCAFG00000012894	0	404.9
15	ENSCAFG00000005435	0	404.8
16	ENSCAFG00000030880	0	403.8
35	ENSCAFG00000009832	GFOD1	403.6
16	ENSCAFG00000005716	GPAT4	403.4
35	ENSCAFG00000036659	0	403.1
3	ENSCAFG00000009284	F2R	402.1
1	ENSCAFG00000001149	CTSL	402
18	ENSCAFG00000016438	PRPF19	401.5
14	ENSCAFG00000002038	0	401.2
20	ENSCAFG00000023338	JUND	401
35	ENSCAFG00000012123	0	400.2
7	ENSCAFG00000026385	0	400
2	ENSCAFG00000030810	0	399.7
28	ENSCAFG00000010960	ZDHHC6	399.6
6	ENSCAFG00000019738	ATP5F1	399
38	ENSCAFG00000031841	0	398.8
2	ENSCAFG00000008311	0	398.6
10	ENSCAFG00000000061	0	398.5
33	ENSCAFG00000011948	DTX3L	398.3
18	ENSCAFG00000009553	CRACR2B	398.1
7	ENSCAFG00000010368	ADIPOR1	398.1
28	ENSCAFG00000010062	NOLC1	397.6
36	ENSCAFG00000012418	SSB	397.3
10	ENSCAFG00000000132	ARPC3	396.5
6	ENSCAFG00000026427	0	395.4
11	ENSCAFG00000002066	CCDC107	394.9
15	ENSCAFG00000025374	EXO5	394.5
10	ENSCAFG00000000698	TRABD	394.4
11	ENSCAFG00000028744	0	393.9
5	ENSCAFG00000012000	TRIM29	393.5
2	ENSCAFG00000008785	ARL2BP	393.2
18	ENSCAFG00000013830	CAPN1	392.3
14	ENSCAFG00000037262	0	391.9
18	ENSCAFG00000025916	0	391.8
5	ENSCAFG00000019064	TMEM59	391.7
20	ENSCAFG00000023755	GMPPB	391.2
25	ENSCAFG00000006508	0	391
15	ENSCAFG00000006440	LTA4H	390.5
11	ENSCAFG00000000241	HNRNPAB	389.6
36	ENSCAFG00000009366	DAPL1	389.1
35	ENSCAFG00000010436	ACOT13	388.7
20	ENSCAFG00000018757	0	388.5
1	ENSCAFG00000002349	UBE2M	388.3
38	ENSCAFG00000010168	NUCKS1	387.5
18	ENSCAFG00000009441	CD82	386.4
6	ENSCAFG00000013653	0	385.7
27	ENSCAFG00000025195	ATN1	385.7
3	ENSCAFG00000016668	ANAPC13	383.5
27	ENSCAFG00000013806	M6PR	383.4
16	ENSCAFG00000029617	TM2D2	382.4
3	ENSCAFG00000007622	0	382.2
9	ENSCAFG00000029346	0	382.2
2	ENSCAFG00000005346	0	381.6
15	ENSCAFG00000004672	HECTD3	380.7
10	ENSCAFG00000000983	SMDT1	380.3
21	ENSCAFG00000005781	0	380.1
9	ENSCAFG00000017140	TOB1	379.5
5	ENSCAFG00000018436	SREBF1	379.2
2	ENSCAFG00000005869	0	378.9
30	ENSCAFG00000018077	RCN2	377.6
30	ENSCAFG00000013693	DUOX2	376.9
8	ENSCAFG00000029710	0	376.1
14	ENSCAFG00000034430	0	376
5	ENSCAFG00000022815	cfa-mir-328	375.8
25	ENSCAFG00000012206	ACKR3	375.5
20	ENSCAFG00000028817	CFD	375.5
10	ENSCAFG00000000280	CDK4	374.6
10	ENSCAFG00000003324	ASPRV1	374.6
17	ENSCAFG00000012392	CDC42SE1	373.4
26	ENSCAFG00000006994	ZNF664	373.3
2	ENSCAFG00000015394	0	372.9
20	ENSCAFG00000014742	FKBP8	372.8
2	ENSCAFG00000010588	MARCKSL1	372.7
9	ENSCAFG00000015912	JUP	372.7
28	ENSCAFG00000012743	OAT	372.5
3	ENSCAFG00000023333	C5orf30	371.6
15	ENSCAFG00000003382	LSM10	371.1
2	ENSCAFG00000008461	SETD6	370.7
18	ENSCAFG00000014572	FKBP2	370.5
20	ENSCAFG00000017392	PRKCSH	370
17	ENSCAFG00000005335	CAPN14	369.9
17	ENSCAFG00000008879	0	369.9
15	ENSCAFG00000005336	EBNA1BP2	369.6
5	ENSCAFG00000018897	JUN	369.6
35	ENSCAFG00000009658	TFAP2A	369.3
10	ENSCAFG00000000102	PA2G4	369
8	ENSCAFG00000013409	PSMA6	368.7
3	ENSCAFG00000013849	CFAP161	368.4
5	ENSCAFG00000015972	SLC16A13	367.8
10	ENSCAFG00000023655	SULT1C4	367.5
11	ENSCAFG00000000830	PDLIM4	366.1
20	ENSCAFG00000019435	CSNK1G2	365.6
11	ENSCAFG00000003629	RAB14	364.9
18	ENSCAFG00000011655	SSH3	363.3
17	ENSCAFG00000012729	CGN	362.9
27	ENSCAFG00000016076	IL17RA	362.9
18	ENSCAFG00000011171	ALDH3B1	362.2
6	ENSCAFG00000030445	0	361.6
18	ENSCAFG00000012434	CTSF	360.6
29	ENSCAFG00000028034	0	359.4
17	ENSCAFG00000040846	0	359.4
18	ENSCAFG00000006433	BET1L	359.3
7	ENSCAFG00000032326	S100A2	359.1
26	ENSCAFG00000011954	0	358.5
8	ENSCAFG00000032473	ISCA2	357.9
31	ENSCAFG00000010172	MX1	357.3
9	ENSCAFG00000031985	C9orf16	356
11	ENSCAFG00000029550	0	355.8
5	ENSCAFG00000015611	KIF1C	355.7
1	ENSCAFG00000005406	0	355.6
14	ENSCAFG00000003290	THAP5	355.5
25	ENSCAFG00000012913	HDLBP	355.4
11	ENSCAFG00000030686	GLIPR2	355.1
18	ENSCAFG00000013138	CCDC85B	354.4
28	ENSCAFG00000010593	GSTO1	353.7
8	ENSCAFG00000017510	PSMC1	352.7
6	ENSCAFG00000016952	C16orf54	352.5
8	ENSCAFG00000014219	KLHDC2	352.3
20	ENSCAFG00000029086	ARF4	351.6
1	ENSCAFG00000000149	STARD6	350.6
18	ENSCAFG00000027120	0	350.6
2	ENSCAFG00000015076	UBXN10	349.6
28	ENSCAFG00000009930	MGEA5	349.5
14	ENSCAFG00000026984	0	349.5
7	ENSCAFG00000029384	0	349.4
35	ENSCAFG00000009435	RPP40	349.3
16	ENSCAFG00000006224	ZNF703	348.8
38	ENSCAFG00000012992	SDHC	348.2
28	ENSCAFG00000030705	TUBGCP2	347.8
21	ENSCAFG00000004134	0	347.7
28	ENSCAFG00000009466	GOT1	347.6
18	ENSCAFG00000016134	PPP1R32	346.4
33	ENSCAFG00000011615	GOLGB1	345.7
3	ENSCAFG00000014214	DNAJA4	344.6
9	ENSCAFG00000016017	KRT24	344
18	ENSCAFG00000015495	SLC3A2	343.9
10	ENSCAFG00000003361	0	343.8
28	ENSCAFG00000006809	NCOA4	343.8
5	ENSCAFG00000027886	0	343.6
5	ENSCAFG00000015830	0	342.7
5	ENSCAFG00000015761	SPAG7	342.5
28	ENSCAFG00000012171	TIAL1	342.4
8	ENSCAFG00000017986	DYNC1H1	342.4
30	ENSCAFG00000029586	GCHFR	341.3
17	ENSCAFG00000006151	CDC42EP3	341
25	ENSCAFG00000006794	GTF3A	340.3
26	ENSCAFG00000015654	PAPSS2	340.2
20	ENSCAFG00000006839	PSMD6	339.9
1	ENSCAFG00000004617	APOE	339.5
15	ENSCAFG00000004549	AKR1A1	338.6
10	ENSCAFG00000032480	MCFD2	338.1
18	ENSCAFG00000003459	SEC61G	337.7
9	ENSCAFG00000018641	0	337.7
2	ENSCAFG00000009500	AKTIP	337.6
35	ENSCAFG00000009574	SNRNP48	336.6
9	ENSCAFG00000019460	TUBB4B	336.5
15	ENSCAFG00000028619	C1orf122	336.3
7	ENSCAFG00000029134	0	336.2
1	ENSCAFG00000007627	PLEKHF1	336
17	ENSCAFG00000007689	VAMP5	335.7
31	ENSCAFG00000010646	RRP1	334.9
2	ENSCAFG00000007162	SLC35A4	334.7
17	ENSCAFG00000012054	ENSA	334.4
26	ENSCAFG00000030537	HSPB8	334.3
16	ENSCAFG00000005828	0	334.1
10	ENSCAFG00000001139	ST13	334
25	ENSCAFG00000029758	0	333.7
14	ENSCAFG00000001762	TMEM229A	333
18	ENSCAFG00000015783	B3GAT3	332.9
20	ENSCAFG00000017163	PRDX2	332.6
6	ENSCAFG00000030063	0	332.5
1	ENSCAFG00000000285	CITED2	332.3
10	ENSCAFG00000001968	0	332
8	ENSCAFG00000011529	AP1G2	331.9
1	ENSCAFG00000003711	SNRNP70	330.6
3	ENSCAFG00000007854	CAST	329.8
21	ENSCAFG00000005743	INPPL1	329.7
20	ENSCAFG00000013763	LTF	329.7
36	ENSCAFG00000030684	0	329.2
6	ENSCAFG00000020233	LMO4	328.9
11	ENSCAFG00000001345	0	328.8
36	ENSCAFG00000032642	TIGD1	328.3
28	ENSCAFG00000012419	NSMCE4A	328.1
18	ENSCAFG00000012855	RAB1B	328.1
16	ENSCAFG00000032084	SMIM19	327.3
11	ENSCAFG00000000261	RPA3	327.2
16	ENSCAFG00000006211	ERLIN2	327.2
6	ENSCAFG00000017143	0	327.2
1	ENSCAFG00000006683	0	327
6	ENSCAFG00000019332	HCFC1R1	327
2	ENSCAFG00000003668	0	326.9
1	ENSCAFG00000007636	UQCRFS1	325.6
27	ENSCAFG00000028156	0	325.2
27	ENSCAFG00000006874	TARBP2	325
11	ENSCAFG00000015452	ARL6IP1	324.9
9	ENSCAFG00000029919	CLIC3	324.5
10	ENSCAFG00000003083	CCT4	324.3
28	ENSCAFG00000013280	GLRX3	323.6
25	ENSCAFG00000031832	CCDC115	322.9
2	ENSCAFG00000005223	GDI2	322.5
16	ENSCAFG00000005502	VDAC3	322.4
5	ENSCAFG00000014074	CRYAB	322.4
25	ENSCAFG00000012680	RNPEPL1	322.3
26	ENSCAFG00000008481	VPS29	322.1
3	ENSCAFG00000028673	C4orf19	322
8	ENSCAFG00000014826	GNPNAT1	321.8
28	ENSCAFG00000020830	0	321.8
25	ENSCAFG00000012960	43345	321.7
6	ENSCAFG00000019166	ROGDI	321.5
5	ENSCAFG00000029835	NIP7	321.4
30	ENSCAFG00000015300	SPPL2A	321.1
20	ENSCAFG00000032234	0	320.6
1	ENSCAFG00000002354	TRIM28	320.1
10	ENSCAFG00000000909	TTLL12	319.4
6	ENSCAFG00000028654	GNG12	319.4
9	ENSCAFG00000004946	WBP2	319.2
26	ENSCAFG00000006270	P2RX2	319.2
6	ENSCAFG00000018923	DEXI	319.1
17	ENSCAFG00000011617	SF3B4	318.5
17	ENSCAFG00000012050	MCL1	318.1
2	ENSCAFG00000010413	TMEM54	317.9
1	ENSCAFG00000006960	TMEM147	317.8
6	ENSCAFG00000013683	0	317.8
5	ENSCAFG00000015863	GLTPD2	317.7
5	ENSCAFG00000020184	CHST4	317.3
11	ENSCAFG00000002395	0	317.2
35	ENSCAFG00000009853	RANBP9	317.1
26	ENSCAFG00000031877	0	317.1
10	ENSCAFG00000000249	PIP4K2C	316.4
23	ENSCAFG00000029183	0	316.3
16	ENSCAFG00000006887	CNOT7	316.2
35	ENSCAFG00000009827	0	316.1
31	ENSCAFG00000010004	PSMG1	316.1
20	ENSCAFG00000017746	AP1M2	315.9
10	ENSCAFG00000000233	DCTN2	315.8
23	ENSCAFG00000004959	ACAA1	315.8
2	ENSCAFG00000025991	0	315.5
18	ENSCAFG00000009147	ARHGAP1	315.1
11	ENSCAFG00000000710	SLC27A6	315
16	ENSCAFG00000008535	0	314.9
10	ENSCAFG00000001514	MPST	314.4
14	ENSCAFG00000003077	0	314.1
16	ENSCAFG00000003207	0	314.1
2	ENSCAFG00000013155	GALE	314
17	ENSCAFG00000003686	DDX1	313.9
20	ENSCAFG00000017715	SLC44A2	313.7
9	ENSCAFG00000017436	DYNLL2	313.6
8	ENSCAFG00000014018	0	313.5
30	ENSCAFG00000016665	GTF2A2	313.4
3	ENSCAFG00000016708	DGKQ	313.1
10	ENSCAFG00000000352	XPOT	313
9	ENSCAFG00000004724	SUMO2	312.5
33	ENSCAFG00000029695	0	312.5
38	ENSCAFG00000011807	CFAP45	312.3
10	ENSCAFG00000029600	OTX1	312.3
26	ENSCAFG00000028814	0	311.9
31	ENSCAFG00000008092	NRIP1	311.6
15	ENSCAFG00000004294	POMGNT1	311.2
16	ENSCAFG00000005733	GOLGA7	310.8
28	ENSCAFG00000009175	UBTD1	310.6
5	ENSCAFG00000020320	ESRP2	310.6
15	ENSCAFG00000030622	MYCBP	310.3
16	ENSCAFG00000031089	0	310
10	ENSCAFG00000001456	GCAT	309.6
6	ENSCAFG00000019628	JMJD8	309.6
6	ENSCAFG00000031099	STUB1	309.6
38	ENSCAFG00000009578	ZBED6	309.5
8	ENSCAFG00000018354	AKT1	309.4
18	ENSCAFG00000015767	GANAB	308.7
2	ENSCAFG00000008292	HEXB	307.6
6	ENSCAFG00000020392	RABGGTB	307.5
1	ENSCAFG00000007303	GPI	307
11	ENSCAFG00000002058	0	306.6
16	ENSCAFG00000030597	0	306.5
18	ENSCAFG00000011210	UNC93B1	306.4
16	ENSCAFG00000003885	SSBP1	306
7	ENSCAFG00000026209	0	306
9	ENSCAFG00000032728	0	306
28	ENSCAFG00000010928	ACSL5	305.4
8	ENSCAFG00000016369	ATP6V1D	305.4
6	ENSCAFG00000032077	TIGD7	305.4
6	ENSCAFG00000011780	0	305.1
38	ENSCAFG00000031010	0	304.9
5	ENSCAFG00000012829	TMPRSS4	304.3
26	ENSCAFG00000032057	0	304.3
38	ENSCAFG00000013095	UHMK1	304
6	ENSCAFG00000012019	EIF4H	303.6
18	ENSCAFG00000031937	SLC35C1	303.5
18	ENSCAFG00000008234	0	303.2
21	ENSCAFG00000006502	TPP1	303.1
20	ENSCAFG00000018754	FUT5	301.8
5	ENSCAFG00000015964	0	301
30	ENSCAFG00000013701	DUOXA2	300.6
6	ENSCAFG00000013800	FIS1	300.6
36	ENSCAFG00000014233	SSFA2	300.6
5	ENSCAFG00000024433	COLCA2	300.6
16	ENSCAFG00000029671	0	300.6
21	ENSCAFG00000006404	PRKCDBP	300.2
18	ENSCAFG00000011109	NDUFV1	300
6	ENSCAFG00000016970	MVP	299.8
18	ENSCAFG00000014672	STIP1	299.3
27	ENSCAFG00000013401	YBX3	298.9
20	ENSCAFG00000019529	NDUFS7	298.9
18	ENSCAFG00000023629	BSCL2	298.9
30	ENSCAFG00000017964	SCAMP2	298.7
5	ENSCAFG00000015282	GGT6	298
35	ENSCAFG00000009563	RIOK1	297.9
6	ENSCAFG00000013515	0	297.9
11	ENSCAFG00000001601	PLIN2	297.6
33	ENSCAFG00000009364	TFG	297.5
15	ENSCAFG00000031564	NUDT4	297.5
30	ENSCAFG00000040531	0	297.4
2	ENSCAFG00000005235	CALML5	297.3
8	ENSCAFG00000017158	IRF2BPL	297.2
18	ENSCAFG00000030866	0	297
9	ENSCAFG00000020095	DPM2	296.9
1	ENSCAFG00000005652	0	296.7
25	ENSCAFG00000028707	ITM2C	296.6
5	ENSCAFG00000019482	0	296.5
9	ENSCAFG00000005050	FOXJ1	295.8
27	ENSCAFG00000016151	0	295.8
20	ENSCAFG00000019215	HMG20B	295.8
5	ENSCAFG00000018538	SERBP1	295.7
35	ENSCAFG00000009838	SIRT5	295.4
23	ENSCAFG00000008922	MLF1	295
17	ENSCAFG00000008503	0	294.9
38	ENSCAFG00000011325	0	294.9
6	ENSCAFG00000019134	PPL	294.8
33	ENSCAFG00000009190	ST3GAL6	294.7
2	ENSCAFG00000004155	COMMD3	294.4
18	ENSCAFG00000008411	NDUFS3	293.8
10	ENSCAFG00000000953	CYB5R3	293.3
10	ENSCAFG00000000450	TSPAN8	293.2
10	ENSCAFG00000000432	CCT2	291.5
20	ENSCAFG00000027799	0	291.3
24	ENSCAFG00000009696	WFDC2	291
11	ENSCAFG00000002464	ANP32B	290.9
2	ENSCAFG00000005695	SPATA24	290.4
11	ENSCAFG00000003692	STOM	290.3
31	ENSCAFG00000031322	PDXK	290.2
16	ENSCAFG00000005970	FGFR1	289.6
33	ENSCAFG00000009895	IFT57	289.6
6	ENSCAFG00000014205	POP7	289.6
16	ENSCAFG00000031175	DCTD	289.2
23	ENSCAFG00000008884	CCNL1	289
9	ENSCAFG00000004510	CDC42EP4	288.9
1	ENSCAFG00000001002	SMPDL3A	288.7
18	ENSCAFG00000025801	0	288.7
27	ENSCAFG00000012619	MGST1	288.6
28	ENSCAFG00000009087	ZDHHC16	288.5
2	ENSCAFG00000014639	C1QC	288
20	ENSCAFG00000017085	RAD23A	288
6	ENSCAFG00000010149	CCT6A	286.7
30	ENSCAFG00000013638	0	286.4
26	ENSCAFG00000014043	0	286
27	ENSCAFG00000028364	0	286
35	ENSCAFG00000009409	ECI2	285.8
17	ENSCAFG00000032004	C2orf68	285.6
27	ENSCAFG00000014929	CHD4	284.7
26	ENSCAFG00000028650	0	284.6
6	ENSCAFG00000016943	CD2BP2	284.5
25	ENSCAFG00000009667	NUDT18	283.7
3	ENSCAFG00000016452	0	283.2
18	ENSCAFG00000014729	OTUB1	282.8
20	ENSCAFG00000017800	CDC37	282.8
3	ENSCAFG00000010127	0	282.3
28	ENSCAFG00000007574	CYP26A1	282.2
1	ENSCAFG00000005866	EIF3K	281.9
7	ENSCAFG00000014579	PRDX6	281.9
17	ENSCAFG00000004923	PPM1G	281.7
30	ENSCAFG00000014277	DUT	281.3
9	ENSCAFG00000031622	ORMDL3	280.9
25	ENSCAFG00000006280	0	280.4
20	ENSCAFG00000010269	MANF	280.4
3	ENSCAFG00000016695	0	279.9
20	ENSCAFG00000019704	RNF126	279.9
35	ENSCAFG00000031959	0	279.5
18	ENSCAFG00000015636	TMEM179B	279.4
25	ENSCAFG00000030363	0	279.4
28	ENSCAFG00000009742	MRPL43	279.3
20	ENSCAFG00000017776	ATG4D	279.2
3	ENSCAFG00000016710	TMEM175	278.9
5	ENSCAFG00000020215	IST1	278.5
35	ENSCAFG00000031526	0	278.4
8	ENSCAFG00000011295	PSMB5	278.2
5	ENSCAFG00000020066	TERF2IP	278.2
26	ENSCAFG00000030419	0	278.1
17	ENSCAFG00000009197	PHTF1	277.9
2	ENSCAFG00000023721	DNAJA2	277.2
9	ENSCAFG00000014165	GRN	277.1
8	ENSCAFG00000016617	0	277.1
38	ENSCAFG00000011275	MARK1	276.9
5	ENSCAFG00000032682	NAA38	276.8
38	ENSCAFG00000010952	IARS2	276.3
17	ENSCAFG00000012381	BNIPL	276.3
21	ENSCAFG00000039821	0	275.9
38	ENSCAFG00000010710	KCTD3	275.6
10	ENSCAFG00000002393	SEMA4C	275.3
35	ENSCAFG00000039267	0	274.6
2	ENSCAFG00000016307	0	274.4
21	ENSCAFG00000004857	0	274
16	ENSCAFG00000008381	AGA	273.7
14	ENSCAFG00000001531	SMO	273.6
9	ENSCAFG00000016339	MIEN1	273.2
28	ENSCAFG00000031910	ZNF239	272.9
31	ENSCAFG00000008291	0	272.6
18	ENSCAFG00000013480	SSSCA1	272.2
14	ENSCAFG00000030344	TMEM243	272.1
5	ENSCAFG00000019801	0	272
14	ENSCAFG00000001187	JMJD4	271.4
21	ENSCAFG00000005807	NUMA1	271.2
10	ENSCAFG00000000376	0	271
31	ENSCAFG00000009106	0	270.9
5	ENSCAFG00000020374	ELMO3	270.9
14	ENSCAFG00000030071	0	270.8
31	ENSCAFG00000028778	0	270.6
31	ENSCAFG00000032306	0	270.3
20	ENSCAFG00000019693	PTBP1	270.2
18	ENSCAFG00000031158	0	269.9
2	ENSCAFG00000012229	NUDC	269.7
9	ENSCAFG00000016878	CALCOCO2	269.7
8	ENSCAFG00000012437	SDR39U1	269.6
20	ENSCAFG00000019429	MKNK2	269.6
5	ENSCAFG00000010132	APLP2	268.9
9	ENSCAFG00000020526	0	268.6
17	ENSCAFG00000008468	TTC31	268.1
31	ENSCAFG00000010596	0	267.7
27	ENSCAFG00000016270	FYTTD1	267.5
18	ENSCAFG00000013474	FAM89B	267.4
18	ENSCAFG00000004204	PSMC2	267
30	ENSCAFG00000000808	0	266.8
21	ENSCAFG00000006411	SMPD1	266.7
27	ENSCAFG00000015197	TNFRSF1A	266.6
2	ENSCAFG00000014707	CDC42	266.5
9	ENSCAFG00000005938	GPS1	266.1
10	ENSCAFG00000030366	0	266
31	ENSCAFG00000029014	0	265.8
14	ENSCAFG00000003322	IFRD1	265.4
38	ENSCAFG00000013540	AIDA	265.4
38	ENSCAFG00000010595	RGS2	265
27	ENSCAFG00000008750	PRKAG1	264.8
8	ENSCAFG00000016497	ZFP36L1	264.4
5	ENSCAFG00000015542	C1QBP	264.1
36	ENSCAFG00000029231	0	263.6
3	ENSCAFG00000011681	0	263.3
5	ENSCAFG00000020371	TMEM208	263.3
7	ENSCAFG00000031930	0	263.1
17	ENSCAFG00000029395	0	263
6	ENSCAFG00000019202	UBALD1	262.9
38	ENSCAFG00000009619	ETNK2	262.8
9	ENSCAFG00000004556	GPRC5C	262.3
15	ENSCAFG00000030689	ADPRHL2	262.2
20	ENSCAFG00000017784	KEAP1	262
6	ENSCAFG00000020393	ACADM	262
15	ENSCAFG00000004646	UROD	261.7
16	ENSCAFG00000004876	NUB1	261.7
18	ENSCAFG00000014239	SF1	261.7
18	ENSCAFG00000012306	0	261.3
9	ENSCAFG00000019979	0	261.2
38	ENSCAFG00000013472	TMCO1	260.6
5	ENSCAFG00000025628	cfa-mir-33b	260.4
26	ENSCAFG00000028837	UQCR10	260.2
5	ENSCAFG00000008658	0	259.7
2	ENSCAFG00000013269	ID3	259.6
6	ENSCAFG00000030466	0	259.3
3	ENSCAFG00000012179	UNC45A	259.2
38	ENSCAFG00000012733	PFDN2	259
20	ENSCAFG00000004446	TMEM43	258.8
6	ENSCAFG00000019207	HMOX2	258.8
21	ENSCAFG00000004129	0	258.3
14	ENSCAFG00000028897	0	258.3
3	ENSCAFG00000007473	NUDT12	257.8
17	ENSCAFG00000009470	BCAS2	257.4
8	ENSCAFG00000032108	GON7	257.2
20	ENSCAFG00000019095	STAP2	256.5
21	ENSCAFG00000006933	TMEM9B	256.3
15	ENSCAFG00000003688	VPS35	256.2
28	ENSCAFG00000010176	FBXL15	256
15	ENSCAFG00000006100	DUSP6	255.8
31	ENSCAFG00000010450	SLC37A1	255.6
30	ENSCAFG00000013154	0	255.6
3	ENSCAFG00000015083	MED28	255.5
18	ENSCAFG00000015822	0	255.1
26	ENSCAFG00000026675	0	255
1	ENSCAFG00000005931	PSMD8	254.9
35	ENSCAFG00000010268	MRS2	254.9
3	ENSCAFG00000015668	TMEM128	254.9
9	ENSCAFG00000032451	ARPC5L	254.8
9	ENSCAFG00000029381	0	254.4
27	ENSCAFG00000013990	0	254.2
17	ENSCAFG00000012086	CTSS	254.1
16	ENSCAFG00000037515	0	254
15	ENSCAFG00000004811	DMAP1	253.9
2	ENSCAFG00000006975	PLK2	253.8
33	ENSCAFG00000031671	0	253.8
8	ENSCAFG00000012367	0	253.6
8	ENSCAFG00000017588	TMEM251	253
3	ENSCAFG00000014747	MFSD10	252.8
6	ENSCAFG00000014814	COPS6	252.5
6	ENSCAFG00000017089	PPP4C	252.5
27	ENSCAFG00000030030	0	252.5
17	ENSCAFG00000005708	DPY30	252
20	ENSCAFG00000031559	0	251.9
5	ENSCAFG00000016984	PER1	251.4
26	ENSCAFG00000029493	0	251.4
31	ENSCAFG00000007816	0	251.2
35	ENSCAFG00000010428	TDP2	251.2
9	ENSCAFG00000004501	COG1	251.1
6	ENSCAFG00000029980	C16orf91	250.3
10	ENSCAFG00000029573	COQ10A	250.2
15	ENSCAFG00000008168	TIGD4	249.9
31	ENSCAFG00000008633	USP16	249.6
14	ENSCAFG00000027490	5S_rRNA	249.3
8	ENSCAFG00000018292	ZFYVE21	249
3	ENSCAFG00000017475	0	248.6
5	ENSCAFG00000018999	TTC22	248.5
11	ENSCAFG00000025012	C5orf24	248.5
2	ENSCAFG00000007757	0	248.4
38	ENSCAFG00000025115	0	248.1
18	ENSCAFG00000012784	BRMS1	247.8
6	ENSCAFG00000014336	LRCH4	247.7
6	ENSCAFG00000017104	GDPD3	247.6
6	ENSCAFG00000010797	SBDS	247.2
20	ENSCAFG00000010590	NPRL2	247.1
6	ENSCAFG00000019621	CCDC78	247
18	ENSCAFG00000008866	PACSIN3	246.6
20	ENSCAFG00000018129	0	246.2
14	ENSCAFG00000036151	0	246
3	ENSCAFG00000032036	0	245.7
10	ENSCAFG00000001172	SGSM3	245.6
20	ENSCAFG00000019059	UBXN6	245.1
1	ENSCAFG00000020596	0	244.9
17	ENSCAFG00000030731	HIST2H2BF	244.9
27	ENSCAFG00000011417	0	244.8
17	ENSCAFG00000003957	SF3B6	244.6
2	ENSCAFG00000014844	0	244.5
23	ENSCAFG00000014487	0	244.3
18	ENSCAFG00000003891	SLC26A4	243.9
20	ENSCAFG00000019386	GADD45B	243.8
11	ENSCAFG00000039174	0	243.8
20	ENSCAFG00000017610	TIMM29	243.5
1	ENSCAFG00000007405	CEBPG	243.4
2	ENSCAFG00000024373	RPP38	243.4
11	ENSCAFG00000001846	CHMP5	243.2
2	ENSCAFG00000006674	SPINK5	242.9
30	ENSCAFG00000013769	0	242.6
16	ENSCAFG00000003155	ZNF692	242.3
38	ENSCAFG00000010549	GLRX2	242.2
10	ENSCAFG00000003319	SNRNP27	242.1
14	ENSCAFG00000030614	GATAD1	241.9
28	ENSCAFG00000009904	DPCD	241.8
6	ENSCAFG00000019430	TBL3	241.7
11	ENSCAFG00000002469	NANS	241.3
11	ENSCAFG00000032152	0	241.2
16	ENSCAFG00000040548	0	240.8
20	ENSCAFG00000014244	NDUFA13	240.7
25	ENSCAFG00000031902	IMP4	240.4
16	ENSCAFG00000004698	ABCB8	240.3
17	ENSCAFG00000007200	SLC20A1	240.2
31	ENSCAFG00000004266	0	240.1
21	ENSCAFG00000005788	LAMTOR1	240
28	ENSCAFG00000010661	XPNPEP1	240
14	ENSCAFG00000001945	CYP51A1	239.9
8	ENSCAFG00000017230	SLIRP	239.9
26	ENSCAFG00000008683	0	239.8
5	ENSCAFG00000012383	TRAPPC4	239.8
3	ENSCAFG00000014873	MXD4	239.6
33	ENSCAFG00000017752	0	239.5
16	ENSCAFG00000003615	ZYX	239.2
11	ENSCAFG00000001680	0	238.9
23	ENSCAFG00000028690	0	238.9
3	ENSCAFG00000016180	KLF3	238.7
20	ENSCAFG00000017613	YIPF2	238.7
5	ENSCAFG00000012126	HYOU1	238.6
15	ENSCAFG00000004030	CMPK1	238.5
6	ENSCAFG00000029761	PRPF38B	238.5
1	ENSCAFG00000030620	TIMM9	238.3
7	ENSCAFG00000017055	KRTCAP2	238.1
21	ENSCAFG00000006457	0	238
5	ENSCAFG00000012302	DPAGT1	237.9
26	ENSCAFG00000015433	0	237.9
17	ENSCAFG00000007052	MALL	237.5
6	ENSCAFG00000016827	BCKDK	237.2
38	ENSCAFG00000013015	0	237.1
27	ENSCAFG00000031581	0	237
1	ENSCAFG00000000732	TCP1	236.9
2	ENSCAFG00000016011	0	236.8
20	ENSCAFG00000015332	MVB12A	236.7
6	ENSCAFG00000013900	AP1S1	236.6
31	ENSCAFG00000008475	MRPL39	236.5
33	ENSCAFG00000010711	ATP6V1A	236.2
17	ENSCAFG00000004888	EIF2B4	236
23	ENSCAFG00000007694	RNF7	235.8
20	ENSCAFG00000015270	PGLS	235.7
14	ENSCAFG00000028917	SNX10	235.7
21	ENSCAFG00000004838	0	235.6
18	ENSCAFG00000010086	0	235.5
8	ENSCAFG00000015627	SIX4	235.5
11	ENSCAFG00000023674	0	235.5
20	ENSCAFG00000012685	PLXNB1	235.3
5	ENSCAFG00000019395	RER1	235.2
5	ENSCAFG00000031455	GABARAPL2	235.1
28	ENSCAFG00000012912	DHX32	235
8	ENSCAFG00000015004	SOCS4	234.9
10	ENSCAFG00000000572	LMF2	234.7
17	ENSCAFG00000008608	DCTN1	234.7
3	ENSCAFG00000029754	0	234.7
20	ENSCAFG00000019197	TJP3	234.3
38	ENSCAFG00000013211	HSD17B7	234.2
30	ENSCAFG00000017708	0	234
9	ENSCAFG00000029102	MLX	233.9
10	ENSCAFG00000003442	ATP6V1B1	233.8
17	ENSCAFG00000004909	ZNF513	233.1
27	ENSCAFG00000011862	CMAS	233.1
1	ENSCAFG00000007111	LGI4	233
6	ENSCAFG00000019494	NUBP2	232.6
16	ENSCAFG00000006453	PPP2CB	232.4
17	ENSCAFG00000008388	HTRA2	232.4
18	ENSCAFG00000011535	TMEM134	232.3
5	ENSCAFG00000012366	VPS11	232.3
8	ENSCAFG00000031672	C14orf79	232.2
16	ENSCAFG00000003953	0	232.1
1	ENSCAFG00000030892	PERP	232
5	ENSCAFG00000031831	PSMD7	231.9
27	ENSCAFG00000007209	0	231.8
9	ENSCAFG00000005697	CHMP6	231.7
17	ENSCAFG00000003464	ATP6V1C2	231
15	ENSCAFG00000005259	CDC20	230.8
31	ENSCAFG00000009702	0	230.8
25	ENSCAFG00000009285	CCAR2	230.7
5	ENSCAFG00000019952	ATP2C2	230.7
9	ENSCAFG00000023139	NFE2L1	230.5
15	ENSCAFG00000006395	SNRPF	230.1
16	ENSCAFG00000007113	PCM1	230.1
35	ENSCAFG00000009353	0	230.1
2	ENSCAFG00000015045	PINK1	230.1
2	ENSCAFG00000005194	PFKFB3	230
16	ENSCAFG00000005369	INTS10	230
12	ENSCAFG00000032222	0	229.9
31	ENSCAFG00000009559	RCAN1	229.8
9	ENSCAFG00000013971	ATP2A3	229.8
17	ENSCAFG00000008561	WDR54	229.6
6	ENSCAFG00000019680	TMEM8A	229.6
35	ENSCAFG00000031905	0	229.5
10	ENSCAFG00000001443	EIF3L	229.4
6	ENSCAFG00000019677	0	229.4
16	ENSCAFG00000007135	FRG1	229.2
15	ENSCAFG00000023322	RASSF9	229.2
35	ENSCAFG00000032110	C11orf1	229.1
38	ENSCAFG00000009649	PLEKHA6	228.9
17	ENSCAFG00000013477	CAPZA1	228.9
8	ENSCAFG00000028314	0	228.8
3	ENSCAFG00000014993	FGFR3	228.6
7	ENSCAFG00000026247	0	228.3
14	ENSCAFG00000002755	MALSU1	227.8
21	ENSCAFG00000004634	0	227.7
21	ENSCAFG00000008713	NUCB2	227.6
30	ENSCAFG00000017808	NPTN	227.6
10	ENSCAFG00000000370	0	227.5
18	ENSCAFG00000012706	MRPL11	227.1
8	ENSCAFG00000013331	SRP54	227.1
8	ENSCAFG00000011427	ACIN1	227
21	ENSCAFG00000021647	0	227
18	ENSCAFG00000029494	CEND1	226.3
16	ENSCAFG00000006176	RAB11FIP1	226.2
6	ENSCAFG00000026614	cfa-mir-1842	226.2
15	ENSCAFG00000005069	PTPRF	226.1
30	ENSCAFG00000015925	CCPG1	226
2	ENSCAFG00000014853	ALPL	225.7
17	ENSCAFG00000006776	CIAO1	225.6
18	ENSCAFG00000010972	TCIRG1	225.6
9	ENSCAFG00000017563	0	225.5
10	ENSCAFG00000001630	MYH9	225.4
10	ENSCAFG00000002550	SIX2	225.3
20	ENSCAFG00000011969	DALRD3	225.3
21	ENSCAFG00000030417	STX3	225.3
11	ENSCAFG00000002203	CREB3	225.2
33	ENSCAFG00000003955	0	225.2
10	ENSCAFG00000001516	TST	225.1
14	ENSCAFG00000001884	CLDN12	224.8
26	ENSCAFG00000031317	0	224.7
27	ENSCAFG00000007331	ATG101	224.5
38	ENSCAFG00000009675	LRRN2	223.9
1	ENSCAFG00000004201	SLC1A5	223.6
25	ENSCAFG00000029537	GJB2	223.6
8	ENSCAFG00000011993	0	223.3
15	ENSCAFG00000005314	TMEM125	223.1
14	ENSCAFG00000003408	CAPZA2	222.9
35	ENSCAFG00000032617	ZSCAN16	222.9
18	ENSCAFG00000009547	PNPLA2	222.8
14	ENSCAFG00000031816	0	222.8
30	ENSCAFG00000018005	MAN2C1	222.4
9	ENSCAFG00000005537	LGALS3BP	222.1
5	ENSCAFG00000032242	0	222.1
2	ENSCAFG00000021854	0	222
36	ENSCAFG00000012612	GORASP2	221.9
18	ENSCAFG00000016264	DDB1	221.8
7	ENSCAFG00000032539	0	221.8
20	ENSCAFG00000024217	TRAPPC5	221.6
26	ENSCAFG00000007764	HIP1R	221.4
3	ENSCAFG00000016439	ANAPC4	221.4
30	ENSCAFG00000017866	ISLR	221.4
28	ENSCAFG00000010882	PPP2R2D	221.3
9	ENSCAFG00000021491	0	221.3
20	ENSCAFG00000011567	USP19	221.2
18	ENSCAFG00000038518	0	220.9
18	ENSCAFG00000031582	EHF	220.8
8	ENSCAFG00000011191	MRPL52	220.6
2	ENSCAFG00000016184	PLEKHM2	220.5
3	ENSCAFG00000016395	SMIM20	220.5
31	ENSCAFG00000031126	HSPA13	220.5
10	ENSCAFG00000030099	C1D	220.3
1	ENSCAFG00000002694	TMC4	220.2
9	ENSCAFG00000006006	FASN	220.1
20	ENSCAFG00000006671	0	219.8
11	ENSCAFG00000032597	MRPL50	219.7
5	ENSCAFG00000020363	ZDHHC1	219.4
1	ENSCAFG00000031807	ZNF146	219.3
18	ENSCAFG00000011618	RAD9A	219.2
2	ENSCAFG00000006249	NDFIP1	219.1
1	ENSCAFG00000004074	SEPW1	218.9
1	ENSCAFG00000026801	0	218.7
8	ENSCAFG00000010650	0	218.6
20	ENSCAFG00000019546	POLR2E	218.6
10	ENSCAFG00000000088	SUOX	218.5
28	ENSCAFG00000011513	ABLIM1	218.5
16	ENSCAFG00000007384	CYP4V2	218.2
17	ENSCAFG00000023264	RIIAD1	218.2
27	ENSCAFG00000013479	GABARAPL1	218.1
1	ENSCAFG00000003594	IRF3	218
16	ENSCAFG00000005385	FNTA	217.9
10	ENSCAFG00000000612	0	217.8
28	ENSCAFG00000029534	BLOC1S2	217.8
9	ENSCAFG00000023616	SURF1	217.7
6	ENSCAFG00000015094	0	217.6
38	ENSCAFG00000028933	IGSF8	217.2
3	ENSCAFG00000012103	NGRN	217.1
20	ENSCAFG00000014978	0	216.7
2	ENSCAFG00000008224	ANKRA2	216.6
5	ENSCAFG00000018536	PPP6C	216.6
5	ENSCAFG00000028891	SDR42E1	216.6
17	ENSCAFG00000004818	SLC5A6	216.5
15	ENSCAFG00000005416	TMEM55B	216.3
2	ENSCAFG00000023441	0	216.2
20	ENSCAFG00000030547	C19orf43	216.2
10	ENSCAFG00000000069	0	216.1
3	ENSCAFG00000013279	0	216.1
10	ENSCAFG00000000121	0	215.9
15	ENSCAFG00000003018	MFSD2A	215.9
33	ENSCAFG00000008999	PROS1	215.8
10	ENSCAFG00000029077	0	215.8
14	ENSCAFG00000001533	TSPAN33	215.7
1	ENSCAFG00000030576	PPP1R15A	215.4
8	ENSCAFG00000030632	0	215.4
35	ENSCAFG00000031781	0	215.2
15	ENSCAFG00000004263	LRRC41	214.6
11	ENSCAFG00000000348	CANX	214.5
28	ENSCAFG00000026822	0	214.5
17	ENSCAFG00000030965	RDH14	214.4
33	ENSCAFG00000009301	TOMM70	214.3
30	ENSCAFG00000017650	SENP8	214.3
18	ENSCAFG00000004324	TMEM60	214.2
2	ENSCAFG00000011669	SRSF4	214.2
18	ENSCAFG00000013334	RELA	214.2
36	ENSCAFG00000009464	43166	213.9
18	ENSCAFG00000015719	0	213.8
28	ENSCAFG00000012316	0	213.7
11	ENSCAFG00000002154	TLN1	213.6
20	ENSCAFG00000004255	COPG1	213.4
16	ENSCAFG00000031506	0	213.3
20	ENSCAFG00000031251	DDA1	213.2
33	ENSCAFG00000009182	0	213.1
27	ENSCAFG00000007758	GALNT6	213
14	ENSCAFG00000001827	CROT	212.8
9	ENSCAFG00000005021	EVPL	212.6
16	ENSCAFG00000025394	0	212.6
2	ENSCAFG00000003821	ITGB1	212.5
15	ENSCAFG00000003222	0	212.4
6	ENSCAFG00000019401	PGP	212
2	ENSCAFG00000031290	C1QA	212
9	ENSCAFG00000019437	NOXA1	211.9
16	ENSCAFG00000007402	FAM149A	211.7
16	ENSCAFG00000006518	DCTN6	211.6
16	ENSCAFG00000025710	0	211.6
20	ENSCAFG00000016316	PKN1	211.5
18	ENSCAFG00000024474	0	211.4
27	ENSCAFG00000030751	ZCRB1	211.2
6	ENSCAFG00000010181	NUPR2	211
2	ENSCAFG00000023234	DCDC2B	210.9
26	ENSCAFG00000023107	OAS2	210.8
18	ENSCAFG00000025183	EPS8L2	210.7
11	ENSCAFG00000028510	FAM206A	210.5
16	ENSCAFG00000003997	PARP12	209.9
7	ENSCAFG00000012338	NENF	209.9
8	ENSCAFG00000016319	0	209.9
18	ENSCAFG00000006889	CD44	209.8
20	ENSCAFG00000019218	C19orf71	209.8
35	ENSCAFG00000019285	0	209.8
2	ENSCAFG00000035193	0	209.3
10	ENSCAFG00000003134	0	209
28	ENSCAFG00000010516	SLK	209
17	ENSCAFG00000024531	TGOLN2	208.9
18	ENSCAFG00000006455	PSMD13	208.8
16	ENSCAFG00000004725	CDK5	208.7
18	ENSCAFG00000006497	PKP3	208.6
27	ENSCAFG00000015913	FBXL14	208.5
23	ENSCAFG00000005702	TOP2B	208.3
18	ENSCAFG00000013153	FIBP	208.3
27	ENSCAFG00000016131	0	208.2
9	ENSCAFG00000030200	CDK9	208.1
8	ENSCAFG00000032262	DHRS1	208.1
33	ENSCAFG00000011029	COX17	207.9
8	ENSCAFG00000011202	LRP10	207.7
20	ENSCAFG00000016130	ILVBL	207.7
28	ENSCAFG00000007949	LGI1	207.5
35	ENSCAFG00000010146	NUP153	207.5
33	ENSCAFG00000011890	FAM162A	207.4
2	ENSCAFG00000032579	IRX3	207.4
20	ENSCAFG00000019192	MRPL54	207.3
20	ENSCAFG00000032231	0	207.2
14	ENSCAFG00000003086	GARS	206.9
18	ENSCAFG00000030426	ZNHIT2	206.8
30	ENSCAFG00000007814	LPCAT4	206.6
7	ENSCAFG00000023760	PTMA	206.6
6	ENSCAFG00000018959	EMP2	206.5
16	ENSCAFG00000007750	CASP3	206.2
16	ENSCAFG00000007558	UFSP2	206
20	ENSCAFG00000013888	0	206
9	ENSCAFG00000016351	ERBB2	205.9
9	ENSCAFG00000017772	C17orf64	205.9
11	ENSCAFG00000028829	0	205.9
5	ENSCAFG00000019808	TCF25	205.6
10	ENSCAFG00000030521	RPS19BP1	205.6
28	ENSCAFG00000006948	ALOX5	205
8	ENSCAFG00000025390	0	204.8
25	ENSCAFG00000006691	SLC46A3	204.6
5	ENSCAFG00000015843	PLD2	204.6
10	ENSCAFG00000000115	CS	204.5
15	ENSCAFG00000003543	PSMB2	204.5
8	ENSCAFG00000011243	PRMT5	204.2
9	ENSCAFG00000018142	DUSP14	204.2
15	ENSCAFG00000023898	MAP7D1	204.2
35	ENSCAFG00000031484	0	204
18	ENSCAFG00000010478	CTTN	203.7
16	ENSCAFG00000005174	0	203.5
6	ENSCAFG00000019476	NDUFB10	203.5
9	ENSCAFG00000035696	0	203.5
9	ENSCAFG00000023628	NME1	203.4
5	ENSCAFG00000009993	ST14	203.3
31	ENSCAFG00000010846	PFKL	203.3
9	ENSCAFG00000014948	COASY	203.3
18	ENSCAFG00000013975	ZFPL1	203.2
30	ENSCAFG00000018042	SNX33	203
21	ENSCAFG00000025351	0	202.8
31	ENSCAFG00000029706	0	202.6
8	ENSCAFG00000012071	0	202.3
16	ENSCAFG00000007825	TRAPPC11	202.1
5	ENSCAFG00000016651	MPDU1	202.1
3	ENSCAFG00000016743	GAK	202.1
21	ENSCAFG00000032623	0	202.1
20	ENSCAFG00000019501	0	201.9
9	ENSCAFG00000014799	0	201.8
1	ENSCAFG00000001959	0	201.6
6	ENSCAFG00000015711	FAM220A	201.5
3	ENSCAFG00000027639	5S_rRNA	201.5
10	ENSCAFG00000031189	0	201.5
10	ENSCAFG00000000426	LYZ	201.4
9	ENSCAFG00000016328	GRB7	201.1
26	ENSCAFG00000012160	0	201
20	ENSCAFG00000019534	MIDN	201
18	ENSCAFG00000024796	RNH1	200.8
27	ENSCAFG00000025295	0	200.7
11	ENSCAFG00000000502	IFGGC1	200.4
2	ENSCAFG00000009169	AMFR	200.1
35	ENSCAFG00000010202	0	200
8	ENSCAFG00000015718	HIF1A	199.6
28	ENSCAFG00000028553	PDLIM1	199.5
11	ENSCAFG00000030134	GBA2	199.5
11	ENSCAFG00000000231	B4GALT7	199.4
20	ENSCAFG00000015796	TPM4	199.2
11	ENSCAFG00000001937	DCTN3	199
2	ENSCAFG00000009452	0	199
26	ENSCAFG00000007665	ARL6IP4	198.9
16	ENSCAFG00000004853	CHPF2	198.8
30	ENSCAFG00000017975	0	198.6
18	ENSCAFG00000012388	0	198.4
7	ENSCAFG00000026603	0	198.4
9	ENSCAFG00000028752	OVCA2	198.4
27	ENSCAFG00000014586	USP5	198.3
8	ENSCAFG00000011631	NGDN	198.2
30	ENSCAFG00000018039	IMP3	198.1
3	ENSCAFG00000014357	TADA2B	197.9
2	ENSCAFG00000016209	RSC1A1	197.9
6	ENSCAFG00000019397	RNPS1	197.9
6	ENSCAFG00000019495	SPSB3	197.7
6	ENSCAFG00000019585	TSR3	197.7
17	ENSCAFG00000006041	0	197.5
15	ENSCAFG00000030863	0	197.4
20	ENSCAFG00000014531	COPE	197
17	ENSCAFG00000029620	SRSF7	196.9
16	ENSCAFG00000007884	ING2	196.7
1	ENSCAFG00000030384	RAB32	196.7
35	ENSCAFG00000031372	0	196.6
5	ENSCAFG00000010474	SRPRA	196.5
10	ENSCAFG00000000130	SPRYD4	196.4
14	ENSCAFG00000002424	BZW2	196.4
17	ENSCAFG00000006085	CEBPZ	196.4
27	ENSCAFG00000012679	STRAP	196.4
16	ENSCAFG00000006302	TTI2	196.3
1	ENSCAFG00000007054	USF2	196.3
16	ENSCAFG00000005921	0	196
8	ENSCAFG00000012049	IPO4	195.9
20	ENSCAFG00000010866	RBM5	195.7
33	ENSCAFG00000009292	NIT2	195.5
15	ENSCAFG00000003253	YRDC	195.4
17	ENSCAFG00000006306	0	195.4
28	ENSCAFG00000012270	SEC23IP	195.4
11	ENSCAFG00000000235	N4BP3	195.3
23	ENSCAFG00000007602	COPB2	195.3
35	ENSCAFG00000009583	EEF1E1-BLOC1S5	195.2
21	ENSCAFG00000009135	0	195.1
20	ENSCAFG00000016286	DNAJB1	195
10	ENSCAFG00000003314	ANXA4	194.9
1	ENSCAFG00000003880	0	194.7
6	ENSCAFG00000018023	GP2	194.5
25	ENSCAFG00000030283	0	194.5
10	ENSCAFG00000001371	SUN2	194.3
1	ENSCAFG00000004080	GLTSCR2	194.2
33	ENSCAFG00000009973	0	194.2
10	ENSCAFG00000031556	MBD6	194.2
8	ENSCAFG00000032243	0	194.2
30	ENSCAFG00000018001	NEIL1	194
30	ENSCAFG00000017957	ULK3	193.9
18	ENSCAFG00000016197	TKFC	193.8
36	ENSCAFG00000013506	NFE2L2	193.7
30	ENSCAFG00000016966	TPM1	193.6
6	ENSCAFG00000019418	TRAF7	193.6
27	ENSCAFG00000006981	C12orf10	193.5
36	ENSCAFG00000012900	0	193.5
20	ENSCAFG00000017115	DNASE2	193.5
10	ENSCAFG00000000988	NAGA	193.2
10	ENSCAFG00000002193	0	193.1
8	ENSCAFG00000012507	0	193
30	ENSCAFG00000025228	0	193
5	ENSCAFG00000015894	MED11	192.8
9	ENSCAFG00000018665	POLDIP2	192.7
30	ENSCAFG00000016661	GCNT3	192.6
21	ENSCAFG00000004081	JRKL	192.3
18	ENSCAFG00000004166	PMPCB	192.2
9	ENSCAFG00000017064	CHAD	192.1
9	ENSCAFG00000030805	0	192
11	ENSCAFG00000002225	RGP1	191.7
3	ENSCAFG00000010564	SNRPA1	191.7
17	ENSCAFG00000013000	CRNN	191.7
30	ENSCAFG00000016586	SLTM	191.7
15	ENSCAFG00000039435	0	191.7
16	ENSCAFG00000005526	IKBKB	191.5
17	ENSCAFG00000012605	ZNF687	191.5
9	ENSCAFG00000019221	PRPF8	191.5
10	ENSCAFG00000000415	0	191.4
2	ENSCAFG00000004529	VIM	191.4
18	ENSCAFG00000031896	EIF1AD	191.4
14	ENSCAFG00000003510	PTPRZ1	191.1
18	ENSCAFG00000007954	TNKS1BP1	191.1
22	ENSCAFG00000030061	0	191.1
17	ENSCAFG00000007239	0	191
3	ENSCAFG00000032146	MESDC2	190.7
9	ENSCAFG00000005952	DUS1L	190.6
7	ENSCAFG00000013589	IVNS1ABP	190.6
6	ENSCAFG00000019312	BICDL2	190.6
16	ENSCAFG00000006047	LETM2	190.5
10	ENSCAFG00000000692	SELO	190.4
26	ENSCAFG00000010377	0	190.4
26	ENSCAFG00000015533	0	190.3
15	ENSCAFG00000035346	0	190.3
10	ENSCAFG00000003468	0	190.1
20	ENSCAFG00000018610	TRIP10	190.1
2	ENSCAFG00000028839	RAB18	190.1
16	ENSCAFG00000003503	ARHGEF5	189.8
12	ENSCAFG00000001318	RPL10A	189.5
30	ENSCAFG00000015904	RSL24D1	189.4
21	ENSCAFG00000004593	0	189
11	ENSCAFG00000029752	C5orf15	188.9
[truncated: 29,299 more rows]
