# Supplementary material for: Dog olfactory receptor gene expression profiling using samples derived from nasal epithelium brushing
Source: Canine Med Genet. 2022 May 20;9:7. doi: 10.1186/s40575-022-00116-7 (PMC9121576; doi:10.1186/s40575-022-00116-7)
Supplement: Supplementary file 1 — Additional file 1. Bichon and Golden Retriever Gene profiling. [file 40575_2022_116_MOESM1_ESM.zip › Additional data file 1 b.xlsx]

## Sheet: Bichon
Additional file 1b
BICHON
chromosomes or contigs	gene_id	gene_names	FPKM
18	ENSCAFG00000015860	SCGB1A1	62980.9
5	ENSCAFG00000015866	VMO1	56515.7
38	ENSCAFG00000011821	TAGLN2	41031.8
35	ENSCAFG00000009876		39431.3
24	ENSCAFG00000024453	BPIFA1	39131.9
6	ENSCAFG00000019812	GSTM4	23355
6	ENSCAFG00000019809	GSTM3	22523.9
1	ENSCAFG00000032339	CYP2A13	18820.5
5	ENSCAFG00000023443	UBB	15585.8
27	ENSCAFG00000015077	GAPDH	15574.9
18	ENSCAFG00000015901	FTH1	15486
31	ENSCAFG00000010351	TFF1	14685.3
30	ENSCAFG00000013633	B2M	14659.6
1	ENSCAFG00000003861	FTL	13932.3
38	ENSCAFG00000012683	TSTD1	13903.1
1	ENSCAFG00000026335		12514.1
11	ENSCAFG00000001615	RPS6	12199
5	ENSCAFG00000020252	NQO1	11660.5
1	ENSCAFG00000030508	TMSB4Y	11173.6
17	ENSCAFG00000007875	TMSB10	10754.3
7	ENSCAFG00000017553	S100A6	10220.7
38	ENSCAFG00000012997		10157
17	ENSCAFG00000012916	S100A11	9913.7
9	ENSCAFG00000004916		9807.7
5	ENSCAFG00000011666	HSPA8	9585.8
35	ENSCAFG00000030069	HMGN4	9560.7
1	ENSCAFG00000022178		9557.9
9	ENSCAFG00000005927	DCXR	8842.1
33	ENSCAFG00000012725		8829.8
6	ENSCAFG00000025931		8449.4
11	ENSCAFG00000030465	FTH1	8416.8
9	ENSCAFG00000032216		8399
28	ENSCAFG00000007044	HNRNPF	8302.4
35	ENSCAFG00000018632		8271.3
7	ENSCAFG00000021934		8138.4
33	ENSCAFG00000009601		7578.9
27	ENSCAFG00000008380		7370.6
35	ENSCAFG00000032500		7259.2
25	ENSCAFG00000021389		7237.2
9	ENSCAFG00000026113		7057.8
17	ENSCAFG00000003263	RPS7	6958.3
6	ENSCAFG00000019472		6917
18	ENSCAFG00000024955		6789.9
38	ENSCAFG00000012666	F11R	6786.7
18	ENSCAFG00000009523		6776.2
9	ENSCAFG00000017680	RPL7A	6775
9	ENSCAFG00000020136	RPL12	6602
35	ENSCAFG00000017221		6447
11	ENSCAFG00000023922	AQP3	6423.8
5	ENSCAFG00000026275		6332.3
18	ENSCAFG00000013934	FAU	6135.4
21	ENSCAFG00000006936	RPL27A	6104
21	ENSCAFG00000006936		6104
6	ENSCAFG00000017130	NUPR1	6097.1
27	ENSCAFG00000029439	TMA7	6067
9	ENSCAFG00000032629		5983
1	ENSCAFG00000029892		5909.5
9	ENSCAFG00000005734	ACTG1	5868.8
21	ENSCAFG00000005490	KCNE3	5862.9
21	ENSCAFG00000005490		5862.9
35	ENSCAFG00000031092		5828.4
5	ENSCAFG00000012395		5622
35	ENSCAFG00000009846	NOL7	5480.6
5	ENSCAFG00000025786		5411
21	ENSCAFG00000007666	EIF4G2	5401.9
21	ENSCAFG00000007666		5401.9
33	ENSCAFG00000012525	MUC13	5287
27	ENSCAFG00000032583	METTL7A	5083.6
27	ENSCAFG00000007154		5077.5
9	ENSCAFG00000016914		4991.5
6	ENSCAFG00000025978		4988
23	ENSCAFG00000005138	RPL14	4936.6
18	ENSCAFG00000031288		4903.7
1	ENSCAFG00000025861		4835.7
11	ENSCAFG00000024818	RACK1	4759.4
36	ENSCAFG00000024530	MINOS1	4734.3
38	ENSCAFG00000012689	USF1	4660.6
14	ENSCAFG00000002437	AGR2	4649.8
31	ENSCAFG00000008859	SOD1	4568.3
9	ENSCAFG00000023647	KRT19	4523.8
38	ENSCAFG00000012754	UFC1	4523.2
27	ENSCAFG00000008640		4500.6
9	ENSCAFG00000020948		4451.3
27	ENSCAFG00000007199		4403.1
9	ENSCAFG00000016493	RPL19	4383.3
9	ENSCAFG00000011713	DDX5	4351.3
18	ENSCAFG00000026175		4344.3
20	ENSCAFG00000004590		4324.5
5	ENSCAFG00000021886		4235.5
7	ENSCAFG00000017386	RPS27	4218.4
23	ENSCAFG00000022368		4212.2
20	ENSCAFG00000011495	GPX1	4208.3
20	ENSCAFG00000023247	RPS15	4122.7
1	ENSCAFG00000000190	RPS12	4070.1
20	ENSCAFG00000014723	UBA52	4005.9
23	ENSCAFG00000005764	RPL15	3936.2
5	ENSCAFG00000020364	TPPP3	3929.8
20	ENSCAFG00000019158	EEF2	3915.1
35	ENSCAFG00000012189	PPP1R11	3880.3
23	ENSCAFG00000005494	FTL	3873.7
18	ENSCAFG00000032192		3822.8
35	ENSCAFG00000030822		3809.2
25	ENSCAFG00000025831		3784
18	ENSCAFG00000029798		3777.4
11	ENSCAFG00000002055	FAM166B	3735.9
23	ENSCAFG00000005101	RPSA	3725.8
25	ENSCAFG00000032596		3547.6
1	ENSCAFG00000025994		3544.8
21	ENSCAFG00000005402	RPS3	3521.3
21	ENSCAFG00000005402		3521.3
36	ENSCAFG00000013497	HNRNPA3	3501
7	ENSCAFG00000025841		3472.6
27	ENSCAFG00000006580	HNRNPA1	3424.8
1	ENSCAFG00000026824		3420.7
38	ENSCAFG00000029169		3381.2
20	ENSCAFG00000019506		3327.8
9	ENSCAFG00000020872		3284.6
5	ENSCAFG00000022406		3278.4
8	ENSCAFG00000017516		3232.3
7	ENSCAFG00000019044		3224.5
25	ENSCAFG00000006810		3223.9
7	ENSCAFG00000017557	S100A8	3201.8
33	ENSCAFG00000012865		3190.7
17	ENSCAFG00000012707	PSMB4	3076.8
9	ENSCAFG00000025971		3036.2
8	ENSCAFG00000016165	GPX2	3012
20	ENSCAFG00000014956	IFI30	2999.8
7	ENSCAFG00000014968		2947
9	ENSCAFG00000022333		2936.3
7	ENSCAFG00000011496	PIGR	2922.6
28	ENSCAFG00000009663	SCD	2918.7
2	ENSCAFG00000009333	CESdD1	2911.1
16	ENSCAFG00000005747	C8orf4	2905.1
9	ENSCAFG00000030581		2843.7
27	ENSCAFG00000030967	COX14	2831
38	ENSCAFG00000012850	NDUFS2	2774.6
20	ENSCAFG00000017093	CALR	2765.2
17	ENSCAFG00000034654		2735.3
9	ENSCAFG00000023529	KRT15	2719.9
35	ENSCAFG00000009692		2706.5
29	ENSCAFG00000008021	RPL7	2680.1
15	ENSCAFG00000004745	RPS8	2673.3
27	ENSCAFG00000031299		2658.6
1	ENSCAFG00000001778	ANXA1	2599.2
35	ENSCAFG00000031306		2594.2
5	ENSCAFG00000019840		2587.4
23	ENSCAFG00000026013		2577.3
9	ENSCAFG00000027643		2557.5
15	ENSCAFG00000007990		2505
1	ENSCAFG00000003631	RPS11	2499.2
2	ENSCAFG00000028613		2440.1
6	ENSCAFG00000024307	RPL37	2435.8
11	ENSCAFG00000012222		2427.1
21	ENSCAFG00000021568		2417.5
9	ENSCAFG00000025846		2417.2
27	ENSCAFG00000014553	TPI1	2413
30	ENSCAFG00000016686	ANXA2	2405.4
35	ENSCAFG00000009941	STMND1	2398.2
1	ENSCAFG00000023821	CYP2F1	2375.6
28	ENSCAFG00000031206		2345.7
17	ENSCAFG00000011405	TXNIP	2338
29	ENSCAFG00000029884	RPS20	2330
21	ENSCAFG00000008336		2298.1
33	ENSCAFG00000012807	MUC20	2283
18	ENSCAFG00000028508	CD59	2272.3
35	ENSCAFG00000012186	ZNRD1	2255.6
9	ENSCAFG00000020060		2234.7
6	ENSCAFG00000034067		2233
16	ENSCAFG00000031381	SARAF	2223.7
20	ENSCAFG00000032630	UBL5	2211.4
5	ENSCAFG00000015827	PFN1	2199.2
11	ENSCAFG00000003331		2195.6
5	ENSCAFG00000015973	SLC16A11	2170.6
20	ENSCAFG00000018746		2153.6
20	ENSCAFG00000010609	ZMYND10	2150.8
1	ENSCAFG00000031823	CYP2A7	2134.5
18	ENSCAFG00000011349		2129.4
11	ENSCAFG00000000336	HNRNPH1	2105
9	ENSCAFG00000014630	RPL27	2099.6
16	ENSCAFG00000029004		2088.1
35	ENSCAFG00000010923	HIST1H1C	2059.5
15	ENSCAFG00000004321	TSPAN1	2054.9
1	ENSCAFG00000007124		2040.1
20	ENSCAFG00000031730		1998
20	ENSCAFG00000025826		1981.5
27	ENSCAFG00000007016	PFDN5	1967.1
9	ENSCAFG00000028483		1950.8
2	ENSCAFG00000014958		1937
38	ENSCAFG00000012736		1936.6
17	ENSCAFG00000009795	ATP1A1	1932.6
21	ENSCAFG00000022498		1927.1
38	ENSCAFG00000031934		1920.8
25	ENSCAFG00000008404	CLU	1917.6
25	ENSCAFG00000008404		1917.6
8	ENSCAFG00000018440		1915.4
6	ENSCAFG00000016020	ACTB	1915
16	ENSCAFG00000003648	PIP	1905
2	ENSCAFG00000013232	RPL11	1896.7
36	ENSCAFG00000032718		1876.8
27	ENSCAFG00000012984	H2AFJ	1875.3
20	ENSCAFG00000015122		1870.7
2	ENSCAFG00000023168	HMGN2	1851.5
9	ENSCAFG00000031334		1832.4
31	ENSCAFG00000010045	HMGN1	1818
31	ENSCAFG00000010348	TFF3	1816.7
7	ENSCAFG00000013102	GLUL	1811
27	ENSCAFG00000006821		1802.7
5	ENSCAFG00000020395	RRAD	1801.5
38	ENSCAFG00000031609		1791.9
35	ENSCAFG00000010366	ALDH5A1	1788.5
21	ENSCAFG00000024403	ASCL3	1778
21	ENSCAFG00000024403		1778
12	ENSCAFG00000002656	EEF1A1	1763.2
20	ENSCAFG00000006102		1741
18	ENSCAFG00000013078	CST6	1735.3
11	ENSCAFG00000012938	MGAT1	1732.4
2	ENSCAFG00000008212	BTF3	1730.3
18	ENSCAFG00000006485		1699.7
38	ENSCAFG00000010542	B3GALT2	1699.5
1	ENSCAFG00000003967	RPL18	1675.8
35	ENSCAFG00000034420		1652.8
28	ENSCAFG00000010840	ADRA2A	1649
21	ENSCAFG00000004907	SERF2	1630.3
21	ENSCAFG00000004907		1630.3
25	ENSCAFG00000007934	CTSB	1621.7
25	ENSCAFG00000007934		1621.7
6	ENSCAFG00000020742		1615
28	ENSCAFG00000030782		1612.7
20	ENSCAFG00000011959	NDUFAF3	1605.1
20	ENSCAFG00000017317		1603
24	ENSCAFG00000009696	WFDC2	1602.1
21	ENSCAFG00000015206		1589.5
17	ENSCAFG00000007692	VAMP8	1587.4
21	ENSCAFG00000029553		1579.8
27	ENSCAFG00000014690	MLF2	1577.8
9	ENSCAFG00000020196	HSPA5	1573.8
17	ENSCAFG00000012675	SELENBP1	1567.7
16	ENSCAFG00000005081	INSIG1	1559
21	ENSCAFG00000028262		1552.9
7	ENSCAFG00000010602	ELF3	1550.5
38	ENSCAFG00000010239	IKBKE	1540.9
35	ENSCAFG00000009276	SERPINB1	1540
11	ENSCAFG00000003663		1526.3
5	ENSCAFG00000016104	GABARAP	1523.5
5	ENSCAFG00000032101		1514.5
17	ENSCAFG00000007453	KRCC1	1509
25	ENSCAFG00000011037	NCL	1507.4
25	ENSCAFG00000011037		1507.4
36	ENSCAFG00000013366		1499.5
27	ENSCAFG00000014684	PTMS	1489.3
21	ENSCAFG00000026256		1483.2
6	ENSCAFG00000018023	GP2	1479.2
9	ENSCAFG00000028955	RPL23	1473.7
23	ENSCAFG00000028765		1472.6
6	ENSCAFG00000014282	GNB2	1459.1
35	ENSCAFG00000010440	GMNN	1457.7
1	ENSCAFG00000002585	RPL28	1454
17	ENSCAFG00000012022		1448
7	ENSCAFG00000029470		1440.5
18	ENSCAFG00000029129		1430.3
33	ENSCAFG00000011894	WDR5B	1418.7
11	ENSCAFG00000030722		1414.4
18	ENSCAFG00000023780	MUC5B	1410.5
6	ENSCAFG00000019759	CHIA	1405.1
27	ENSCAFG00000031025	DAZAP2	1403.5
5	ENSCAFG00000027358		1392.8
15	ENSCAFG00000004033	PDZK1IP1	1389.9
2	ENSCAFG00000015076	UBXN10	1387
5	ENSCAFG00000019697	ENO1	1385.1
5	ENSCAFG00000019973	HSBP1	1363.2
11	ENSCAFG00000000355	MGAT4B	1362.2
35	ENSCAFG00000031494		1358.6
35	ENSCAFG00000029249	ABT1	1356.3
2	ENSCAFG00000023759	MT2A	1353.9
6	ENSCAFG00000010178	CHCHD2	1352.7
1	ENSCAFG00000031314	CAPNS1	1347.1
38	ENSCAFG00000011706	MNDA	1336.2
27	ENSCAFG00000028027		1336
17	ENSCAFG00000023172	RBM8A	1319.3
17	ENSCAFG00000008402	AUP1	1318.5
6	ENSCAFG00000020150	RPL5	1311.5
27	ENSCAFG00000008400	TMBIM6	1303.7
9	ENSCAFG00000020212	RPL35	1300.4
1	ENSCAFG00000005501	RPS16	1293
18	ENSCAFG00000016459	LSM8	1290
35	ENSCAFG00000030701	ZNF322	1289.5
15	ENSCAFG00000004567	PRDX1	1282.8
20	ENSCAFG00000004589	PPIA	1274.4
2	ENSCAFG00000030375		1274
11	ENSCAFG00000000919	UQCRQ	1270.7
35	ENSCAFG00000010417	C6orf62	1270.5
28	ENSCAFG00000010189	CUEDC2	1267.4
5	ENSCAFG00000017066	RPL26	1255.7
11	ENSCAFG00000001976	VCP	1249.6
16	ENSCAFG00000007596	SLC25A4	1242.8
21	ENSCAFG00000024756	UBE2D3	1242
21	ENSCAFG00000024756		1242
27	ENSCAFG00000006927		1232.2
35	ENSCAFG00000030034		1230.1
6	ENSCAFG00000012523	CLDN4	1221.3
21	ENSCAFG00000025775		1221.3
1	ENSCAFG00000002748		1204.8
5	ENSCAFG00000025953		1203.3
18	ENSCAFG00000013083	BANF1	1194.5
11	ENSCAFG00000000360	SQSTM1	1189.2
2	ENSCAFG00000013073	FUCA1	1189.1
15	ENSCAFG00000029280		1181.6
11	ENSCAFG00000003000		1177.7
1	ENSCAFG00000005052	CYP2B6	1165.5
20	ENSCAFG00000010599	HYAL1	1159.5
21	ENSCAFG00000026033		1155.6
38	ENSCAFG00000013353	MGST3	1136.9
9	ENSCAFG00000012741		1132.2
35	ENSCAFG00000009903	MYLIP	1121.4
35	ENSCAFG00000009857		1112.7
20	ENSCAFG00000016276	TECR	1107.7
28	ENSCAFG00000009919	NPM3	1103.5
17	ENSCAFG00000003415	ODC1	1102.6
18	ENSCAFG00000026308		1096.9
2	ENSCAFG00000015041	DDOST	1089.9
11	ENSCAFG00000003215	SLC31A1	1089.5
38	ENSCAFG00000009602		1085.3
17	ENSCAFG00000003647	FAM84A	1080.6
8	ENSCAFG00000018036	HSP90AA1	1078.7
27	ENSCAFG00000015576	FKBP4	1077.4
2	ENSCAFG00000005024		1075.2
20	ENSCAFG00000004560		1074.4
17	ENSCAFG00000004899	SNX17	1071.4
2	ENSCAFG00000023194	PADI1	1067.7
9	ENSCAFG00000029584	EIF1	1062.1
27	ENSCAFG00000015196	SCNN1A	1053.5
20	ENSCAFG00000019411	OAZ1	1052.7
1	ENSCAFG00000002652	RPS9	1044.2
27	ENSCAFG00000013377	SMIM10L1	1041.3
17	ENSCAFG00000023728		1038
31	ENSCAFG00000008998	C21orf59	1036.2
20	ENSCAFG00000019536	ATP5D	1032.9
18	ENSCAFG00000015834		1031.3
22	ENSCAFG00000004533	TPT1	1023.6
6	ENSCAFG00000017122	SULT1A1	1023.3
15	ENSCAFG00000005339		1023.1
25	ENSCAFG00000025105		1020.2
28	ENSCAFG00000010495		1018.3
6	ENSCAFG00000016952	C16orf54	1006.5
9	ENSCAFG00000020471		1004.8
27	ENSCAFG00000014439	PHB2	1003.5
9	ENSCAFG00000019530	C9orf142	989.1
21	ENSCAFG00000005203	TSKU	988.5
21	ENSCAFG00000005203		988.5
28	ENSCAFG00000009698		985.1
13	ENSCAFG00000031952		985
9	ENSCAFG00000004703		980.6
11	ENSCAFG00000001818	DNAJA1	979.3
1	ENSCAFG00000001791	ALDH1A1	975.1
9	ENSCAFG00000016816	PRR15L	963.6
20	ENSCAFG00000029457		962.2
35	ENSCAFG00000029800		960.6
9	ENSCAFG00000005147		959.2
36	ENSCAFG00000025088	PHOSPHO2	958.6
27	ENSCAFG00000007117	EIF4B	953.9
21	ENSCAFG00000006498	TAF10	953.8
21	ENSCAFG00000006498		953.8
25	ENSCAFG00000026464		946
30	ENSCAFG00000031501	C15orf48	942
21	ENSCAFG00000030138		939.1
7	ENSCAFG00000017550	S100A4	936.8
6	ENSCAFG00000023236	ACSM4	935.5
2	ENSCAFG00000007166	SMIM15	929.1
2	ENSCAFG00000016797	PGD	926.6
35	ENSCAFG00000009631		925.9
23	ENSCAFG00000033861		924.3
33	ENSCAFG00000008999	PROS1	921.8
38	ENSCAFG00000011807	CFAP45	920.7
16	ENSCAFG00000004748	TMUB1	919.8
18	ENSCAFG00000014738	COX8A	919
17	ENSCAFG00000008457	PCGF1	918.3
11	ENSCAFG00000000994	SKP1	913.4
27	ENSCAFG00000014477	C12orf57	910.8
20	ENSCAFG00000029789	CDHR4	906.5
6	ENSCAFG00000013544	HSPB1	905.1
17	ENSCAFG00000007685	RNF181	904.1
38	ENSCAFG00000010186	RAB29	901.6
28	ENSCAFG00000012561	DMBT1	900
20	ENSCAFG00000017908	EIF3G	898.8
33	ENSCAFG00000009634	NFKBIZ	888.8
9	ENSCAFG00000005287	SYNGR2	886.2
20	ENSCAFG00000009881	ALAS1	880.7
17	ENSCAFG00000009618	CSDE1	879.8
38	ENSCAFG00000013117	UAP1	879.1
15	ENSCAFG00000005694	NAP1L1	875.8
9	ENSCAFG00000005050	FOXJ1	872.8
11	ENSCAFG00000001132	HNRNPA0	872.1
28	ENSCAFG00000011169	PLEKHS1	870.7
21	ENSCAFG00000006884		866.2
1	ENSCAFG00000021944		863.1
1	ENSCAFG00000006601	POLR2I	861.4
6	ENSCAFG00000020713		857.8
11	ENSCAFG00000000261	RPA3	855.8
16	ENSCAFG00000003403	PDIA4	854
2	ENSCAFG00000006114	TAF7	854
38	ENSCAFG00000013601	MIA3	852.1
27	ENSCAFG00000008795	FKBP11	850.9
38	ENSCAFG00000013422	ALDH9A1	850.7
25	ENSCAFG00000012206	ACKR3	849.4
25	ENSCAFG00000012206		849.4
36	ENSCAFG00000014233	SSFA2	845
35	ENSCAFG00000009582	TXNDC5	843.6
5	ENSCAFG00000015836	SLC25A11	842.5
21	ENSCAFG00000009211		839.7
6	ENSCAFG00000012532	CLDN3	837.3
7	ENSCAFG00000032168	MYL12B	837.3
18	ENSCAFG00000030494		832.7
7	ENSCAFG00000014579	PRDX6	832.2
17	ENSCAFG00000005757		830.5
30	ENSCAFG00000018068	TSPAN3	828.5
35	ENSCAFG00000030404		828.5
17	ENSCAFG00000012285	CERS2	828.1
28	ENSCAFG00000009062	PGAM1	825.6
1	ENSCAFG00000002366	RPS5	824.7
20	ENSCAFG00000029989		823.7
38	ENSCAFG00000013058	DUSP12	822.2
17	ENSCAFG00000024456		821.3
31	ENSCAFG00000010642	CSTB	810.9
27	ENSCAFG00000009069	TMEM106C	809.5
35	ENSCAFG00000025512	SERPINB6	809.4
38	ENSCAFG00000011865	PIGM	798.3
5	ENSCAFG00000016632	EIF4A1	798.1
27	ENSCAFG00000007902	SLC11A2	797.5
14	ENSCAFG00000002118	PON3	796.4
11	ENSCAFG00000002240	HINT2	795.8
1	ENSCAFG00000002352	CHMP2A	795.8
12	ENSCAFG00000000950	RPS18	794
35	ENSCAFG00000028991		790.1
11	ENSCAFG00000002066	CCDC107	785
1	ENSCAFG00000001399		780.1
9	ENSCAFG00000018784		778.9
8	ENSCAFG00000032358		778.5
38	ENSCAFG00000012773	USP21	776.5
11	ENSCAFG00000000228	TMED9	776.2
5	ENSCAFG00000015855	PSMB6	775.1
28	ENSCAFG00000013411	ECHS1	772.8
35	ENSCAFG00000012184		768.8
30	ENSCAFG00000013214		766.8
35	ENSCAFG00000012020	TRIM27	766.2
20	ENSCAFG00000018796	C19orf70	765.7
6	ENSCAFG00000019166	ROGDI	764.6
6	ENSCAFG00000019346	SRRM2	764.3
23	ENSCAFG00000005204	CTNNB1	763.4
2	ENSCAFG00000013269	ID3	762.2
2	ENSCAFG00000031150	PAIP2	757.6
11	ENSCAFG00000029463	SPAG8	756.6
28	ENSCAFG00000009904	DPCD	755.4
17	ENSCAFG00000008561	WDR54	755.1
17	ENSCAFG00000004825	ATRAID	753.5
2	ENSCAFG00000012888	RSRP1	752.8
5	ENSCAFG00000026011		752.5
20	ENSCAFG00000011846	QARS	745.4
5	ENSCAFG00000015892		744.3
11	ENSCAFG00000031478		743.1
1	ENSCAFG00000004810	CXCL17	741.9
5	ENSCAFG00000020627	cfa-mir-324	741
27	ENSCAFG00000007035	MFSD5	735.9
35	ENSCAFG00000031879		733.9
6	ENSCAFG00000020110	TF	729.6
38	ENSCAFG00000012732		729.4
5	ENSCAFG00000009746		729.2
35	ENSCAFG00000031860	HIST1H2AC	728.5
20	ENSCAFG00000028908	WDR83OS	727
11	ENSCAFG00000032347		725.5
35	ENSCAFG00000009326	BPHL	723.4
9	ENSCAFG00000010999	PRKAR1A	722.6
16	ENSCAFG00000004739	FASTK	719.9
27	ENSCAFG00000015172	CD9	718
16	ENSCAFG00000007402	FAM149A	716.3
17	ENSCAFG00000008486	WBP1	716.3
20	ENSCAFG00000011933	IMPDH2	714
2	ENSCAFG00000005861	NDUFA2	707.7
38	ENSCAFG00000010051		698.8
21	ENSCAFG00000024867	TRIM22	698.5
21	ENSCAFG00000024867		698.5
27	ENSCAFG00000012195	LDHB	696.3
33	ENSCAFG00000031671		696.3
27	ENSCAFG00000009232	AMIGO2	696.2
9	ENSCAFG00000019756	LCN1	695.3
1	ENSCAFG00000030638		693.8
2	ENSCAFG00000007766	TAF9	692.5
6	ENSCAFG00000030445		692.1
1	ENSCAFG00000005079		690.8
27	ENSCAFG00000009261	SLC38A2	687
38	ENSCAFG00000031128	B4GALT3	686.7
35	ENSCAFG00000009238	WRNIP1	685.9
6	ENSCAFG00000013483	TMEM120A	683.8
20	ENSCAFG00000010651	TUSC2	682.8
33	ENSCAFG00000010694	NAA50	682.5
9	ENSCAFG00000019544	EDF1	682.3
35	ENSCAFG00000009533	SSR1	680.5
30	ENSCAFG00000017309		680.4
9	ENSCAFG00000019460	TUBB4B	679.2
8	ENSCAFG00000016589	SRSF5	678.5
16	ENSCAFG00000006530	LEPROTL1	677.8
20	ENSCAFG00000028802	MRPL34	672.8
20	ENSCAFG00000009945	ABHD14B	671.2
27	ENSCAFG00000025195	ATN1	670.8
17	ENSCAFG00000006151	CDC42EP3	669.3
9	ENSCAFG00000017563		668.4
35	ENSCAFG00000009381	PRPF4B	668.3
21	ENSCAFG00000026214		668.3
17	ENSCAFG00000004954	NRBP1	667.9
38	ENSCAFG00000012544	COPA	667.5
15	ENSCAFG00000007427	HSP90B1	666.2
6	ENSCAFG00000019621	CCDC78	663.8
38	ENSCAFG00000037686		663.1
23	ENSCAFG00000029908		658.4
35	ENSCAFG00000010021		656.9
6	ENSCAFG00000008221		654.2
35	ENSCAFG00000009688	PAK1IP1	651.4
21	ENSCAFG00000004402	PRSS23	649.4
21	ENSCAFG00000004402		649.4
9	ENSCAFG00000020030	KYAT1	647.5
24	ENSCAFG00000009641	PI3	645.5
21	ENSCAFG00000028078		644.9
8	ENSCAFG00000011966	PSME2	644.8
18	ENSCAFG00000011370	CDK2AP2	643.1
11	ENSCAFG00000002533	SEC61B	641.2
20	ENSCAFG00000028817	CFD	638.6
1	ENSCAFG00000028485	RPS19	637.5
16	ENSCAFG00000007890	CDKN2AIP	635.9
35	ENSCAFG00000029590	FAM8A1	635.3
23	ENSCAFG00000004966	MYD88	634.7
2	ENSCAFG00000032458	ATPIF1	634.4
5	ENSCAFG00000023966	CCDC153	633.9
2	ENSCAFG00000023234	DCDC2B	633.1
20	ENSCAFG00000023386	CTXN1	630.9
5	ENSCAFG00000016895	TRAPPC1	630.7
2	ENSCAFG00000008980	HERPUD1	628.5
21	ENSCAFG00000005889	RHOG	627.9
21	ENSCAFG00000005889		627.9
2	ENSCAFG00000029675		627.5
11	ENSCAFG00000032537		625.4
21	ENSCAFG00000021134		623.9
35	ENSCAFG00000009603	SLC35B3	623
38	ENSCAFG00000010261	EIF2D	621.2
20	ENSCAFG00000008647	TKT	619.3
9	ENSCAFG00000013017	CYB561	617.9
35	ENSCAFG00000024753	TRIM26	616.8
14	ENSCAFG00000002179		616.2
11	ENSCAFG00000030380	POLE3	615.8
17	ENSCAFG00000011777	APH1A	615.5
18	ENSCAFG00000014445	TRMT112	613.6
8	ENSCAFG00000015013	LGALS3	612.3
6	ENSCAFG00000018174	RPS15A	612.2
9	ENSCAFG00000005872	ARHGDIA	611.1
2	ENSCAFG00000005695	SPATA24	607.1
1	ENSCAFG00000032463	PSENEN	606.7
15	ENSCAFG00000002541	YBX1	606.3
9	ENSCAFG00000019349	EMC6	606.3
16	ENSCAFG00000030240	DUSP4	604.9
7	ENSCAFG00000025886		603.3
5	ENSCAFG00000032208		598.5
17	ENSCAFG00000003829	LAPTM4A	597
27	ENSCAFG00000015184	LTBR	595.4
8	ENSCAFG00000011924	PSME1	593.4
5	ENSCAFG00000019921	COX4I1	593.4
11	ENSCAFG00000000985	VDAC1	591.7
35	ENSCAFG00000009570	DSP	589.4
33	ENSCAFG00000025678	cfa-mir-568	588.1
6	ENSCAFG00000015081	ARPC1B	587.2
21	ENSCAFG00000026443		586.7
16	ENSCAFG00000031175	DCTD	585.2
9	ENSCAFG00000019515	DPP7	583.3
9	ENSCAFG00000015999	KRT23	581.3
17	ENSCAFG00000008503		579
38	ENSCAFG00000013516	BROX	578.4
28	ENSCAFG00000012109	PRDX3	577.9
18	ENSCAFG00000027120		577.2
28	ENSCAFG00000010155	NFKB2	576.2
18	ENSCAFG00000010058	SYT8	573.6
16	ENSCAFG00000025347	SPCS3	571.7
20	ENSCAFG00000017434	TMEM205	571.3
18	ENSCAFG00000011171	ALDH3B1	570.1
14	ENSCAFG00000002885	HNRNPA2B1	569.6
35	ENSCAFG00000010184	DEK	569
6	ENSCAFG00000016862	FUS	567.7
20	ENSCAFG00000023338	JUND	566.9
1	ENSCAFG00000002349	UBE2M	566.6
33	ENSCAFG00000031607	TRMT10C	563.3
11	ENSCAFG00000000851	IRF1	563.2
38	ENSCAFG00000012878	FCER1G	562.8
27	ENSCAFG00000013244	CDKN1B	562.7
15	ENSCAFG00000004260		562.6
28	ENSCAFG00000010782		560.1
9	ENSCAFG00000014180		560
25	ENSCAFG00000032664		559.5
2	ENSCAFG00000005346		558.9
6	ENSCAFG00000013467	POR	558.7
2	ENSCAFG00000006753	CCNO	558.1
17	ENSCAFG00000003850	RHOB	555.1
20	ENSCAFG00000023755	GMPPB	553.7
15	ENSCAFG00000005419	PNP	552.7
7	ENSCAFG00000015835	HNRNPU	551.5
30	ENSCAFG00000029889	SRP14	550.6
5	ENSCAFG00000022463		550.5
11	ENSCAFG00000028400		550
23	ENSCAFG00000031852		549.6
11	ENSCAFG00000030529		549.4
23	ENSCAFG00000008922	MLF1	548.1
17	ENSCAFG00000012499	SCNM1	546.8
2	ENSCAFG00000009113	MT1	543.9
9	ENSCAFG00000024148	HEXIM1	543.9
17	ENSCAFG00000006306		543.4
24	ENSCAFG00000007381	BPIFB1	543.2
1	ENSCAFG00000006683		542.4
33	ENSCAFG00000011204	NDUFB4	541.8
9	ENSCAFG00000017430	SRSF1	541.6
5	ENSCAFG00000024433	COLCA2	540.5
17	ENSCAFG00000012517	TMOD4	539.9
20	ENSCAFG00000007340		539.5
5	ENSCAFG00000020069	KARS	539.5
15	ENSCAFG00000004490	CCDC17	538.3
17	ENSCAFG00000011035		538
6	ENSCAFG00000020246	CLCA1	537.8
5	ENSCAFG00000023221		537.8
7	ENSCAFG00000022659		537.5
27	ENSCAFG00000024501		536.4
2	ENSCAFG00000010674	EIF3I	535.3
35	ENSCAFG00000030335	SERPINB9	534.9
18	ENSCAFG00000009553	CRACR2B	534.7
17	ENSCAFG00000008572		533.4
5	ENSCAFG00000016129	EIF5A	530.4
9	ENSCAFG00000019551	PHPT1	529.4
38	ENSCAFG00000009651	PPP1R15B	529.3
18	ENSCAFG00000010121	CD81	529.1
8	ENSCAFG00000015598	DHRS7	529
16	ENSCAFG00000003930	NDUFB2	528.3
38	ENSCAFG00000012510	PEX19	528
17	ENSCAFG00000004874	KRTCAP3	526.2
32	ENSCAFG00000009511	HSD17B13	526.1
1	ENSCAFG00000004975	RABAC1	526
17	ENSCAFG00000007755	MAT2A	526
2	ENSCAFG00000008785	ARL2BP	525.8
6	ENSCAFG00000019682	MRPL28	524.9
1	ENSCAFG00000002085		524.7
17	ENSCAFG00000012565	PSMD4	523.5
7	ENSCAFG00000017648	ATP5A1	523.2
9	ENSCAFG00000026690	cfa-mir-1844	521.2
20	ENSCAFG00000011969	DALRD3	517
17	ENSCAFG00000033956		516.5
18	ENSCAFG00000032525	AHNAK	516.2
21	ENSCAFG00000030498		515.8
8	ENSCAFG00000018438	CRIP2	514.6
9	ENSCAFG00000019403	MRPL41	514.6
20	ENSCAFG00000004320	CNBP	514.3
11	ENSCAFG00000012657	IFGGB1	513.7
17	ENSCAFG00000031039	YPEL5	513.5
38	ENSCAFG00000010206	CTSE	512.9
35	ENSCAFG00000032110	C11orf1	512.8
1	ENSCAFG00000032495	SF3B5	509.8
20	ENSCAFG00000019648	TMEM259	509
1	ENSCAFG00000005593	NCCRP1	507
7	ENSCAFG00000026385		506.2
21	ENSCAFG00000007000	AKIP1	505.4
21	ENSCAFG00000007000		505.4
5	ENSCAFG00000020394	FAM96B	505.1
11	ENSCAFG00000030686	GLIPR2	504.9
18	ENSCAFG00000022180		504.5
18	ENSCAFG00000012434	CTSF	504.4
9	ENSCAFG00000018190	GAS2L2	503.6
38	ENSCAFG00000012557	NCSTN	503.5
21	ENSCAFG00000030220		501.8
29	ENSCAFG00000031706		501.1
17	ENSCAFG00000007689	VAMP5	500.7
17	ENSCAFG00000003477	PDIA6	499.6
27	ENSCAFG00000013806	M6PR	499.4
33	ENSCAFG00000009190	ST3GAL6	499.3
7	ENSCAFG00000023324	S100A12	499.3
35	ENSCAFG00000009409	ECI2	498.5
38	ENSCAFG00000012746	DEDD	498.3
17	ENSCAFG00000023264	RIIAD1	497.1
18	ENSCAFG00000008234		497
7	ENSCAFG00000032276		496.6
11	ENSCAFG00000000240	NHP2	496.1
8	ENSCAFG00000014648		496
29	ENSCAFG00000007112		494.8
11	ENSCAFG00000001293	HSPA9	493.2
7	ENSCAFG00000016119	H3F3A	493.1
2	ENSCAFG00000009708		491.2
35	ENSCAFG00000009321	RIPK1	490
35	ENSCAFG00000012123		489.9
18	ENSCAFG00000011083		489.7
17	ENSCAFG00000008879		484.7
20	ENSCAFG00000018620	GPR108	484.7
20	ENSCAFG00000013888		482.4
7	ENSCAFG00000010368	ADIPOR1	482
12	ENSCAFG00000001214		481.6
38	ENSCAFG00000012475	PEA15	481
20	ENSCAFG00000023155	IER2	479.7
17	ENSCAFG00000007720	GGCX	479.4
9	ENSCAFG00000004599	SLC9A3R1	478.6
31	ENSCAFG00000024922	ATP5J	478.6
16	ENSCAFG00000007143	ASAH1	477.9
2	ENSCAFG00000008461	SETD6	476.8
6	ENSCAFG00000029055		476.6
9	ENSCAFG00000017140	TOB1	476.4
17	ENSCAFG00000029945		476.3
28	ENSCAFG00000006614		475.6
27	ENSCAFG00000006536		475.4
27	ENSCAFG00000012619	MGST1	474
5	ENSCAFG00000020363	ZDHHC1	473.8
5	ENSCAFG00000023205		473.2
18	ENSCAFG00000003455		470.7
12	ENSCAFG00000024271		470.2
24	ENSCAFG00000012676		469.3
33	ENSCAFG00000013100	NCBP2	468.5
29	ENSCAFG00000009449		466.8
6	ENSCAFG00000013800	FIS1	466.8
28	ENSCAFG00000010807	PDCD4	466.3
21	ENSCAFG00000006589	MRPL17	465.1
21	ENSCAFG00000006589		465.1
33	ENSCAFG00000009174	CLDND1	464.8
17	ENSCAFG00000034193		464.8
8	ENSCAFG00000016932	NPC2	463.9
33	ENSCAFG00000010493		463.1
20	ENSCAFG00000019215	HMG20B	462.4
33	ENSCAFG00000009025	STX19	462.2
20	ENSCAFG00000028848	JUNB	461.6
6	ENSCAFG00000019363	ATP6V0C	460.1
9	ENSCAFG00000005859	P4HB	459.3
7	ENSCAFG00000011432	MAPKAPK2	458.9
7	ENSCAFG00000017544	S100A14	458.9
2	ENSCAFG00000030641	LYPLA2	457.2
20	ENSCAFG00000017163	PRDX2	456.9
7	ENSCAFG00000038987		456.6
28	ENSCAFG00000009930	MGEA5	455.3
5	ENSCAFG00000019482		453.9
18	ENSCAFG00000026010		453.6
17	ENSCAFG00000003464	ATP6V1C2	453.5
17	ENSCAFG00000027207		453.5
25	ENSCAFG00000025748		452.1
17	ENSCAFG00000003486		451.9
1	ENSCAFG00000001649	GCNT1	451.4
30	ENSCAFG00000017655		451.3
20	ENSCAFG00000008776		451.1
5	ENSCAFG00000026046		450
38	ENSCAFG00000010873	EPRS	449.6
5	ENSCAFG00000016124	CLDN7	449.6
21	ENSCAFG00000006488	ILK	449.1
21	ENSCAFG00000006488		449.1
17	ENSCAFG00000032813		449.1
17	ENSCAFG00000005880		448.8
2	ENSCAFG00000030502		448
11	ENSCAFG00000015452	ARL6IP1	447
9	ENSCAFG00000025976		446.9
13	ENSCAFG00000001281	LYPD2	446.8
28	ENSCAFG00000010005	LDB1	446.8
18	ENSCAFG00000015710	UBXN1	446.5
16	ENSCAFG00000004623	SLC4A2	445.2
16	ENSCAFG00000003179	TMEM140	444.7
38	ENSCAFG00000010168	NUCKS1	444.6
8	ENSCAFG00000016369	ATP6V1D	444.5
21	ENSCAFG00000004857		444.3
16	ENSCAFG00000005502	VDAC3	442.4
33	ENSCAFG00000011948	DTX3L	440.4
20	ENSCAFG00000004871	RPL32	440
1	ENSCAFG00000003711	SNRNP70	439.8
28	ENSCAFG00000012873	BCCIP	439.8
31	ENSCAFG00000031486		439.4
28	ENSCAFG00000020830		439.3
2	ENSCAFG00000012229	NUDC	438.6
38	ENSCAFG00000011835	IGSF9	438.5
20	ENSCAFG00000004107	SEC61A1	436.5
5	ENSCAFG00000019801		435.9
2	ENSCAFG00000003668		435.7
31	ENSCAFG00000010157	BACE2	431.7
17	ENSCAFG00000028877		431.4
5	ENSCAFG00000015761	SPAG7	431.2
20	ENSCAFG00000012329	UQCRC1	430.7
28	ENSCAFG00000011891		430.2
35	ENSCAFG00000036659		429.5
28	ENSCAFG00000012743	OAT	428.6
2	ENSCAFG00000012567		428.5
21	ENSCAFG00000032459	COX7C	428
21	ENSCAFG00000032459		428
33	ENSCAFG00000009593	PCNP	426.2
20	ENSCAFG00000013763	LTF	425.4
6	ENSCAFG00000017216	TUFM	425
33	ENSCAFG00000009895	IFT57	424.6
20	ENSCAFG00000016295	GIPC1	424.5
5	ENSCAFG00000015964		424.1
35	ENSCAFG00000009574	SNRNP48	423.7
6	ENSCAFG00000032615		421.9
20	ENSCAFG00000017208		421.5
35	ENSCAFG00000009435	RPP40	419.9
27	ENSCAFG00000013479	GABARAPL1	419.9
6	ENSCAFG00000017095	YPEL3	419.8
5	ENSCAFG00000032682	NAA38	419.6
21	ENSCAFG00000005792		419.5
33	ENSCAFG00000011615	GOLGB1	419.1
38	ENSCAFG00000011325		418.8
7	ENSCAFG00000026209		418.6
20	ENSCAFG00000014817	ISYNA1	418.2
28	ENSCAFG00000006809	NCOA4	418.1
20	ENSCAFG00000006577		417.2
28	ENSCAFG00000012057	EIF3A	416.2
35	ENSCAFG00000032157		415.7
38	ENSCAFG00000010927	BPNT1	413.5
21	ENSCAFG00000028815	ZBED5	413.3
21	ENSCAFG00000028815		413.3
25	ENSCAFG00000029758		413.1
36	ENSCAFG00000012438	METTL5	413
1	ENSCAFG00000001149	CTSL	412.9
11	ENSCAFG00000002292	CLTA	412.6
16	ENSCAFG00000006325	MAK16	411.3
38	ENSCAFG00000012733	PFDN2	410.8
21	ENSCAFG00000005781	ANAPC15	410.7
21	ENSCAFG00000005781		410.7
16	ENSCAFG00000004894	RHEB	410.2
16	ENSCAFG00000006211	ERLIN2	409.2
28	ENSCAFG00000010201	MFSD13A	408.7
20	ENSCAFG00000010269	MANF	408.5
15	ENSCAFG00000007738	LSM6	407.5
16	ENSCAFG00000029617	TM2D2	407.2
14	ENSCAFG00000002123	PON2	406.8
1	ENSCAFG00000002354	TRIM28	406.6
15	ENSCAFG00000003543	PSMB2	406.4
25	ENSCAFG00000006755	POLR1D	404.5
25	ENSCAFG00000006755		404.5
17	ENSCAFG00000009197	PHTF1	402.8
20	ENSCAFG00000023650	ARPC4	402.2
5	ENSCAFG00000022815	cfa-mir-328	402
28	ENSCAFG00000025349	AVPI1	401.9
2	ENSCAFG00000024373	RPP38	400.9
16	ENSCAFG00000005716	GPAT4	400.2
28	ENSCAFG00000010210	ACTR1A	400
21	ENSCAFG00000004233		399.9
6	ENSCAFG00000019351	TCEB2	399.7
18	ENSCAFG00000013916	SYVN1	399
18	ENSCAFG00000010068	TNNI2	398.7
6	ENSCAFG00000019738	ATP5F1	398.5
20	ENSCAFG00000018482	CERS4	398.1
9	ENSCAFG00000028651		397.8
35	ENSCAFG00000009353		395.9
17	ENSCAFG00000005238	PPP1CB	395.7
11	ENSCAFG00000002797	KLF4	395.5
1	ENSCAFG00000005406		394.7
7	ENSCAFG00000029134		394.1
20	ENSCAFG00000031559		393.5
5	ENSCAFG00000020333		393.1
27	ENSCAFG00000028364		393
27	ENSCAFG00000009652	TWF1	392.4
9	ENSCAFG00000019437	NOXA1	391.7
21	ENSCAFG00000005743	INPPL1	391.6
21	ENSCAFG00000005743		391.6
17	ENSCAFG00000011617	SF3B4	391.4
5	ENSCAFG00000015830		390.8
16	ENSCAFG00000030597		390.6
36	ENSCAFG00000029231		390.4
28	ENSCAFG00000012700	BUB3	388.8
18	ENSCAFG00000023924	CD151	388.4
9	ENSCAFG00000025493	C17orf58	387.7
18	ENSCAFG00000016438	PRPF19	387.5
15	ENSCAFG00000006440	LTA4H	387.2
11	ENSCAFG00000002395		386.9
2	ENSCAFG00000008311		386.5
27	ENSCAFG00000008801	CCDC65	386.4
36	ENSCAFG00000014494	ZC3H15	386.4
27	ENSCAFG00000016076	IL17RA	386.1
16	ENSCAFG00000004319	SVOPL	385.6
38	ENSCAFG00000010552	TROVE2	385.6
18	ENSCAFG00000014572	FKBP2	385
8	ENSCAFG00000017646	SERPINA1	383.8
23	ENSCAFG00000005087	TTC21A	383.2
2	ENSCAFG00000005686	SLC23A1	382.7
17	ENSCAFG00000005708	DPY30	382.5
7	ENSCAFG00000017037	MUC1	382
16	ENSCAFG00000005750	IDO1	380.3
38	ENSCAFG00000012992	SDHC	379.5
36	ENSCAFG00000014289	DNAJC10	378.4
16	ENSCAFG00000015396		377.7
5	ENSCAFG00000016859	CHD3	376.6
20	ENSCAFG00000019717	BSG	376.3
17	ENSCAFG00000012054	ENSA	375.1
8	ENSCAFG00000012097	NEDD8	375.1
21	ENSCAFG00000029434	TIMM10B	375.1
21	ENSCAFG00000029434		375.1
20	ENSCAFG00000018139	MBD3L1	374.4
36	ENSCAFG00000032642	TIGD1	373.2
27	ENSCAFG00000014929	CHD4	373
9	ENSCAFG00000019885	SPACA9	372.7
6	ENSCAFG00000019628	JMJD8	371.7
6	ENSCAFG00000031099	STUB1	371.7
16	ENSCAFG00000007113	PCM1	371.4
18	ENSCAFG00000008701	PSMC3	370.9
11	ENSCAFG00000001937	DCTN3	370.7
14	ENSCAFG00000002897	CBX3	370.6
16	ENSCAFG00000006092	PLPP5	370.5
18	ENSCAFG00000029403		370
9	ENSCAFG00000011806	PRR29	369
20	ENSCAFG00000018306	STXBP2	368.4
17	ENSCAFG00000023111	S100A10	368.2
36	ENSCAFG00000014355	NCKAP1	368
28	ENSCAFG00000008738	TM9SF3	367.7
8	ENSCAFG00000017034	TMED10	367.4
28	ENSCAFG00000030705	TUBGCP2	367.3
18	ENSCAFG00000013033	SF3B2	367.1
28	ENSCAFG00000026822		366.9
11	ENSCAFG00000001345		366.2
1	ENSCAFG00000007627	PLEKHF1	365.9
6	ENSCAFG00000010200	NDUFS4	365.4
21	ENSCAFG00000004134		364.9
15	ENSCAFG00000004030	CMPK1	364.8
2	ENSCAFG00000013155	GALE	364.5
17	ENSCAFG00000030475	NAGK	364.4
30	ENSCAFG00000017255	RAB11A	364.2
11	ENSCAFG00000003629	RAB14	364.1
20	ENSCAFG00000027799		363.8
25	ENSCAFG00000007079		363.7
5	ENSCAFG00000015747	MINK1	363.7
21	ENSCAFG00000007013	C11orf16	363.5
21	ENSCAFG00000007013		363.5
7	ENSCAFG00000032539		363
38	ENSCAFG00000010573	UCHL5	361.8
27	ENSCAFG00000006874	TARBP2	360.8
9	ENSCAFG00000016880	ATP5G1	360.3
30	ENSCAFG00000017977	COX5A	360.3
25	ENSCAFG00000007432	ATP12A	360.1
25	ENSCAFG00000007432		360.1
8	ENSCAFG00000011410	Rpl36a	358.8
2	ENSCAFG00000005869		358.6
11	ENSCAFG00000032152		358.2
21	ENSCAFG00000032623		358.2
27	ENSCAFG00000025589		358.1
1	ENSCAFG00000006960	TMEM147	357.7
1	ENSCAFG00000007636	UQCRFS1	357.2
35	ENSCAFG00000009314	NQO2	357
17	ENSCAFG00000003714		356.7
2	ENSCAFG00000006064		356.4
27	ENSCAFG00000008750	PRKAG1	355.8
9	ENSCAFG00000015771		355.6
1	ENSCAFG00000005652		355.4
2	ENSCAFG00000026679		354.2
2	ENSCAFG00000016536	KIAA2013	353
20	ENSCAFG00000017164		353
9	ENSCAFG00000030200	CDK9	352.8
28	ENSCAFG00000030265		352.8
9	ENSCAFG00000019322	GNG10	352.3
20	ENSCAFG00000026505		352.3
11	ENSCAFG00000002494	GALNT12	351.4
1	ENSCAFG00000000661	EZR	351.3
6	ENSCAFG00000019332	HCFC1R1	350.7
25	ENSCAFG00000012913	HDLBP	349.8
25	ENSCAFG00000012913		349.8
9	ENSCAFG00000004946	WBP2	349.7
25	ENSCAFG00000006508		349.7
11	ENSCAFG00000028510	FAM206A	349.6
31	ENSCAFG00000010420	RSPH1	349.2
15	ENSCAFG00000003189	RHBDL2	348.8
9	ENSCAFG00000019762	SURF4	348.4
15	ENSCAFG00000005461	NDRG2	348.3
38	ENSCAFG00000011275	MARK1	347.6
21	ENSCAFG00000030417	STX3	347.5
21	ENSCAFG00000030417		347.5
2	ENSCAFG00000005194	PFKFB3	347.4
27	ENSCAFG00000014346	C1S	346.4
5	ENSCAFG00000019064	TMEM59	346.1
17	ENSCAFG00000003645		344.8
2	ENSCAFG00000009500	AKTIP	343.2
27	ENSCAFG00000016151		343
30	ENSCAFG00000009116	IVD	342.8
20	ENSCAFG00000012685	PLXNB1	342.5
28	ENSCAFG00000010062	NOLC1	342.4
38	ENSCAFG00000040292		342.4
6	ENSCAFG00000020233	LMO4	342
38	ENSCAFG00000013540	AIDA	341.9
2	ENSCAFG00000014707	CDC42	341
15	ENSCAFG00000030622	MYCBP	340.2
18	ENSCAFG00000025332		339.2
27	ENSCAFG00000028156		338.2
30	ENSCAFG00000009525	CHP1	338.1
18	ENSCAFG00000007947	SSRP1	338
20	ENSCAFG00000007225	FAM107A	337.9
20	ENSCAFG00000017746	AP1M2	337.8
27	ENSCAFG00000014538	LRRC23	337.5
20	ENSCAFG00000006839	PSMD6	337
16	ENSCAFG00000025598	HUS1	337
18	ENSCAFG00000011635		336.5
27	ENSCAFG00000013990		336.5
25	ENSCAFG00000028707	ITM2C	336.4
25	ENSCAFG00000028707		336.4
9	ENSCAFG00000017436	DYNLL2	335.9
17	ENSCAFG00000040846		335.6
12	ENSCAFG00000001318	RPL10A	335.5
6	ENSCAFG00000012894		335.4
2	ENSCAFG00000004155	COMMD3	335.3
33	ENSCAFG00000009292	NIT2	334.6
23	ENSCAFG00000004959	ACAA1	334
1	ENSCAFG00000000671	SOD2	333.9
14	ENSCAFG00000032717		333.9
20	ENSCAFG00000011567	USP19	333.2
11	ENSCAFG00000031154	KIAA1161	333.1
7	ENSCAFG00000017055	KRTCAP2	332.9
38	ENSCAFG00000031010		332.9
31	ENSCAFG00000009568		332.6
33	ENSCAFG00000009887	CD47	332.3
5	ENSCAFG00000016984	PER1	332.2
1	ENSCAFG00000001002	SMPDL3A	332.1
27	ENSCAFG00000007105	TNS2	331.4
20	ENSCAFG00000017235	FBXW9	331.3
5	ENSCAFG00000020320	ESRP2	330.9
18	ENSCAFG00000038408		330.6
35	ENSCAFG00000031959		330.3
16	ENSCAFG00000032084	SMIM19	329.8
9	ENSCAFG00000018142	DUSP14	329.1
25	ENSCAFG00000007851	HMGB2	328.8
25	ENSCAFG00000007851		328.8
21	ENSCAFG00000005777		328.6
20	ENSCAFG00000019704	RNF126	328
20	ENSCAFG00000029086	ARF4	327.9
31	ENSCAFG00000028733		327.5
7	ENSCAFG00000028743	C18orf32	327.2
1	ENSCAFG00000030576	PPP1R15A	327
5	ENSCAFG00000027886		326.3
7	ENSCAFG00000026247		325.7
21	ENSCAFG00000028722	FAM181B	325.7
21	ENSCAFG00000028722		325.7
2	ENSCAFG00000005704	TMEM173	325.6
7	ENSCAFG00000031930		324.8
30	ENSCAFG00000018143	ETFA	324.5
16	ENSCAFG00000007662	ACSL1	324.4
17	ENSCAFG00000004923	PPM1G	324.3
18	ENSCAFG00000026225		323.7
20	ENSCAFG00000017392	PRKCSH	323.5
28	ENSCAFG00000009175	UBTD1	323.3
16	ENSCAFG00000006887	CNOT7	322.8
28	ENSCAFG00000012171	TIAL1	322.6
27	ENSCAFG00000007331	ATG101	322.4
30	ENSCAFG00000000320	SERF2	322.2
13	ENSCAFG00000001677	RPL8	321.5
35	ENSCAFG00000009838	SIRT5	321.2
36	ENSCAFG00000012418	SSB	321.2
5	ENSCAFG00000032261	SPA17	321.2
5	ENSCAFG00000019934	FAM92B	320.8
1	ENSCAFG00000005866	EIF3K	319.8
16	ENSCAFG00000003885	SSBP1	318.7
23	ENSCAFG00000039338		318.2
5	ENSCAFG00000012603	IFT46	317.1
20	ENSCAFG00000019386	GADD45B	316.9
11	ENSCAFG00000000830	PDLIM4	316.4
17	ENSCAFG00000012729	CGN	315.8
17	ENSCAFG00000008388	HTRA2	315.2
38	ENSCAFG00000013015		314.8
9	ENSCAFG00000018641		313.8
35	ENSCAFG00000011951		313.7
16	ENSCAFG00000005921		313.5
28	ENSCAFG00000007949	LGI1	313.2
20	ENSCAFG00000019500		312.5
9	ENSCAFG00000023139	NFE2L1	312.4
28	ENSCAFG00000010928	ACSL5	311.8
20	ENSCAFG00000032234		311.8
17	ENSCAFG00000003686	DDX1	311.6
20	ENSCAFG00000014862	SSBP4	311.4
5	ENSCAFG00000031455	GABARAPL2	311.3
20	ENSCAFG00000019435	CSNK1G2	311.2
28	ENSCAFG00000013280	GLRX3	311.1
18	ENSCAFG00000030426	ZNHIT2	310.7
6	ENSCAFG00000019606	HAGHL	310.1
16	ENSCAFG00000007884	ING2	309.9
31	ENSCAFG00000009541		309.9
6	ENSCAFG00000020392	RABGGTB	309.7
35	ENSCAFG00000009563	RIOK1	309.1
1	ENSCAFG00000000285	CITED2	308.7
20	ENSCAFG00000010590	NPRL2	308.5
9	ENSCAFG00000029919	CLIC3	308.5
38	ENSCAFG00000028933	IGSF8	308.3
33	ENSCAFG00000009364	TFG	307.8
9	ENSCAFG00000004501	COG1	306.9
11	ENSCAFG00000001601	PLIN2	306.8
21	ENSCAFG00000012624		306.6
11	ENSCAFG00000002203	CREB3	306.1
9	ENSCAFG00000004724	SUMO2	306.1
9	ENSCAFG00000032138		306.1
16	ENSCAFG00000040548		305.6
36	ENSCAFG00000013536		305.3
18	ENSCAFG00000015686		305.1
15	ENSCAFG00000006734		305
5	ENSCAFG00000029835	NIP7	304.5
11	ENSCAFG00000001680		304.4
18	ENSCAFG00000009363	MAPK8IP1	304
35	ENSCAFG00000009827		304
2	ENSCAFG00000012290	SFN	303.2
11	ENSCAFG00000000241	HNRNPAB	303.1
27	ENSCAFG00000016270	FYTTD1	302.8
28	ENSCAFG00000010960	ZDHHC6	302.3
16	ENSCAFG00000008535		302.2
9	ENSCAFG00000016339	MIEN1	301.6
15	ENSCAFG00000005504		301.1
5	ENSCAFG00000018283	FLII	301
1	ENSCAFG00000002615		300.9
20	ENSCAFG00000017800	CDC37	300.7
18	ENSCAFG00000009441	CD82	300.4
5	ENSCAFG00000022578		299.9
38	ENSCAFG00000011332		299.8
20	ENSCAFG00000024217	TRAPPC5	299.8
25	ENSCAFG00000006538	HSPH1	299.4
25	ENSCAFG00000006538		299.4
6	ENSCAFG00000014814	COPS6	299.3
5	ENSCAFG00000019952	ATP2C2	299.3
11	ENSCAFG00000028744		299.2
20	ENSCAFG00000019693	PTBP1	298.9
9	ENSCAFG00000021491		298.9
20	ENSCAFG00000019529	NDUFS7	298.7
1	ENSCAFG00000003880		298.6
35	ENSCAFG00000025038	BTN1A1	298.6
5	ENSCAFG00000019066	LDLRAD1	298.4
35	ENSCAFG00000010436	ACOT13	298.3
7	ENSCAFG00000013797		297.9
20	ENSCAFG00000017085	RAD23A	297.7
5	ENSCAFG00000020024	DYNLRB2	297.3
36	ENSCAFG00000013506	NFE2L2	297
20	ENSCAFG00000014742	FKBP8	296.5
21	ENSCAFG00000004512	CCDC89	296.4
21	ENSCAFG00000004512		296.4
6	ENSCAFG00000013683		296.3
18	ENSCAFG00000004000	SYPL1	296.1
6	ENSCAFG00000026427		296.1
1	ENSCAFG00000007111	LGI4	295.9
33	ENSCAFG00000011672	SLC15A2	295.5
5	ENSCAFG00000028891	SDR42E1	295
17	ENSCAFG00000004818	SLC5A6	294.5
8	ENSCAFG00000015287	PSMA3	294.5
17	ENSCAFG00000012050	MCL1	294.4
23	ENSCAFG00000005702	TOP2B	293.9
27	ENSCAFG00000030030		293.9
25	ENSCAFG00000012960		293.8
25	ENSCAFG00000012960		293.8
21	ENSCAFG00000006933	TMEM9B	293.6
21	ENSCAFG00000006933		293.6
5	ENSCAFG00000032242		293.6
20	ENSCAFG00000017776	ATG4D	292.9
2	ENSCAFG00000004529	VIM	292.7
6	ENSCAFG00000016943	CD2BP2	292.1
16	ENSCAFG00000003207		291.4
1	ENSCAFG00000000732	TCP1	291.1
31	ENSCAFG00000028779	MRPS6	290.9
5	ENSCAFG00000020215	IST1	290.7
23	ENSCAFG00000029183		290.3
17	ENSCAFG00000008468	TTC31	290.1
1	ENSCAFG00000002694	TMC4	289.8
25	ENSCAFG00000012680	RNPEPL1	289.1
25	ENSCAFG00000012680		289.1
9	ENSCAFG00000023616	SURF1	289
5	ENSCAFG00000020374	ELMO3	288.7
14	ENSCAFG00000025112		288.6
9	ENSCAFG00000005697	CHMP6	288.5
35	ENSCAFG00000009740	MAK	288.5
5	ENSCAFG00000020066	TERF2IP	288.2
11	ENSCAFG00000000710	SLC27A6	288.1
11	ENSCAFG00000001065	PITX1	288.1
25	ENSCAFG00000012669	ANKMY1	287.8
25	ENSCAFG00000012669		287.8
28	ENSCAFG00000009742	MRPL43	286.7
8	ENSCAFG00000016170	RAB15	286.6
17	ENSCAFG00000004888	EIF2B4	286.4
8	ENSCAFG00000013409	PSMA6	286.4
9	ENSCAFG00000029346		286.4
2	ENSCAFG00000008680	DRC7	286.1
20	ENSCAFG00000007216	FAM3D	285.8
25	ENSCAFG00000006794	GTF3A	284.5
25	ENSCAFG00000006794		284.5
9	ENSCAFG00000005122	ST6GALNAC2	284.4
6	ENSCAFG00000014205	POP7	283.8
20	ENSCAFG00000030547	C19orf43	283.6
11	ENSCAFG00000025012	C5orf24	282.8
38	ENSCAFG00000031841		282.7
20	ENSCAFG00000017613	YIPF2	282.6
6	ENSCAFG00000012019	EIF4H	282.5
38	ENSCAFG00000010710	KCTD3	282.1
18	ENSCAFG00000025801		281.7
18	ENSCAFG00000010052	CTSD	281.5
11	ENSCAFG00000001844	BAG1	281.4
11	ENSCAFG00000002464	ANP32B	281.4
23	ENSCAFG00000008884	CCNL1	281.1
21	ENSCAFG00000005829	IL18BP	280.7
21	ENSCAFG00000005829		280.7
28	ENSCAFG00000012419	NSMCE4A	280.4
33	ENSCAFG00000010711	ATP6V1A	279
1	ENSCAFG00000005931	PSMD8	278.6
18	ENSCAFG00000028476		278.5
17	ENSCAFG00000005048	IFT172	278.2
20	ENSCAFG00000005621	BHLHE40	277.9
5	ENSCAFG00000020371	TMEM208	277
6	ENSCAFG00000026614	cfa-mir-1842	276.9
35	ENSCAFG00000039267		276.5
27	ENSCAFG00000025567	A2M	276.2
21	ENSCAFG00000006502	TPP1	276
21	ENSCAFG00000006502		276
7	ENSCAFG00000029225		275
36	ENSCAFG00000030684		275
20	ENSCAFG00000017610	TIMM29	274.7
35	ENSCAFG00000009920	GMPR	274.6
35	ENSCAFG00000037241		274.4
7	ENSCAFG00000023760	PTMA	274.2
11	ENSCAFG00000002225	RGP1	273.8
17	ENSCAFG00000005160		273.8
15	ENSCAFG00000025004		273.5
1	ENSCAFG00000000149	STARD6	273.4
1	ENSCAFG00000026801		272.7
38	ENSCAFG00000009578	ZBED6	272.4
14	ENSCAFG00000002114	PON1	272.2
25	ENSCAFG00000030363		271.5
7	ENSCAFG00000026603		271.1
1	ENSCAFG00000020596		270.6
14	ENSCAFG00000002788	TRA2A	270.1
15	ENSCAFG00000003012		269.9
16	ENSCAFG00000007135	FRG1	269.9
36	ENSCAFG00000013254	GPR155	269.8
14	ENSCAFG00000003408	CAPZA2	269.7
6	ENSCAFG00000017143		269.6
9	ENSCAFG00000020095	DPM2	269.5
2	ENSCAFG00000005852		269.2
2	ENSCAFG00000008292	HEXB	269.1
35	ENSCAFG00000009658	TFAP2A	268.8
5	ENSCAFG00000018538	SERBP1	266.9
27	ENSCAFG00000015197	TNFRSF1A	266.8
33	ENSCAFG00000003955		266.6
5	ENSCAFG00000012126	HYOU1	266.4
30	ENSCAFG00000015048	SLC27A2	266.4
8	ENSCAFG00000017744	AK7	265.3
7	ENSCAFG00000012338	NENF	264.4
6	ENSCAFG00000010181	NUPR2	264.2
17	ENSCAFG00000009883	FAM46C	264.1
20	ENSCAFG00000019095	STAP2	264.1
27	ENSCAFG00000015913	FBXL14	264
15	ENSCAFG00000006992	ARL1	263.9
14	ENSCAFG00000001855	SRI	263.8
16	ENSCAFG00000006478		263.8
2	ENSCAFG00000007162	SLC35A4	263.3
27	ENSCAFG00000011417		262.8
1	ENSCAFG00000006578	COX7A1	262.2
2	ENSCAFG00000007757		261.8
11	ENSCAFG00000000721	ISOC1	261.7
16	ENSCAFG00000029671		261.3
15	ENSCAFG00000004854	ATP6V0B	261.1
1	ENSCAFG00000001811	ZFAND5	260.6
18	ENSCAFG00000015809	MTA2	260.2
21	ENSCAFG00000004129	ENDOD1	259.9
21	ENSCAFG00000004129		259.9
25	ENSCAFG00000031832	CCDC115	259.8
25	ENSCAFG00000031832		259.8
38	ENSCAFG00000012722	NECTIN4	259.6
11	ENSCAFG00000030134	GBA2	259.3
5	ENSCAFG00000012383	TRAPPC4	258.9
11	ENSCAFG00000029550		258.2
2	ENSCAFG00000023721	DNAJA2	258
20	ENSCAFG00000017784	KEAP1	257.9
15	ENSCAFG00000004549	AKR1A1	257.2
17	ENSCAFG00000032004	C2orf68	256.7
16	ENSCAFG00000003155	ZNF692	256.3
21	ENSCAFG00000006457	ARFIP2	256.3
21	ENSCAFG00000006457		256.3
8	ENSCAFG00000017215	AHSA1	256.3
5	ENSCAFG00000015894	MED11	256.2
25	ENSCAFG00000009285	CCAR2	256
25	ENSCAFG00000009285		256
11	ENSCAFG00000002058		255.9
17	ENSCAFG00000029526	LBX2	255.6
5	ENSCAFG00000033447		255.4
9	ENSCAFG00000031622	ORMDL3	255.1
6	ENSCAFG00000017108		254.8
18	ENSCAFG00000014239	SF1	254.7
36	ENSCAFG00000009464		254.5
38	ENSCAFG00000010603	RGS1	254.5
16	ENSCAFG00000005174		254.3
20	ENSCAFG00000031353	BST2	254.2
28	ENSCAFG00000009087	ZDHHC16	254.1
2	ENSCAFG00000011669	SRSF4	254.1
25	ENSCAFG00000009667	NUDT18	253.9
25	ENSCAFG00000009667		253.9
16	ENSCAFG00000005733	GOLGA7	253.7
9	ENSCAFG00000031985	C9orf16	253.6
6	ENSCAFG00000028654	GNG12	252.9
38	ENSCAFG00000010952	IARS2	252.4
30	ENSCAFG00000016665	GTF2A2	252.2
8	ENSCAFG00000018213	EIF5	252
11	ENSCAFG00000018740		252
16	ENSCAFG00000004698	ABCB8	251.8
20	ENSCAFG00000015513	USE1	251.5
6	ENSCAFG00000013900	AP1S1	251.2
18	ENSCAFG00000014672	STIP1	251.2
33	ENSCAFG00000029695		251.1
17	ENSCAFG00000010883	FMO5	250.7
20	ENSCAFG00000009855		250.5
1	ENSCAFG00000003844	RUVBL2	249.9
1	ENSCAFG00000031807	ZNF146	249.9
6	ENSCAFG00000030063		249.8
20	ENSCAFG00000019734	PLPP2	249.7
21	ENSCAFG00000005807	NUMA1	249.5
21	ENSCAFG00000005807		249.5
6	ENSCAFG00000010149	CCT6A	249.5
23	ENSCAFG00000029883	SLC25A36	249.3
29	ENSCAFG00000007866	TRAM1	249.2
2	ENSCAFG00000005223	GDI2	248.3
28	ENSCAFG00000031542	SFR1	248.3
28	ENSCAFG00000012912	DHX32	248.2
30	ENSCAFG00000014800	EID1	248.2
25	ENSCAFG00000030283		247.7
17	ENSCAFG00000027453		247.6
6	ENSCAFG00000029904		247.1
9	ENSCAFG00000016878	CALCOCO2	246.5
8	ENSCAFG00000011482		245.9
16	ENSCAFG00000025710		245.9
29	ENSCAFG00000008031	RDH10	245.7
9	ENSCAFG00000019979		245.7
2	ENSCAFG00000035926		245.7
36	ENSCAFG00000012900		245.1
20	ENSCAFG00000019059	UBXN6	244.9
21	ENSCAFG00000005564	UCP2	244.7
21	ENSCAFG00000005564		244.7
38	ENSCAFG00000013509	FAM177B	244.6
18	ENSCAFG00000013480	SSSCA1	243.9
16	ENSCAFG00000004853	CHPF2	243.8
33	ENSCAFG00000011890	FAM162A	243.7
1	ENSCAFG00000007303	GPI	243.6
30	ENSCAFG00000017502	ANP32A	243.6
20	ENSCAFG00000017715	SLC44A2	243.3
28	ENSCAFG00000029130	KAZALD1	243.2
17	ENSCAFG00000004909	ZNF513	242.9
16	ENSCAFG00000004725	CDK5	242.7
5	ENSCAFG00000014074	CRYAB	242.3
20	ENSCAFG00000014978		241.9
6	ENSCAFG00000019207	HMOX2	241.8
16	ENSCAFG00000007567	LRP2BP	241.7
1	ENSCAFG00000001959		241.6
6	ENSCAFG00000017089	PPP4C	241.2
18	ENSCAFG00000030866		241.2
27	ENSCAFG00000008857	CACNB3	241.1
35	ENSCAFG00000010284	GPLD1	240.8
38	ENSCAFG00000013095	UHMK1	240.7
6	ENSCAFG00000020393	ACADM	240.4
14	ENSCAFG00000001620	ATP6V1F	240.3
33	ENSCAFG00000011029	COX17	240.1
20	ENSCAFG00000018129		240
21	ENSCAFG00000021647		239.7
6	ENSCAFG00000032077	TIGD7	239.6
11	ENSCAFG00000001846	CHMP5	239.4
9	ENSCAFG00000005938	GPS1	239.4
5	ENSCAFG00000016651	MPDU1	239.2
38	ENSCAFG00000010549	GLRX2	238.6
36	ENSCAFG00000029150		238.5
16	ENSCAFG00000005970	FGFR1	238.4
16	ENSCAFG00000003578	EPHA1	238.2
17	ENSCAFG00000008608	DCTN1	238.1
11	ENSCAFG00000032828		238.1
5	ENSCAFG00000015542	C1QBP	238
20	ENSCAFG00000019197	TJP3	238
20	ENSCAFG00000008248	ACTR8	237.8
35	ENSCAFG00000033502		237.8
1	ENSCAFG00000003594	IRF3	237.5
2	ENSCAFG00000025991		237.5
16	ENSCAFG00000008381	AGA	237.3
18	ENSCAFG00000015767	GANAB	237.2
8	ENSCAFG00000017906	WARS	236.8
6	ENSCAFG00000010797	SBDS	236.5
9	ENSCAFG00000019862	MRPS2	236.4
38	ENSCAFG00000012811	PPOX	236.1
27	ENSCAFG00000006981	C12orf10	235.8
18	ENSCAFG00000015783	B3GAT3	235.5
6	ENSCAFG00000019476	NDUFB10	235.5
7	ENSCAFG00000029618	LAMTOR2	235.5
6	ENSCAFG00000019494	NUBP2	235.4
18	ENSCAFG00000011109	NDUFV1	235
2	ENSCAFG00000006249	NDFIP1	234.7
35	ENSCAFG00000010205	ID4	234.6
35	ENSCAFG00000012193	RNF39	234.6
16	ENSCAFG00000007558	UFSP2	234.5
7	ENSCAFG00000017211		234
14	ENSCAFG00000010433		233.9
5	ENSCAFG00000019259	MRPL20	233.8
1	ENSCAFG00000004080	GLTSCR2	233.4
1	ENSCAFG00000028099		233.4
20	ENSCAFG00000032231		233.2
1	ENSCAFG00000003495	PTOV1	233.1
1	ENSCAFG00000002649	LENG8	232.9
35	ENSCAFG00000032617	ZSCAN16	232.8
5	ENSCAFG00000018436	SREBF1	232.6
5	ENSCAFG00000020090	LDHD	232.6
1	ENSCAFG00000002628	EPS8L1	232.5
23	ENSCAFG00000007664	ZBTB38	232.4
27	ENSCAFG00000012679	STRAP	232.3
9	ENSCAFG00000032728		232.3
2	ENSCAFG00000021854		232.2
11	ENSCAFG00000000348	CANX	232.1
14	ENSCAFG00000031816		231.9
9	ENSCAFG00000004510	CDC42EP4	231.8
29	ENSCAFG00000007868	LACTB2	231.4
28	ENSCAFG00000009130	MMS19	231.4
38	ENSCAFG00000013472	TMCO1	231.1
17	ENSCAFG00000007200	SLC20A1	231
18	ENSCAFG00000023629	BSCL2	230.8
18	ENSCAFG00000025401	LRRC10B	230.3
9	ENSCAFG00000029102	MLX	230.2
5	ENSCAFG00000016341	ZBTB4	230.1
11	ENSCAFG00000033869		229.8
21	ENSCAFG00000005768		229.7
38	ENSCAFG00000009619	ETNK2	229.5
27	ENSCAFG00000014586	USP5	229.4
27	ENSCAFG00000015743		229.1
6	ENSCAFG00000029980	C16orf91	228.7
11	ENSCAFG00000029778		228.5
11	ENSCAFG00000032597	MRPL50	228.5
5	ENSCAFG00000019395	RER1	228.4
18	ENSCAFG00000011655	SSH3	228.3
25	ENSCAFG00000031902	IMP4	228.3
25	ENSCAFG00000031902		228.3
20	ENSCAFG00000010866	RBM5	228.1
15	ENSCAFG00000003782	BTF3L4	228
28	ENSCAFG00000009466	GOT1	227.5
27	ENSCAFG00000015277		227.5
6	ENSCAFG00000019677		227.5
11	ENSCAFG00000023674		227.5
28	ENSCAFG00000011513	ABLIM1	227.1
27	ENSCAFG00000030751	ZCRB1	227.1
2	ENSCAFG00000030810		226.9
9	ENSCAFG00000023449	KRT13	226.8
17	ENSCAFG00000028622	RNF103	226.7
17	ENSCAFG00000004688	PREB	226.3
8	ENSCAFG00000011134	DAD1	225.9
27	ENSCAFG00000031581		225.6
20	ENSCAFG00000019546	POLR2E	225.1
1	ENSCAFG00000030620	TIMM9	225
17	ENSCAFG00000029620	SRSF7	224.9
27	ENSCAFG00000030812	MRPL51	224.8
31	ENSCAFG00000010163	FAM3B	224.5
35	ENSCAFG00000031526		224.4
18	ENSCAFG00000006433	BET1L	224.2
8	ENSCAFG00000017415	ZC3H14	223.9
15	ENSCAFG00000006395	SNRPF	223.8
20	ENSCAFG00000019218	C19orf71	223.5
17	ENSCAFG00000006776	CIAO1	222.4
11	ENSCAFG00000001915	C9orf24	222.3
20	ENSCAFG00000016130	ILVBL	222.3
21	ENSCAFG00000006404	PRKCDBP	222.2
21	ENSCAFG00000006404		222.2
17	ENSCAFG00000030965	RDH14	222
21	ENSCAFG00000005489	LIPT2	221.8
21	ENSCAFG00000005489		221.8
25	ENSCAFG00000031521	CROCC2	221.8
25	ENSCAFG00000031521		221.8
21	ENSCAFG00000025351	CREBZF	221.7
21	ENSCAFG00000025351		221.7
17	ENSCAFG00000006085	CEBPZ	220.9
17	ENSCAFG00000012392	CDC42SE1	220.2
16	ENSCAFG00000006453	PPP2CB	219.9
6	ENSCAFG00000019764	DENND2D	219.6
20	ENSCAFG00000016316	PKN1	219.1
33	ENSCAFG00000011141		219
2	ENSCAFG00000015394		218.6
5	ENSCAFG00000020075		218.5
11	ENSCAFG00000001020	CDKN2AIPNL	218.4
31	ENSCAFG00000009095		218.2
5	ENSCAFG00000017002	TMEM107	218.2
16	ENSCAFG00000005369	INTS10	218.1
14	ENSCAFG00000002856	CYCS	218
5	ENSCAFG00000012366	VPS11	218
5	ENSCAFG00000015282	GGT6	218
16	ENSCAFG00000004876	NUB1	217.8
17	ENSCAFG00000004346	DRC1	217.4
27	ENSCAFG00000008907	ADCY6	217.1
17	ENSCAFG00000012093	CTSK	216.9
7	ENSCAFG00000015258	ATP1B1	216.4
33	ENSCAFG00000008412	C3orf38	216.3
5	ENSCAFG00000027523		216.2
9	ENSCAFG00000005850	MCRIP1	216
9	ENSCAFG00000023628	NME1	216
17	ENSCAFG00000027908		216
9	ENSCAFG00000025798		215.9
11	ENSCAFG00000002000	PIGO	215.8
9	ENSCAFG00000020123	PTRH1	215.8
6	ENSCAFG00000019397	RNPS1	215.7
17	ENSCAFG00000007788	CAPG	215.5
20	ENSCAFG00000015332	MVB12A	215.5
13	ENSCAFG00000031330		215.5
17	ENSCAFG00000029480	GEMIN6	214.7
28	ENSCAFG00000029534	BLOC1S2	214.4
16	ENSCAFG00000003953		214.2
20	ENSCAFG00000025879		214.2
5	ENSCAFG00000031426	PIH1D2	214.1
30	ENSCAFG00000014277	DUT	213.3
23	ENSCAFG00000007538	NME9	213.2
27	ENSCAFG00000011862	CMAS	212.1
9	ENSCAFG00000019221	PRPF8	212.1
21	ENSCAFG00000009135		211.8
29	ENSCAFG00000007203	GGH	211.7
2	ENSCAFG00000014853	ALPL	211.7
16	ENSCAFG00000005385	FNTA	211.5
6	ENSCAFG00000013515		211.5
20	ENSCAFG00000019192	MRPL54	211.1
18	ENSCAFG00000004204	PSMC2	211
6	ENSCAFG00000029911	ZNF768	210.9
17	ENSCAFG00000012086	CTSS	210.5
33	ENSCAFG00000012941	TFRC	210.5
28	ENSCAFG00000009218	MORN4	210.4
11	ENSCAFG00000001019	UBE2B	210.3
8	ENSCAFG00000018277	CKB	209.9
21	ENSCAFG00000005788	LAMTOR1	209.7
21	ENSCAFG00000005788		209.7
11	ENSCAFG00000000204	ATG12	209.5
20	ENSCAFG00000031164	SNTN	209.3
18	ENSCAFG00000015495	SLC3A2	209.2
8	ENSCAFG00000017054	C14orf1	209.2
5	ENSCAFG00000031831	PSMD7	209.2
20	ENSCAFG00000011744	LAMB2	208.9
11	ENSCAFG00000031020	CDC26	208.7
9	ENSCAFG00000019467	RNF208	208.6
17	ENSCAFG00000009470	BCAS2	208.4
5	ENSCAFG00000015301	TEKT1	208.1
5	ENSCAFG00000015611	KIF1C	208.1
28	ENSCAFG00000010720	SMNDC1	207.7
20	ENSCAFG00000004148	RPN1	207.5
23	ENSCAFG00000007602	COPB2	207.5
23	ENSCAFG00000005080	GORASP1	207.3
11	ENSCAFG00000031992	SAR1B	207.3
11	ENSCAFG00000002469	NANS	207.2
35	ENSCAFG00000010428	TDP2	207.1
17	ENSCAFG00000023491	C1orf56	207.1
7	ENSCAFG00000018892	CXXC1	207
17	ENSCAFG00000003833	SDC1	206.9
20	ENSCAFG00000014244	NDUFA13	206.9
6	ENSCAFG00000016827	BCKDK	206.9
16	ENSCAFG00000021706		206.9
21	ENSCAFG00000029568		206.9
28	ENSCAFG00000006948	ALOX5	206.8
9	ENSCAFG00000023434	CFAP157	206.8
6	ENSCAFG00000030466		206.6
16	ENSCAFG00000006302	TTI2	206.4
33	ENSCAFG00000009973		206.3
7	ENSCAFG00000017389	RAB13	206
18	ENSCAFG00000008411	NDUFS3	205.6
9	ENSCAFG00000029381		205.6
5	ENSCAFG00000008658		205.5
35	ENSCAFG00000031372		205.5
5	ENSCAFG00000018536	PPP6C	205.4
18	ENSCAFG00000031582	EHF	205.4
25	ENSCAFG00000013032	STK25	205.2
25	ENSCAFG00000013032		205.2
17	ENSCAFG00000008175	MRPL19	205.1
33	ENSCAFG00000009301	TOMM70	205
31	ENSCAFG00000030501		204.8
28	ENSCAFG00000024645	BNIP3	204.5
5	ENSCAFG00000015863	GLTPD2	204.4
27	ENSCAFG00000028994		204.3
27	ENSCAFG00000008549	MCRS1	204.1
28	ENSCAFG00000026621		203.9
16	ENSCAFG00000031089		203.8
20	ENSCAFG00000006671		203.7
20	ENSCAFG00000017400	CCDC151	203.6
20	ENSCAFG00000019429	MKNK2	203.5
9	ENSCAFG00000032451	ARPC5L	203.1
27	ENSCAFG00000031081		202.7
12	ENSCAFG00000002230		202.5
7	ENSCAFG00000033885		202.5
35	ENSCAFG00000012152	GABBR1	202.4
9	ENSCAFG00000017662	PTRH2	202.2
18	ENSCAFG00000016134	PPP1R32	202.1
7	ENSCAFG00000010350	CYB5R1	202
11	ENSCAFG00000029752	C5orf15	201.8
15	ENSCAFG00000004097	CYP4B1	201.7
36	ENSCAFG00000012612	GORASP2	201.6
17	ENSCAFG00000003487	PQLC3	201.3
28	ENSCAFG00000010560	CFAP43	201.3
20	ENSCAFG00000011992	WDR6	201.3
28	ENSCAFG00000007018	C10orf10	201.2
25	ENSCAFG00000030279		201.1
36	ENSCAFG00000009366	DAPL1	201
18	ENSCAFG00000013138	CCDC85B	201
18	ENSCAFG00000015822		200.6
17	ENSCAFG00000004881	GTF3C2	200.2
6	ENSCAFG00000019585	TSR3	200.2
6	ENSCAFG00000015094		200
6	ENSCAFG00000016634		199.8
35	ENSCAFG00000030304		199.7
16	ENSCAFG00000006518	DCTN6	199.4
33	ENSCAFG00000011730	ILDR1	199.3
7	ENSCAFG00000016882	SSR2	199.3
5	ENSCAFG00000020184	CHST4	199.2
9	ENSCAFG00000016351	ERBB2	199.1
16	ENSCAFG00000006224	ZNF703	199
35	ENSCAFG00000030507		198.9
23	ENSCAFG00000028690		198.8
30	ENSCAFG00000017053	PPIB	198.7
5	ENSCAFG00000018812		198.7
27	ENSCAFG00000006918	MAP3K12	198.6
17	ENSCAFG00000013413	RHOC	198.6
6	ENSCAFG00000018092	TMC5	198.4
29	ENSCAFG00000032483	LY96	197.7
1	ENSCAFG00000002618	TNNI3	197.6
13	ENSCAFG00000001289	LY6E	197.4
20	ENSCAFG00000012879	RPL18A	197.3
35	ENSCAFG00000030847	PXDC1	197.3
16	ENSCAFG00000031506		197.2
23	ENSCAFG00000008429	SELT	197.1
14	ENSCAFG00000001312	CHCHD3	196.9
35	ENSCAFG00000010146	NUP153	196.9
2	ENSCAFG00000010588	MARCKSL1	196.8
7	ENSCAFG00000025973		196.8
30	ENSCAFG00000009365	SPINT1	196.6
20	ENSCAFG00000029882	MISP	196.3
2	ENSCAFG00000030241		196.2
17	ENSCAFG00000030731	HIST2H2BF	196.1
33	ENSCAFG00000020785		196
1	ENSCAFG00000003993	CYTH2	195.9
6	ENSCAFG00000019430	TBL3	195.8
33	ENSCAFG00000013024	WDR53	195.5
20	ENSCAFG00000015270	PGLS	195.5
1	ENSCAFG00000005948	SPINT2	195.4
11	ENSCAFG00000014096		195.4
5	ENSCAFG00000019820	CDK10	195.4
2	ENSCAFG00000035193		195.1
1	ENSCAFG00000003502	FUZ	194.7
11	ENSCAFG00000001921		194.6
5	ENSCAFG00000019977	HSD17B2	194.6
8	ENSCAFG00000017116	IFT43	194.5
5	ENSCAFG00000019674	PARK7	194.4
6	ENSCAFG00000029761	PRPF38B	194.4
12	ENSCAFG00000000658	SLC44A4	194.1
6	ENSCAFG00000018923	DEXI	194
25	ENSCAFG00000009647	REEP4	193.9
25	ENSCAFG00000009647		193.9
32	ENSCAFG00000010615	H2AFZ	193.9
35	ENSCAFG00000031484		193.9
8	ENSCAFG00000018354	AKT1	193.8
28	ENSCAFG00000010882	PPP2R2D	193.6
2	ENSCAFG00000011063	SERINC2	193.5
23	ENSCAFG00000007572		193.4
7	ENSCAFG00000013349	APOBEC4	193.4
30	ENSCAFG00000007959	EMC4	193.3
31	ENSCAFG00000009702		193.3
8	ENSCAFG00000015269	ACTR10	193.2
17	ENSCAFG00000006041		193
20	ENSCAFG00000018234	MCOLN1	193
7	ENSCAFG00000014986	FMO2	192.5
27	ENSCAFG00000015138	VAMP1	192.5
28	ENSCAFG00000010176	FBXL15	192.4
25	ENSCAFG00000006901	RNF6	192.3
25	ENSCAFG00000006901		192.3
27	ENSCAFG00000025295		192.2
2	ENSCAFG00000008224	ANKRA2	192
35	ENSCAFG00000009853	RANBP9	192
35	ENSCAFG00000010268	MRS2	192
9	ENSCAFG00000005711	CEP131	191.7
35	ENSCAFG00000009583	EEF1E1-BLOC1S5	191.7
20	ENSCAFG00000017319	ACP5	191.7
27	ENSCAFG00000007758	GALNT6	191.6
9	ENSCAFG00000019434	ENTPD8	191.4
17	ENSCAFG00000029395		191.3
18	ENSCAFG00000031937	SLC35C1	191.3
2	ENSCAFG00000008657	KATNB1	191.1
20	ENSCAFG00000018524	HNRNPM	191.1
5	ENSCAFG00000019808	TCF25	190.9
7	ENSCAFG00000025882		190.6
11	ENSCAFG00000029821	IFNE	190.5
16	ENSCAFG00000007825	TRAPPC11	190.2
1	ENSCAFG00000001988	DMRT2	190
21	ENSCAFG00000006411	SMPD1	190
21	ENSCAFG00000006411		190
18	ENSCAFG00000013474	FAM89B	189.9
1	ENSCAFG00000007054	USF2	189.8
35	ENSCAFG00000009866		189.8
35	ENSCAFG00000019285		189.8
18	ENSCAFG00000014729	OTUB1	189.6
15	ENSCAFG00000003302	MEAF6	189.5
18	ENSCAFG00000012855	RAB1B	189.5
15	ENSCAFG00000006232	NDUFA12	189.4
20	ENSCAFG00000017245	DHPS	189.4
29	ENSCAFG00000025410		189.1
1	ENSCAFG00000030264		189.1
2	ENSCAFG00000010715	TXLNA	189
12	ENSCAFG00000000500	DLA-64	188.6
21	ENSCAFG00000004838		188.6
28	ENSCAFG00000012270	SEC23IP	188.6
33	ENSCAFG00000012730	IQCG	188.4
20	ENSCAFG00000014531	COPE	188.3
5	ENSCAFG00000015972	SLC16A13	188.3
7	ENSCAFG00000016140		188.3
18	ENSCAFG00000021073		188.3
20	ENSCAFG00000004255	COPG1	188
9	ENSCAFG00000020089	PTGES2	188
23	ENSCAFG00000007694	RNF7	187.7
2	ENSCAFG00000009169	AMFR	187.7
2	ENSCAFG00000010527	RBBP4	187.7
17	ENSCAFG00000012326	FAM63A	187.5
33	ENSCAFG00000010611		187.2
36	ENSCAFG00000013060		187.2
1	ENSCAFG00000000657		187.1
6	ENSCAFG00000010098		186.7
17	ENSCAFG00000003957	SF3B6	186.4
16	ENSCAFG00000003440	CUL1	186.2
9	ENSCAFG00000005952	DUS1L	186.2
16	ENSCAFG00000006342		186.2
5	ENSCAFG00000019264	CCNL2	186.1
6	ENSCAFG00000019401	PGP	185.7
24	ENSCAFG00000007547	DYNLRB1	185.6
27	ENSCAFG00000007070	ZNF740	185.3
30	ENSCAFG00000031420	NOP10	185.1
1	ENSCAFG00000029849		185
8	ENSCAFG00000031111	EFCAB11	184.5
11	ENSCAFG00000002154	TLN1	184.4
17	ENSCAFG00000003381	IAH1	184.4
18	ENSCAFG00000003459	SEC61G	184.4
37	ENSCAFG00000025299	AOX2	184.3
38	ENSCAFG00000009450	BTG2	184.1
35	ENSCAFG00000031781		183.6
27	ENSCAFG00000012926	WBP11	183.5
9	ENSCAFG00000028752	OVCA2	183.3
16	ENSCAFG00000006759	KIAA1456	183.2
6	ENSCAFG00000017219	SH2B1	183.2
25	ENSCAFG00000032070	SAP18	182.9
25	ENSCAFG00000032070		182.9
6	ENSCAFG00000019715	POLR3K	182.6
17	ENSCAFG00000009267	AP4B1	182.5
15	ENSCAFG00000005336	EBNA1BP2	182.4
18	ENSCAFG00000009547	PNPLA2	182.3
23	ENSCAFG00000014487		182.2
18	ENSCAFG00000024796	RNH1	182.2
20	ENSCAFG00000018793	HSD11B1L	181.8
21	ENSCAFG00000008713	NUCB2	181.7
21	ENSCAFG00000008713		181.7
38	ENSCAFG00000012902	TOMM40L	181.7
18	ENSCAFG00000013830	CAPN1	181.7
6	ENSCAFG00000019680	TMEM8A	181.7
11	ENSCAFG00000001946	GALT	181.6
16	ENSCAFG00000005837		181.6
2	ENSCAFG00000014639	C1QC	181.5
18	ENSCAFG00000010086		181.4
1	ENSCAFG00000005398	PSMC4	181.3
1	ENSCAFG00000031434	MRPL18	181.2
9	ENSCAFG00000004752	MRPS7	181
16	ENSCAFG00000029424	REPIN1	181
21	ENSCAFG00000008420	COPB1	180.9
21	ENSCAFG00000008420		180.9
20	ENSCAFG00000011449	APEH	180.9
27	ENSCAFG00000012325	PYROXD1	180.9
7	ENSCAFG00000020630		180.8
15	ENSCAFG00000006153	BTG1	180.7
5	ENSCAFG00000016137	GPS2	180.6
29	ENSCAFG00000007055	CHCHD7	180.4
28	ENSCAFG00000029146	PPP1R3C	180.2
9	ENSCAFG00000011099	AMZ2	180.1
18	ENSCAFG00000013153	FIBP	180.1
18	ENSCAFG00000004324	TMEM60	180
27	ENSCAFG00000024514		179.6
1	ENSCAFG00000007405	CEBPG	179.5
20	ENSCAFG00000015454		179.4
15	ENSCAFG00000005435		179.3
9	ENSCAFG00000014948	COASY	179.3
15	ENSCAFG00000029215	TXNDC12	179.3
20	ENSCAFG00000018625	C3	179.1
8	ENSCAFG00000032389	ERH	179
2	ENSCAFG00000016098		178.8
11	ENSCAFG00000028829		178.7
2	ENSCAFG00000015045	PINK1	178.6
28	ENSCAFG00000007554		178.5
5	ENSCAFG00000012302	DPAGT1	178.4
33	ENSCAFG00000009182		178.3
28	ENSCAFG00000012866	UROS	178.2
11	ENSCAFG00000000502	IFGGC1	178.1
18	ENSCAFG00000013216	MUS81	178
38	ENSCAFG00000013211	HSD17B7	177.9
20	ENSCAFG00000032060	RAB11B	177.9
5	ENSCAFG00000012829	TMPRSS4	177.7
9	ENSCAFG00000005537	LGALS3BP	177.6
8	ENSCAFG00000016163	CHURC1	177.5
15	ENSCAFG00000003595		177.2
18	ENSCAFG00000012706	MRPL11	177
7	ENSCAFG00000026367		177
18	ENSCAFG00000011618	RAD9A	176.6
9	ENSCAFG00000015912	JUP	176.5
12	ENSCAFG00000000487		176.3
11	ENSCAFG00000000236	RMND5B	175.8
11	ENSCAFG00000030323		175.7
6	ENSCAFG00000019418	TRAF7	175.6
2	ENSCAFG00000031290	C1QA	175.6
16	ENSCAFG00000003163	LYPD8	175.5
15	ENSCAFG00000006545		175.1
16	ENSCAFG00000005828		175
27	ENSCAFG00000013401	YBX3	175
18	ENSCAFG00000012388		174.9
28	ENSCAFG00000012641	PSTK	174.8
9	ENSCAFG00000013984		174.8
20	ENSCAFG00000018693	ALKBH7	174.8
20	ENSCAFG00000019644		174.4
30	ENSCAFG00000013769		174.2
2	ENSCAFG00000016184	PLEKHM2	174.2
2	ENSCAFG00000016721	EXOSC10	174
20	ENSCAFG00000017183	HOOK2	174
33	ENSCAFG00000012401	UMPS	173.6
20	ENSCAFG00000019501		173.6
20	ENSCAFG00000011493	TCTA	173.5
38	ENSCAFG00000009649	PLEKHA6	173.4
9	ENSCAFG00000019539	FBXW5	173.3
5	ENSCAFG00000028941		172.8
20	ENSCAFG00000032037		172.8
2	ENSCAFG00000033720		172.8
33	ENSCAFG00000009721	ALCAM	172.7
16	ENSCAFG00000004932	GALNT11	172.6
27	ENSCAFG00000015831	RAD52	172.6
18	ENSCAFG00000011535	TMEM134	172.5
27	ENSCAFG00000009024	CCDC184	172.2
9	ENSCAFG00000031516	TIMM22	172
17	ENSCAFG00000008739	BOLA3	171.5
18	ENSCAFG00000011210	UNC93B1	171.4
9	ENSCAFG00000014165	GRN	171
5	ENSCAFG00000010474	SRPRA	170.9
16	ENSCAFG00000028470		170.9
33	ENSCAFG00000010629	SPICE1	170.8
31	ENSCAFG00000010167	MX2	170.7
17	ENSCAFG00000012605	ZNF687	170.6
20	ENSCAFG00000018497		170.6
27	ENSCAFG00000025422	DDX23	170.5
9	ENSCAFG00000023212	ABCA2	170.4
38	ENSCAFG00000025115		170.4
36	ENSCAFG00000030944		170.4
9	ENSCAFG00000020261		169.7
20	ENSCAFG00000017881	MRPL4	169.4
38	ENSCAFG00000010595	RGS2	169.3
6	ENSCAFG00000016799		169.3
20	ENSCAFG00000016286	DNAJB1	168.8
1	ENSCAFG00000005362	PLD3	168.7
28	ENSCAFG00000007929	FRA10AC1	168.7
7	ENSCAFG00000013589	IVNS1ABP	168.7
1	ENSCAFG00000005340	SERTAD3	168.6
27	ENSCAFG00000014705	COPS7A	168.3
27	ENSCAFG00000015987		167.9
28	ENSCAFG00000010661	XPNPEP1	167.8
36	ENSCAFG00000009258	CYTIP	167.7
11	ENSCAFG00000000231	B4GALT7	167.6
18	ENSCAFG00000008903	ARFGAP2	167.6
20	ENSCAFG00000031251	DDA1	167.4
22	ENSCAFG00000004447	ITM2B	167.2
5	ENSCAFG00000019211	TMEM52	167.2
5	ENSCAFG00000025628	cfa-mir-33b	167.1
23	ENSCAFG00000005281	SS18L2	167
5	ENSCAFG00000009772	THYN1	167
2	ENSCAFG00000004174	SPAG6	166.8
9	ENSCAFG00000019701	CCDC187	166.8
11	ENSCAFG00000031862		166.8
21	ENSCAFG00000008082	RASSF10	166.7
21	ENSCAFG00000008082		166.7
8	ENSCAFG00000017230	SLIRP	166.7
1	ENSCAFG00000004074	SEPW1	166.5
16	ENSCAFG00000006113	LSM1	166.5
9	ENSCAFG00000005922		166.3
7	ENSCAFG00000021344		166.2
1	ENSCAFG00000005436		165.9
18	ENSCAFG00000008866	PACSIN3	165.9
5	ENSCAFG00000012572	ARCN1	165.9
28	ENSCAFG00000009707	HIF1AN	165.8
8	ENSCAFG00000032108	GON7	165.7
11	ENSCAFG00000001091	TGFBI	165.6
17	ENSCAFG00000007987	SUCLG1	165.6
6	ENSCAFG00000011780		165.5
38	ENSCAFG00000009675	LRRN2	165.2
8	ENSCAFG00000017510	PSMC1	165.2
2	ENSCAFG00000011225		165.1
5	ENSCAFG00000015843	PLD2	165
17	ENSCAFG00000012661	RFX5	164.9
18	ENSCAFG00000013334	RELA	164.7
5	ENSCAFG00000019856	TRAPPC2L	164.7
9	ENSCAFG00000005614	EIF4A3	164.6
9	ENSCAFG00000005252	TMC6	164.2
38	ENSCAFG00000010148	SLC45A3	164.2
6	ENSCAFG00000019202	UBALD1	164.2
14	ENSCAFG00000002995	TAX1BP1	164.1
11	ENSCAFG00000003692	STOM	164.1
20	ENSCAFG00000009520	BAP1	164.1
18	ENSCAFG00000015715	UQCC3	164.1
20	ENSCAFG00000014713	C19orf60	164
18	ENSCAFG00000007455	RCN1	163.9
6	ENSCAFG00000018904	SNN	163.9
28	ENSCAFG00000028867	ZNF22	163.9
35	ENSCAFG00000010177	KDM1B	163.8
2	ENSCAFG00000023283		163.7
8	ENSCAFG00000013331	SRP54	163.6
21	ENSCAFG00000004842		163.5
20	ENSCAFG00000017257	MAN2B1	163.4
29	ENSCAFG00000006947	ATP6V1H	163.2
20	ENSCAFG00000016355	DDX39A	163.1
7	ENSCAFG00000018380		163
14	ENSCAFG00000002432	TSPAN13	162.9
21	ENSCAFG00000004593	CCDC90B	162.9
21	ENSCAFG00000004593		162.9
8	ENSCAFG00000013418	NFKBIA	162.8
15	ENSCAFG00000004331	PIK3R3	162.7
27	ENSCAFG00000006699	CALCOCO1	162.7
1	ENSCAFG00000003338	NR1H2	162.6
16	ENSCAFG00000007384	CYP4V2	162.6
6	ENSCAFG00000019354	ZG16B	162.2
2	ENSCAFG00000016571	AGTRAP	162
38	ENSCAFG00000010038	NUAK2	161.9
1	ENSCAFG00000024559		161.9
2	ENSCAFG00000016759		161.8
9	ENSCAFG00000017064	CHAD	161.8
20	ENSCAFG00000017917	P2RY11	161.8
16	ENSCAFG00000031482		161.7
9	ENSCAFG00000018665	POLDIP2	161.6
11	ENSCAFG00000029609	TMEM261	161.5
18	ENSCAFG00000006455	PSMD13	161.4
17	ENSCAFG00000009532	NRAS	161.3
17	ENSCAFG00000011357	PEX11B	161.3
20	ENSCAFG00000016258	NDUFB7	161.3
9	ENSCAFG00000018403		161.2
20	ENSCAFG00000005151	BRK1	161.1
27	ENSCAFG00000008390	NCKAP5L	161.1
17	ENSCAFG00000008564	C2orf81	160.7
6	ENSCAFG00000016418	EIF3B	160.7
17	ENSCAFG00000024531	TGOLN2	160.7
2	ENSCAFG00000006318	YIPF5	160.4
9	ENSCAFG00000035696		160
11	ENSCAFG00000001836	SMU1	159.9
1	ENSCAFG00000004617	APOE	159.9
6	ENSCAFG00000014336	LRCH4	159.8
17	ENSCAFG00000024239	MLLT11	159.8
15	ENSCAFG00000003380	OSCP1	159.4
16	ENSCAFG00000006047	LETM2	159.4
27	ENSCAFG00000012368	SLCO1A2	159.3
27	ENSCAFG00000016131		159.3
20	ENSCAFG00000019414	SF3A2	159.2
7	ENSCAFG00000017056	DPM3	159
33	ENSCAFG00000013115	MELTF	158.8
11	ENSCAFG00000003246	ALAD	158.7
33	ENSCAFG00000030347		158.6
2	ENSCAFG00000034344		158.5
5	ENSCAFG00000017909		158.4
15	ENSCAFG00000031564	NUDT4	158.4
15	ENSCAFG00000003849	OSBPL9	158.2
6	ENSCAFG00000016970	MVP	158.2
35	ENSCAFG00000031931	HIST1H2BJ	158.2
5	ENSCAFG00000013202	SIDT2	158.1
2	ENSCAFG00000028599	DOK4	158.1
16	ENSCAFG00000024884	TAS2R40	158
11	ENSCAFG00000002532	ALG2	157.8
28	ENSCAFG00000029477		157.8
9	ENSCAFG00000019347	TAX1BP3	157.6
6	ENSCAFG00000014674	AP4M1	157.4
29	ENSCAFG00000007153	RAB2A	157.1
11	ENSCAFG00000032444		157.1
20	ENSCAFG00000039095		157.1
1	ENSCAFG00000007095	FXYD1	156.9
6	ENSCAFG00000019111		156.9
7	ENSCAFG00000016826	CCT3	156.8
28	ENSCAFG00000028346		156.5
9	ENSCAFG00000017031	MRPL27	156.4
7	ENSCAFG00000029384		156.4
16	ENSCAFG00000003160	SH3BP5L	156.2
25	ENSCAFG00000006691	SLC46A3	156.2
25	ENSCAFG00000006691		156.2
18	ENSCAFG00000012784	BRMS1	156
2	ENSCAFG00000005905	HARS2	155.8
18	ENSCAFG00000016197	TKFC	155.8
6	ENSCAFG00000017059	HIRIP3	155.8
27	ENSCAFG00000009223	RPAP3	155.7
16	ENSCAFG00000030110	POMK	155.7
2	ENSCAFG00000003821	ITGB1	155.6
12	ENSCAFG00000000803	DLA DRA	155.3
6	ENSCAFG00000019317	THOC6	155.3
27	ENSCAFG00000007307		155.2
15	ENSCAFG00000024413		155.2
25	ENSCAFG00000009736	DMTN	154.9
25	ENSCAFG00000009736		154.9
6	ENSCAFG00000016630	PRR14	154.8
5	ENSCAFG00000018999	TTC22	154.8
6	ENSCAFG00000019312	BICDL2	154.8
15	ENSCAFG00000003222		154.6
15	ENSCAFG00000003521	TRAPPC3	154.4
15	ENSCAFG00000007270		154.4
14	ENSCAFG00000002424	BZW2	154.3
2	ENSCAFG00000014844		154.3
5	ENSCAFG00000019967	MBTPS1	154.3
2	ENSCAFG00000008731	COQ9	154.2
21	ENSCAFG00000006666		153.9
17	ENSCAFG00000003435	NOL10	153.8
20	ENSCAFG00000006680	LRIG1	153.8
5	ENSCAFG00000011215	TBRG1	153.8
6	ENSCAFG00000019647	RHOT2	153.6
9	ENSCAFG00000030744	LRRC46	153.6
20	ENSCAFG00000014954	MPV17L2	153.4
31	ENSCAFG00000008822	CLDN8	153.3
18	ENSCAFG00000013975	ZFPL1	153.3
21	ENSCAFG00000031711		153.1
17	ENSCAFG00000013016	SPRR3	153
5	ENSCAFG00000015266	MYBBP1A	152.9
17	ENSCAFG00000030097		152.9
33	ENSCAFG00000033789		152.7
16	ENSCAFG00000005472	SLC20A2	152.6
2	ENSCAFG00000016209	RSC1A1	152.4
16	ENSCAFG00000007750	CASP3	152
5	ENSCAFG00000023445	MED31	151.8
28	ENSCAFG00000028553	PDLIM1	151.8
[truncated: 26,540 more rows]
