# Supplementary material for: Dog olfactory receptor gene expression profiling using samples derived from nasal epithelium brushing
Source: Canine Med Genet. 2022 May 20;9:7. doi: 10.1186/s40575-022-00116-7 (PMC9121576; doi:10.1186/s40575-022-00116-7)
Supplement: Supplementary file 2 — Additional file 2. Bichon and Golden Retriever OR genes profiling. [file 40575_2022_116_MOESM2_ESM.xlsx]

## Sheet: Feuil1
Additional data file 2
Bichon and Golden Retriever OR genes profiling
Orcrude FP KM values were calculated with GENIOUS (26)
the correspondance beetween the cfOR….. names and the
ENSEMBL.org names can be founded in additional data file 3
OR genes	Bichon	Golden Retriever
CfOR0268	50.6	68.1
CfOR4588	14.2	39.8
CfOR5448	15.8	26.6
CfOR6190	29.8	15.7
CfOR0582	24.7	10.8
CfOR0544	5.1	10.5
CfOR0064	16.6	9.2
CfOR0069	11	5.9
CfOR0211	3.2	4
CfOR4677p	1.7	3.6
CfOR0271	2.2	3.1
CfOR1160p	1.8	2.3
CfOR1462	1	2.3
CfOR2731p	0.3	2.3
CfOR6488	1	2.1
CfOR5925	10.1	1.6
CfOR0371	0.5	1.4
CfOR0361	1.3	1.1
CfOR2544p	0.2	0.9
CfOR0506	2.3	0.7
CfOR0741p	0.9	0.6
CfOR0433	0.3	0.6
CfOR0317	2	0.5
CfOR2337p1	1	0.5
CfOR1694	0.5	0.5
CfOR0610p	0.4	0.5
CfOR0247	0.3	0.5
CfOR3065	0.2	0.5
CfOR0015	0.6	0.4
CfOR2582	0.6	0.4
CfOR1771p	0.3	0.4
CfOR08C02p1	0.1	0.4
CfOR4821p	0	0.4
CfOR0310	0.5	0.3
CfOR0044	0.3	0.3
CfOR0470	0.3	0.3
CfOR0023	0.2	0.3
CfOR0318	0.2	0.3
CfOR0141	0	0.3
CfOR7177p	0	0.3
CfOR0072	0	0.3
CfOR0354	0	0.3
CfOR0123	0	0.3
CfOR0195	0.5	0.2
CfOR08B12	0.5	0.2
CfOR6337p	0.5	0.2
CfOR0192	0.2	0.2
CfOR0339	0.2	0.2
CfOR0490	0.2	0.2
CfOR7459p	0.1	0.2
CfOR5188	0.1	0.2
CfOR6297p	0	0.2
CfOR6663	0	0.2
CfOR2177	0	0.2
CfOR1292	0	0.2
CfOR2723	0	0.2
CfOR3819	0	0.2
CfOR0131p	0	0.2
CfOR0783p	0	0.2
CfOR1485p	0	0.2
CfOR5834	0	0.2
CfOR0390	0	0.2
CfOR08C10	4.6	0.1
CfOR1363	0.2	0.1
CfOR0050	0.2	0.1
CfOR0117	0.2	0.1
CfOR08C09	0.2	0.1
CfOR12F06	0.2	0.1
CfOR0264	0.1	0.1
CfOR04C11	0.1	0.1
CfOR08D06	0.1	0.1
CfOR28H08	0.1	0.1
CfOR0372	0.1	0.1
CfOR0159	0.1	0.1
CfOR0392	0.1	0.1
CfOR0147	0.1	0.1
CfOR0273	0	0.1
CfOR4385p	0	0.1
CfOR0499	0	0.1
CfOR0034	0	0.1
CfOR3897	0	0.1
CfOR4655	0	0.1
CfOR0525	0	0.1
CfOR7157	0	0.1
CfOR0173	0	0.1
CfOR04A07	0	0.1
CfOR7195p	0	0.1
CfOR12C11	0	0.1
CfOR0313	0	0.1
CfOR5573	0	0.1
CfOR0330	0	0.1
CfOR1320	0	0.1
CfOR4577	0	0.1
CfOR08H09	0	0.1
CfOR0369p	0	0.1
CfOR3501	0	0.1
CfOR10C10	0	0.1
CfOR0120	0	0.1
CfOR1812	0	0.1
CfOR2929	0	0.1
CfOR3266	0	0.1
CfOR0183	0	0.1
CfOR10B09	47.5	0
CfOR04A12	4.3	0
CfOR4011p	1	0
CfOR08F07	0.8	0
CfOR6209	0.8	0
CfOR0004	0.7	0
CfOR28C06p	0.5	0
CfOR6477	0.4	0
CfOR5862	0.4	0
CfOR0568p	0.4	0
CfOR6046p	0.4	0
CfOR2592p	0.3	0
CfOR0429p	0.3	0
CfOR0606	0.3	0
CfOR1573	0.3	0
CfOR08C06	0.3	0
CfOR0404	0.2	0
CfOR4592	0.2	0
CfOR3999	0.2	0
CfOR08A10p	0.2	0
CfOR2448p	0.2	0
CfOR0262	0.2	0
CfOR4970	0.2	0
CfOR4482	0.2	0
CfOR0231	0.2	0
CfOR0125p1	0.2	0
CfOR0515	0.1	0
CfOR0394	0.1	0
CfOR0047	0.1	0
CfOR0420	0.1	0
CfOR0365	0.1	0
CfOR0608	0.1	0
CfOR6199	0.1	0
CfOR0492	0.1	0
CfOR0501	0.1	0
CfOR1813	0.1	0
CfOR0334	0.1	0
CfOR0065	0.1	0
CfOR45292	0.1	0
CfOR0473	0.1	0
CfOR12B11	0.1	0
CfOR0551	0.1	0
CfOR10A07	0.1	0
CfOR5460	0.1	0
CfOR16F10	0.1	0
CfOR0164	0.1	0
CfOR3829	0.1	0
CfOR0821	0.1	0
CfOR0200	0.1	0
CfOR1511	0.1	0
CfOR0208	0.1	0
CfOR3227	0.1	0
CfOR2471	0	0
