# Supplementary material for: Dog olfactory receptor gene expression profiling using samples derived from nasal epithelium brushing
Source: Canine Med Genet. 2022 May 20;9:7. doi: 10.1186/s40575-022-00116-7 (PMC9121576; doi:10.1186/s40575-022-00116-7)
Supplement: Supplementary file 3 — Additional file 3. OR FPKM results of 14 independant cDNA libraries. [file 40575_2022_116_MOESM3_ESM.xlsx]

## Sheet: Feuil1
Additional data file 3
OR FPKM results of 14 independant cDNA libraries
This table gives the crude FPKM alues of the OR transcripts of the 14 samples obtained by multiple brusching from 4 dogs
: 2 from a West Highland White Terrier, 6 from one Whippet, 2 from one Belgian Shepherd and 4 from one Labrador Retriever.
R and L following dog names are for right and left nostrils.
CfOR names are displayed in column (b), their ENSEMBL gene id are in coumn C.
In columns D, E, and F are shown their precise locations on CanFam 3.1
Chromosome/scaffold	gene_name	gene_id	start	stop	strand	West Highland White Terrier-R	West Highland White Terrier-L	Whippet-R1	Whippet-R2	Whippet-R3	Whippet-L1	Whippet-L2	Whippet-L3	Belgian Shepherd-R	Belgian Shepherd-L	Labrador Retriever-R1	Labrador Retriever-R2	Labrador Retriever-L1	Labrador Retriever-L2
38	CfOR4588	ENSCAFG00000048417	23146266	23147207	+	903.3	442.3	655.2	564.8	471.7	280.4	427.3	292.8	1320.2	1052.4	1025.1	741.4	716.4	939.5
21	CfOR0268	ENSCAFG00000041265	28725726	28726673	+	433.4	531.7	2311.4	3126.5	2196.8	2512.5	1545	2498.7	2086.5	3749.4	1509.6	1753.9	2138.3	1592.8
38	CfOR6190	ENSCAFG00000011692	22958458	22959402	+	188.1	326.1	262.2	234.8	307.3	283.8	301.8	275.5	451.2	488.5	512.4	423.8	475.1	393
18	CfOR0544	ENSCAFG00000007565	37099565	37100503	+	165.9	458.4	376.4	361.6	538.9	415.7	464.3	573.7	480.8	647.4	556.2	697.1	378.8	543.4
21	CfOR0064	ENSCAFG00000043733	26977631	26978605	+	152.9	336.7	193.4	152.4	237.2	165.3	315.6	238.2	299.7	263.2	463.2	331.1	226.9	359.8
21	CfOR0582	ENSCAFG00000006276	28739234	28740184	+	134	199.1	1433.6	1889.6	1432.6	1827.9	1372.4	2180.5	1003.6	2547.9	542.2	817.1	936.8	757
25	CfOR4677p	ENSCAFG00000044702	50270198	50271149	+	107.1	142.4	109.1	94.1	102.7	78.5	134.1	127.8	51.4	76.1	74.7	131.6	102.4	141.6
21	CfOR5448	ENSCAFG00000043331	28754431	28755408	+	102.8	149.5	1124	1289.5	1730.7	1012.9	1478	1532.7	2144.7	5008.2	1730.8	1367.7	1595.4	1441
21	CfOR0069	ENSCAFG00000029611	28713895	28714836	+	92.6	92.7	332.7	418	330.4	392.7	294	448.7	665.6	642.9	296.9	182.7	216.1	181.4
28	CfOR0247	ENSCAFG00000029309	40950955	40951890	-	76	121.8	163.9	109.4	201.6	240.2	154.7	287.1	8.7	10.7	39.9	54.3	47.7	53.7
35	CfOR1160p	Unknown genes	26435678	26436628	-	67.1	101.8	11.2	14	12.2	32.7	5	7	1.1	34	9.5	21.2	41.3	28
16	CfOR0371	ENSCAFG00000003537	6214126	6215067	+	60.9	59.2	35.4	28.8	20.1	20.1	18.1	18.4	21.2	25.3	13.3	36	43.2	27.9
16	CfOR0211	ENSCAFG00000003650	6558867	6559814	+	57.4	97.7	76.6	77.3	104.1	118	109.3	105	115	115.3	114.1	61.3	50.1	83.4
18	CfOR0741p	Unknown genes	37440547	37441482	+	44	114.2	110.8	75.2	166.5	92.5	95.7	124.2	12.7	22.9	9.9	5.6	5.1	10.9
16	CfOR6488	ENSCAFG00000049407	6188097	6189062	+	40.9	48.7	28.5	36	15.8	14.5	10.9	18.9	8	20.1	5.4	20.6	23.7	15.5
11	CfOR0506	ENSCAFG00000030353	60575220	60576194	-	31	47.8	20.6	16.3	17	11.5	9.2	17.7	2.4	4.4	22.2	23.4	27.6	26.1
38	CfOR0346	ENSCAFG00000011608	23158144	23159100	+	24.9	6.5	10.9	10.2	6.2	4.9	8.2	7.6	28.2	44.5	20.1	13.8	18.5	28.8
20	CfOR04C11	ENSCAFG00000046909	51472505	51473443	-	24.5	9.2	29.2	22.1	19.8	25.9	37.2	33.4	16.9	55.2	31.7	38.1	39.4	36.3
20	CfOR10B09	ENSCAFG00000042358	51643686	51644642	-	23.3	671.5	2496.5	1490	4445.9	1788.9	3156.7	2532.4	601.2	1491.6	1201.3	1299.2	449.2	1688.5
21	CfOR0271	ENSCAFG00000048662	28784671	28785648	+	20.2	25.7	99.9	130.4	173.6	108.5	126.4	150.3	194.3	470.9	210.8	177.8	214.4	189.2
18	CfOR0433	ENSCAFG00000008267	41570757	41571773	+	14.2	31.4	50.1	53	40.3	27.2	32.7	35.2	38.5	41.9	18	48	42.8	35.4
18	CfOR0200	ENSCAFG00000049902	38374156	38375115	+	14.1	17.1	7.4	5.6	4.3	5.3	9.9	6.5	6.5	33.6	10.3	8.9	9.5	6.1
11	CfOR0606	ENSCAFG00000012901	340614	341561	-	13.4	15.6	12.8	11.5	15.7	14.3	26.3	23.7	62.2	80.4	61.1	43.9	43.3	57.1
11	CfOR2582	ENSCAFG00000032409	60587676	60588632	-	12.9	18	13.9	10.3	8.6	7.8	3.4	9.9	2	2.2	10.9	9.6	9.7	9.9
18	CfOR1771p	Unknown genes	37362565	37363521	+	12.1	32	18.9	14.7	28.8	21	15.1	23.2	10.6	16	2.2	2.7	1.9	2.5
30	CfOR0111p	ENSCAFG00000048277	187382	188246	+	11.3	4.9	115	109.7	83.1	161.7	72.5	96.4	11.4	2.6	5.1	8.9	9.3	9.9
11	CfOR0195	ENSCAFG00000048742	52389312	52390292	-	10.9	35.5	14.5	14.7	23.2	10.6	30.8	25.4	35.2	62.3	48.2	57.8	35.3	54
21	CfOR1462	ENSCAFG00000047722	28772779	28773756	+	10.4	13.2	113.7	140.8	185.7	117.2	151.1	166.9	208.6	510.5	174.3	156.1	172.2	147.8
38	CfOR5925	ENSCAFG00000030413	22982050	22983003	+	10.2	40.3	40.1	29.3	48.1	27.3	49.1	39.6	55.1	90.4	98.9	60	44.2	73.7
27	CfOR2337p	ENSCAFG00000024491	6565692	6566649	+	9.8	43.3	31.2	23.7	48.6	32.6	47	39.5	98.7	171.2	67.9	60.4	43	69
21	CfOR0004	Unknown genes	26646134	26647136	+	8.8	10.3	11.1	6.6	11.5	4.7	14.3	12.4	7.6	23.8	7.7	12.3	10.5	16.3
21	CfOR1694	Unknown genes	27024045	27024998	+	8.7	8.5	10.5	13	9.5	14.5	6.9	11.2	4.7	14.1	11.6	10.1	21.1	18.9
21	CfOR0015	ENSCAFG00000006002	26635476	26636507	-	8.5	16.4	13.6	11.7	16.9	9.6	18.3	20.1	11.5	27.9	6.2	10.2	9.9	12
18	CfOR08C02p	Unknown genes	41554205	41555134	-	8.5	10.2	25.9	27.7	21.2	20.5	11.4	19.9	11.7	19.7	11.1	21.7	36.6	14.4
16	CfOR2544p	Unknown genes	7318202	7319139	-	8	15	28.2	26	39.9	33.5	22	32.8	15.3	75	13.5	26.6	23	31.8
11	CfOR3999	ENSCAFG00000002677	60508847	60509800	-	7.9	6.7	0.5	1	0.4	1	0.2	0.6	0.9	1.1	4.8	3.8	7.6	3.4
18	CfOR10C10	Unknown genes	38325710	38326657	+	7.2	4.7	2	1.8	1.4	0.5	1.8	0.8	3.3	27.1	0.8	3.7	4.3	2.1
28	CfOR0318	ENSCAFG00000025096	2295451	2296404	+	7	9.7	3.5	5.7	5.4	6.4	3.4	5.8	9.8	8.5	5.9	3.3	2.9	4
25	CfOR0023	ENSCAFG00000042494	50258029	50258922	+	6.8	8.1	7.3	7.1	7.7	8.3	9.7	10.5	7.9	6.5	6.9	9.4	7.3	7.3
11	CfOR0149	ENSCAFG00000002983	66032137	66033087	-	6.2	6.8	8.8	8.2	7.1	14.6	8.1	8.4	10.6	11.7	4.9	6.5	7.1	8.6
16	CfOR0317	ENSCAFG00000045667	6578449	6579390	+	6.2	17.4	10.7	12.6	15.9	21.2	14.5	21.1	22	93.5	20.5	21.7	18.4	25.9
9	CfOR3227	ENSCAFG00000024397	59969865	59970815	-	6	9	3.6	3.4	2.1	1.3	2.1	4.1	2.4	27.7	0.6	1.9	1.8	1.9
20	CfOR08C10	ENSCAFG00000030401	51719180	51720121	+	5.9	100	1534.3	875.2	2124.9	733	3043.8	1743	83.7	317.4	211.7	461.3	164	458.9
18	CfOR08D06	ENSCAFG00000044270	41152679	41153617	-	4.7	12.4	5.3	4.4	2.6	0.9	1.7	1.5	1.6	1.2	1.8	1	1.1	1.1
16	CfOR0525	ENSCAFG00000046447	7293646	7294590	-	4.7	10.6	14.8	19.1	22.8	23.2	16.3	20	1.5	20.8	6.1	4.8	3.8	1.9
21	CfOR08H01p	Unknown genes	30483233	30484180	+	4.6	0	1.4	0.5	7.6	2.4	0.1	2.6	7.7	3	12.2	7.3	0.3	3.2
11	CfOR0044	ENSCAFG00000032686	60626788	60627750	-	4.4	7	8.8	6.3	5.5	4.2	2	7.1	2	1.5	9.2	7.8	9.9	7.9
28	CfOR4577	ENSCAFG00000045656	40968080	40969015	+	4.3	1.8	1.4	2.2	1.4	2	1.5	3	4	4.7	1	2.3	1.8	1.9
17	CfOR0610p	ENSCAFG00000041476	57969211	57970187	+	3.9	3	25.5	27.4	24.5	33.5	29.3	41.7	3.2	6.2	8.9	2.6	6.6	3.6
11	CfOR0404	ENSCAFG00000023939	52399129	52400088	-	3.8	13.5	5	3.8	4.9	2.5	8.8	5.3	13.3	13.6	16.8	14.1	9	13.7
20	CfOR5090	ENSCAFG00000049224	46464193	46465152	+	3.8	4.4	4.9	5.3	2.7	2.4	1.9	3	1.4	33.3	3.7	3.8	5.4	3.9
21	CfOR2731p	Unknown genes	29497132	29498169	-	3.7	5	23.4	54.2	46.6	67.5	10.8	54.3	42.9	59.7	41.1	74.1	23.6	24.2
20	CfOR0372	ENSCAFG00000029073	53194425	53195366	+	3.6	10.3	2.5	2	2.3	3.6	0.9	2.1	2.1	2.3	6	3.4	8.3	3.4
20	CfOR08H09	ENSCAFG00000048012	51492596	51493534	+	3.6	5.7	4.4	2.1	3	2.9	1.7	6.5	4.9	5.8	6.8	7.1	1.9	5
21	CfOR0490	ENSCAFG00000006368	29536182	29537144	+	3.4	6.8	8.7	8.3	9.5	7.3	8.8	12	5.5	13.6	7.3	16.6	9	11.2
6	CfOR0392	ENSCAFG00000014922	9688452	9689411	+	3.4	8	37.8	32.1	35	34.8	31.9	38	13.5	27.3	14.1	7.4	8.3	8.1
14	CfOR0077M1	Unknown genes	1661989	1662845	-	3.4	0.1	1.4	2.5	1.1	4.6	7.2	14	1.4	2	1.7	1.6	1.9	1.2
11	CfOR0394	ENSCAFG00000002678	60492680	60493636	-	3.3	3.3	0.9	1	0.1	0.9	0.1	1.1	0	0	0.9	4	2.6	3.1
5	CfOR0420	ENSCAFG00000023526	10632910	10633857	-	3.3	3.2	24.3	28.9	22.6	45.9	17.9	37.7	8.3	12	7.4	11.1	12	6.8
1	CfOR2592p	ENSCAFG00000031255	101336191	101337145	-	3.3	31.8	1.3	1.1	1.4	0.2	1.3	1.6	2.8	0.4	71.6	57.7	13.2	76.3
21	CfOR6337p	Unknown genes	23415577	23416579	+	3.3	9	19	16.1	18.6	12.6	25.9	21.2	14.2	24.1	12.5	18.5	15.8	19.6
9	CfOR5973p	Unknown genes	60145753	60146734	+	3.3	1.1	2.2	1	5	3.8	0.4	3	6	8.8	11.8	4.5	0.9	2.2
18	CfOR0147	ENSCAFG00000048104	37474234	37475208	+	3.2	13.8	3.4	1.6	5.5	0.9	0.8	2.1	1	5.4	0.6	1.4	0.4	2.2
38	CfOR0339	ENSCAFG00000011765	22590692	22591627	-	2.8	1.3	6.4	8.4	2.1	6.1	2.1	1.6	0.3	6.3	0.4	0.8	0.1	0.2
11	CfOR0568p	ENSCAFG00000048711	60678099	60679052	+	2.8	6.9	5.6	5.1	3.4	4.1	3.1	3.4	2.7	2.5	7.5	4.3	5.2	4.2
21	CfOR0050	ENSCAFG00000041699	23430916	23431866	+	2.7	2.6	9.5	6.6	7.4	4.4	7.6	11.8	4.6	17	6.1	8.3	7.3	9.1
15	CfOR1595	ENSCAFG00000047534	17610003	17610940	-	2.5	0.7	1.7	1	0.7	2.1	1.7	1.4	1.1	8.9	0.4	1.1	0.1	1.1
20	CfOR1388	ENSCAFG00000044284	46486639	46487568	+	2.4	2.1	1.7	0.8	0.9	1.2	1.7	1.9	0	1	0.6	1.4	2.8	1.6
21	CfOR4592	ENSCAFG00000006363	29430197	29431156	-	2.3	2.7	3.4	3.9	5.1	6.8	5.5	5.5	10.9	21.3	5.9	8.5	12.1	8.7
18	CfOR0120	ENSCAFG00000007697	37867192	37868142	+	2.3	2.7	1.7	1.8	2	3.2	0.9	1.5	2.1	37	1.6	1.8	2.3	1.6
21	CfOR0113	ENSCAFG00000025510	27080476	27081447	-	2.3	0.5	0.7	0.2	0.3	0.7	0.4	0.1	3.8	12.5	0.5	0.6	0.3	0.2
27	CfOR12F06	Unknown genes	6534625	6535671	+	2.2	12.1	13.5	8.1	19.8	11.6	15.6	16.6	23.6	50.8	37.5	21.3	17.9	29.5
35	CfOR0470	ENSCAFG00000024971	26016794	26017738	-	2.1	1.2	2.1	2	1.8	1.3	3	2.8	12.3	10.7	14.8	14.6	7.1	14.1
21	CfOR2219	ENSCAFG00000041724	27781920	27782894	-	2.1	0.3	0	0	0.2	0	0	0.2	0	78.1	0	0.1	0	0
21	CfOR0388	ENSCAFG00000049320	30093293	30094243	+	2.1	4.7	1	0.9	0.9	1.7	0.5	1	1.6	1.4	1.6	1	0.4	1.9
21	CfOR0117	Unknown genes	27008030	27008986	+	2.1	2.2	2.3	2.5	1.7	2	2.1	2.1	1.6	11.4	4.4	4.3	4.2	3.9
6	CfOR08C09	ENSCAFG00000014953	9908092	9909080	+	1.9	2.6	5.7	12.3	10.9	8.8	2.8	14.2	6.2	19.3	6.7	15.3	5.4	14.2
5	CfOR5460	ENSCAFG00000041975	9906106	9907041	+	1.9	1.2	2.8	1.6	3.8	0.5	1.2	2	7.5	144.4	6.8	4.7	6.3	13.3
16	CfOR0361	ENSCAFG00000003654	6567623	6568588	-	1.8	6.4	7.4	9.4	14.6	7.1	11.4	16	17.7	27.4	16.1	19.5	7.5	21.6
28	CfOR0231	ENSCAFG00000049218	2281336	2282325	+	1.8	1.1	1.4	5	4.7	2.8	1.4	2.5	2.8	5.6	1	3.9	2.2	2.9
16	CfOR5862	ENSCAFG00000041649	5903910	5904851	-	1.6	2	1.5	1.4	5	3	4.1	7.8	3.9	2	3.1	6.3	7.9	9.5
20	CfOR04A12	ENSCAFG00000047375	51666807	51667745	-	1.6	36.2	421.3	335.6	940.4	376.3	337.3	463.5	117.3	343.4	218.4	286	79.5	258.5
25	CfOR5188	ENSCAFG00000044257	50185415	50186365	+	1.5	6.6	5.3	2.4	7.7	5.8	10	6.8	2.3	2	3.5	1	1.6	1.9
38	CfOR0236p	ENSCAFG00000024931	23168067	23169046	+	1.4	0.8	2.7	2.6	2.2	0.6	2.5	1.8	4.1	4.8	3.4	0.6	1.5	1.7
27	CfOR12B11	ENSCAFG00000042063	6347065	6347994	+	1.4	2.7	0.4	0.6	1	1.2	2.5	1.6	0.8	2	0.9	0.5	1.4	2.4
18	CfOR2471	ENSCAFG00000047922	41123148	41124212	-	1.4	0.9	1.1	0.5	0.7	0.3	1.3	0.4	0.4	0.2	0.8	0.3	0.7	0.9
16	CfOR3065	ENSCAFG00000003655	7265702	7266646	-	1.3	2.1	27.1	30.2	16.9	9.4	5.9	9	0.9	2.1	2.2	4.7	9	3.4
21	CfOR0192	ENSCAFG00000006366	29504626	29505594	-	1.3	1.5	5.6	7.1	8.6	11	3.3	7.8	6.1	23.5	6.7	11	7.5	6.6
20	CfOR0416	ENSCAFG00000032058	51458187	51459125	-	1.3	2.3	2.6	1.5	2.3	3.1	2	2.7	0.9	1.9	5	2.6	1.9	4.8
20	CfOR08F07	ENSCAFG00000032141	51695088	51696029	+	1.3	13.2	97.6	57	166.3	48.5	180.2	110	15.2	38.1	42.2	45.9	12	45.4
25	CfOR0123	ENSCAFG00000043939	50198669	50199637	+	1.2	1.8	6.8	5.6	8.2	8.4	10.7	9.3	1.1	6.5	2.7	2.5	1.7	2.2
5	CfOR0187p	Unknown genes	10540300	10541226	+	1.2	0.5	0	0.1	0	0.2	0.1	0	0.5	0.9	0.1	0.5	0.6	0.2
18	CfOR0505	ENSCAFG00000007734	38284202	38285155	-	1.1	0.5	0.3	0.1	1.4	1.5	1.4	0.5	0.2	5.1	0.2	1.1	0.9	1.7
20	CfOR3897	ENSCAFG00000016157	47037917	47038873	-	1.1	1.8	10	10.5	11	6.5	6.1	7.1	1.7	14.5	0.6	0.7	0.5	1.4
16	CfOR0313	ENSCAFG00000032151	5790121	5791053	-	1.1	0.5	0	0	0	0	0	0.1	0	11	0.1	0.2	0	0.1
18	CfOR0099	Unknown genes	41526398	41527327	-	1.1	0.9	2.2	1.3	0.8	1.3	2	0.6	0.6	2.8	1.1	1.6	2.1	2.1
35	CfOR4011p	Unknown genes	25236425	25237425	+	1.1	6.8	1.7	1.6	2.7	1.7	3.7	1.3	6.2	14.8	4.5	3.3	1.9	5
20	CfOR0931p	Unknown genes	51384818	51385752	+	1.1	0.3	1.2	1.5	1.5	0.7	0.9	2.1	2.3	7.2	4.2	1.4	1.7	2.4
16	CfOR08B12	ENSCAFG00000003164	13547361	13548239	+	1	0.9	3.8	4.8	3.3	4.1	2.3	6	16.7	69.7	5.8	11.6	6.9	6.3
5	CfOR0438p	ENSCAFG00000011242	9871779	9872713	+	1	1.7	3.2	2.8	3.4	2.8	1.6	2.6	3.6	14.3	4.7	2.4	3.6	5.5
21	CfOR6477	ENSCAFG00000044951	27058117	27059079	-	1	1.1	2.1	1.4	2.1	2.4	1.8	1.9	0.5	23.6	0.5	1	0.9	1.4
1	CfOR0274	Unknown genes	101292824	101293831	+	1	0.3	0.2	0.3	1.6	2.3	1.4	0.4	1.2	0.4	0.7	0.4	0.5	1.4
11	CfOR0382	ENSCAFG00000000271	2709377	2710315	-	0.9	1.6	1.7	1.6	5.2	1	6.4	3.5	9.1	7.9	5.5	1.3	0.4	2
18	CfOR0282	ENSCAFG00000025232	37052454	37053455	-	0.9	2.4	2.1	2.4	2	2.7	1.8	1.5	1.5	2	1.8	0.3	1.2	1.9
20	CfOR16A11	ENSCAFG00000042723	51404933	51405922	+	0.9	0.1	0.1	0.2	0.6	0.1	0.1	0.4	0.1	0.3	0.6	0.4	0.4	0.8
15	CfOR0976	ENSCAFG00000045105	17555388	17556323	+	0.9	0.3	0.8	0.5	1.4	0.4	1.3	1.5	1.1	3.9	1.4	1.1	0.1	0.7
18	CfOR04C05	ENSCAFG00000047922	41123313	41124212	-	0.9	0.7	1.1	0.4	0.8	0.2	1.4	0.2	0.1	0	0.3	0.1	0.3	0.9
21	CfOR4154	ENSCAFG00000049570	31460892	31461836	-	0.9	0.3	0.3	0.1	0	0.1	0.1	0	0	1.1	0	0	0	0
18	CfOR28C02	Unknown genes	37432769	37433707	+	0.9	3.5	2.7	2.1	3.7	2.7	2.3	3.3	0.5	1.3	0.4	0	0.4	0.1
20	CfOR2454p	Unknown genes	47215623	47216627	-	0.9	1.4	1.7	2	1.9	0.7	1.4	1.1	0.7	1.2	1.8	1.6	1.5	2
15	DTPRH02	ENSCAFG00000002484	235912	236850	-	0.8	1.5	2.4	0.7	2.1	0.6	0.8	0.5	0.9	2.2	1	0.5	0.2	0.3
18	CfOR0310	ENSCAFG00000007646	37513548	37514510	+	0.8	26.8	23.7	20.5	54.4	42.9	31.1	34.7	32.7	47.4	25	42.5	22.6	29.6
5	CfOR08E10	ENSCAFG00000011356	10327838	10328773	-	0.8	1.3	4.7	6.4	2.3	1.5	0.4	0.3	0.4	19	0.9	4.1	4.9	3.6
35	CfOR6642	ENSCAFG00000012133	26118356	26119297	-	0.8	0.3	0.2	0.1	0.7	0.4	0.5	0.6	4.6	7	4.6	2.9	1	4.6
25	CfOR0159	ENSCAFG00000030349	50231717	50232667	+	0.8	1.5	5	4.6	5	4	6.8	9.1	1.7	3.4	1.6	2.7	1.2	2.3
20	CfOR5208p	ENSCAFG00000041762	46477517	46478527	+	0.8	0	0.9	1.3	0	0.7	0.1	0.6	0	1.1	0.2	1.3	2.1	0.4
27	CfOR0125p	ENSCAFG00000045420	6504878	6505908	+	0.8	6.8	8.3	4.4	12.5	5.7	10.1	8	45.4	71.4	12.1	10.2	7.4	10.9
20	CfOR0379	ENSCAFG00000048012	51426260	51427189	+	0.8	0.1	0.7	0.6	1.8	0.3	0.8	0.2	0.5	0	0	0.9	0.4	0.5
28	CfOR0479pFRAG	Unknown genes	2332021	2332782	-	0.8	4.2	3.6	1.1	1.4	2	0.8	3.6	2.6	6.8	2.8	2.3	2.2	0.7
11	CfOR1511	ENSCAFG00000002679	60531372	60532331	+	0.7	2.9	0.6	0.4	0.2	0.1	0.4	0.2	0.2	0.4	1.6	1.6	1.6	1.9
11	CfOR45292	ENSCAFG00000002679	60531417	60532331	+	0.7	2.7	0.6	0.5	0.2	0.1	0.5	0.2	0.3	0.4	1.6	1.4	1.6	2
15	CfOR0277	ENSCAFG00000041949	17513915	17514853	+	0.7	0.8	0.6	0.7	0.2	1	0.2	0.4	0.3	14.8	0.2	0.3	0	0
21	CfOR5095	ENSCAFG00000044146	30150104	30151036	+	0.7	0.1	0.5	0.1	0	0.3	0	0.1	0.1	0.6	0.3	0	0	0.1
18	CfOR0071p	ENSCAFG00000046558	41178194	41179123	-	0.7	0.1	0	0	0	0	0	0.3	0	0	0	0	0	0.9
21	CfOR0573p	Unknown genes	28622133	28623094	+	0.7	0	2.4	2.4	3.1	7.1	2.5	3.2	0.1	2.2	0.3	0.2	1	1.4
21	CfOR6157	ENSCAFG00000006352	29337850	29338794	-	0.6	0.5	0.5	0.5	0.3	0.1	0.3	0.4	1.2	9	0.9	0.7	0.7	0.9
35	CfOR0475p	ENSCAFG00000011491	25193885	25194862	+	0.6	1	1	0.5	1.1	0.5	0.7	1.1	2.5	4.9	2.4	1.6	0.7	1.8
9	CfOR04C10	ENSCAFG00000020259	60118039	60118983	+	0.6	0.3	0.3	0.3	0.2	0.1	0.5	0.4	1.6	60.6	0.4	0.2	0	0.8
38	CfOR2039	ENSCAFG00000023872	23252755	23253699	+	0.6	0.1	0	0.2	0.2	0	0	0	0.1	0	0.4	0	0.1	0.1
18	CfOR0294	ENSCAFG00000043513	41421537	41422445	-	0.6	0.4	0.7	0.3	2.6	7.7	0.7	0.5	1.3	1.6	2	0.3	0.5	7.7
6	CfOR0208	Unknown genes	12118622	12119599	+	0.6	1.9	1.4	1.5	1.6	0.2	2.9	2.3	4.4	22.1	3.5	3.1	2	4.3
25	CfOR0991	Unknown genes	50138852	50139775	+	0.6	0.4	0.8	0.4	0.4	0.9	0.8	1.2	0.1	0.3	0.2	0.7	0.4	0.2
18	CfOR3501	ENSCAFG00000007729	38240309	38241253	+	0.5	0.1	0.2	0.1	0.1	0	0.3	0.1	0.2	2.3	0	0	0.3	0.2
20	CfOR10A07	ENSCAFG00000023013	51273954	51274889	+	0.5	0.1	1	0.8	1.9	1.8	1.8	3.9	1	12.8	2.7	1.9	2.5	4.2
25	CfOR6366	ENSCAFG00000041219	50108247	50109197	+	0.5	0.9	1.4	1	2	0.4	1.4	2.3	0.4	0.7	0.9	0.9	0.4	0.8
9	CfOR1564p	ENSCAFG00000042956	60087615	60088507	-	0.5	0.1	0.1	0	0.3	0.5	0	0	0	0.3	0	0.1	0.1	0.7
20	CfOR08C06	ENSCAFG00000043430	51588157	51589095	+	0.5	2	7.5	2.8	21.8	7	22	7.8	24.3	38.6	29.5	20.3	5.3	25.5
20	CfOR01C09	ENSCAFG00000045076	47522414	47523346	+	0.5	0	0	0	0	0.1	0	0	0	0	0	0	0	0
20	CfOR08A02	ENSCAFG00000047151	47633604	47634608	+	0.5	0	0	0	0.1	0.4	0	0	0	0	0	0	0	0
21	CfOR2177	ENSCAFG00000049994	27089139	27090083	-	0.5	2	1	0.7	1.4	0.5	1.3	1.1	1.2	17.3	1.4	0.8	1.3	1.8
25	CfOR1812	Unknown genes	50160041	50160991	+	0.5	0.9	1.3	0.9	1.6	1.1	1.2	1.8	0.3	0.7	1.5	0.8	0.8	0.5
14	CfOR0174p	Unknown genes	1711999	1712932	+	0.5	0	0	0	0	0	0	0	0.3	0	0	0	0	0
11	CfOR10D04	ENSCAFG00000002680	60558285	60559223	+	0.4	1.7	1.5	0.8	0.4	0.4	0.6	2.4	0.1	0.4	0.6	1.2	3	1.6
18	CfOR0457	ENSCAFG00000007556	37037163	37038101	-	0.4	6.1	2.5	2.3	2.4	2.9	1.6	4.3	4.2	5.8	1.1	0.7	0.4	1.4
6	CfOR08A10p	ENSCAFG00000024340	38008358	38009310	-	0.4	11.4	3	1.5	4.6	3.3	3	3.8	2.5	10.4	2.8	1.9	1.1	3.3
5	CfOR0580	ENSCAFG00000029317	10597168	10598115	+	0.4	0	0.3	0.3	0.3	0.6	0.1	0.4	0.3	1.5	0	0.1	0.2	0
11	CfOR0462	ENSCAFG00000030606	60467150	60468133	+	0.4	1.9	0.8	0.1	0	0.1	0.1	0	0	0	1.1	0.9	0.8	1
20	CfOR4482	ENSCAFG00000043681	51612498	51613451	+	0.4	8.5	14.4	4.8	24.2	6.8	39.6	15.5	5.4	16.9	4	11	5.5	12.8
18	CfOR04A02	ENSCAFG00000044255	41133209	41134138	-	0.4	1	2.7	2.1	1.9	2.4	1.5	2.3	0.7	1.4	1.3	2.1	2.4	2.4
38	CfOR0425	ENSCAFG00000047255	23028374	23029330	+	0.4	0	0	0	0	0.1	0	0.1	0	13.1	0.2	0	0	0
11	CfOR0014	ENSCAFG00000048809	60643804	60644742	+	0.4	0.6	0.2	0.4	0.6	0.3	0.2	0.3	0.1	0.1	1	0.9	1.1	0.6
21	CfOR4309	ENSCAFG00000049801	30124572	30125522	+	0.4	1.8	0	0	0.1	0.7	0	0.2	0.4	0.4	1.2	0.2	0.2	0.2
25	CfOR0504p	Unknown genes	50168376	50169290	+	0.4	0	0.4	0.7	0.3	0.7	0.2	0.9	0	0.2	0.1	0.2	0.1	0.1
18	CfOR14A08p	Unknown genes	37942555	37943495	-	0.4	0.4	0	0.3	0.2	0.2	0	0	0.1	0.1	0.2	0.3	0	0.2
15	CfOR0056	ENSCAFG00000002488	299839	300786	+	0.3	1.4	1.3	0.8	0.9	0.1	0.6	1.3	0.3	2.6	0.6	1	0.9	1.2
28	CfOR1573	ENSCAFG00000006967	2260716	2261642	-	0.3	0.5	8	6.6	9.2	4.3	10.6	8	4.2	4.7	2.5	3.2	1.9	3.2
18	CfOR0516	ENSCAFG00000007714	38098986	38099945	+	0.3	0	4.3	5.3	2	2	2.4	4.1	0.4	0.1	0	0.4	0.6	0.1
18	CfOR10H08	ENSCAFG00000007722	38151622	38152566	-	0.3	0	0	1.2	0.3	0	0.6	0.1	0.3	9.4	0	0	0.1	0
9	CfOR6103	ENSCAFG00000019325	47308012	47308959	-	0.3	0.7	0.5	0.5	0.3	0.2	0.4	1.1	0.4	20	0.2	0.9	0.2	0.2
21	CfOR0164	ENSCAFG00000024586	28402280	28403227	+	0.3	2.7	0.4	0.1	0.3	0.1	0.1	0.2	0.5	7.5	0.2	0.1	0.7	0
21	CfOR0821	ENSCAFG00000024586	28402271	28403227	+	0.3	2.6	0.3	0.1	0.3	0.1	0.1	0.3	0.5	7.4	0.2	0.1	0.7	0
18	CfOR08E12	ENSCAFG00000024602	39449735	39450670	+	0.3	0.1	0	0.1	0	0	0	0	0	3.5	0	0	0	0
21	CfOR0241	ENSCAFG00000030470	28525481	28526419	-	0.3	0.3	0	0.1	0	0	0	0.1	0	15.5	0	0	0.1	0
21	CfOR6035	ENSCAFG00000030470	28525481	28526419	-	0.3	0.3	0	0.1	0	0	0	0.1	0	15.4	0	0	0.1	0
18	CfOR2536	ENSCAFG00000030998	39577430	39578368	+	0.3	0	0.3	0	0.2	2.3	0	0.3	0.2	1.7	0.1	0.1	0.1	2.3
18	CfOR5063	ENSCAFG00000031974	37266586	37267521	-	0.3	0.1	0.3	0.4	0.1	0.3	0	0.3	0.3	0.2	0.2	0.1	0	0.2
25	CfOR3266	ENSCAFG00000043417	50051449	50052399	+	0.3	0.2	0.2	0.3	0.5	0.2	0.2	0.1	0	2.7	0.2	0	0.5	0.2
1	CfOR0449	ENSCAFG00000044439	101283715	101284659	+	0.3	0.5	0.1	0.1	0.5	0.7	0.2	0.2	0.4	0.1	0.3	0.1	0.2	0.2
21	CfOR0100	ENSCAFG00000044951	27045279	27046241	-	0.3	0.6	1.1	2.1	1.1	0.8	1.7	0.9	0.9	18.6	0.4	1.2	2.2	0.5
5	CfOR3943	ENSCAFG00000048710	10615680	10616674	+	0.3	0.4	1.4	0.4	1	3.3	0.4	2.1	1.4	10.2	0	0.4	0.3	0.4
1	CfOR9030	ENSCAFG00000049907	101292894	101293798	-	0.3	0.5	0.1	0.1	0.5	0.7	0.2	0.2	0.4	0.1	0.3	0.1	0.2	0.2
21	CfOR0543	Unknown genes	30571208	30572152	+	0.3	0	0	0	0	0	0	0	0	0.3	0	0	0	0
15	CfOR7189	ENSCAFG00000005679	18641193	18642119	+	0.2	0.8	0.6	0.4	0.2	1.2	0.4	0.3	0	0.2	0	0	0.2	0
21	CfOR4655	ENSCAFG00000006112	27108830	27109786	-	0.2	0.7	0.3	0.3	0.4	0.1	0.7	0.4	0.2	2.4	1.4	1.3	1.8	1.2
27	CfOR4200	ENSCAFG00000006260	40637	41575	-	0.2	0	0	0	0	0	0	0	0	0.9	0	0	0	0
38	CfOR16E08	ENSCAFG00000011684	22993596	22994546	+	0.2	1.7	1.5	0.9	1.1	0.4	1.4	1.6	1.8	9.7	2.3	1.2	1.2	1.2
9	CfOR0363	ENSCAFG00000019324	47301778	47302722	+	0.2	0.2	0.6	1.1	1.5	0.5	0.8	0.4	0.6	2.2	0.7	0.6	1	0.6
21	CfOR3829	ENSCAFG00000031407	30311378	30312331	+	0.2	0.4	0	0	0.1	0	0	0	0.1	0	0.8	0.3	0.4	0.4
14	CfOR0426	ENSCAFG00000034233	1625847	1626818	+	0.2	0	0.1	0	0	0.1	0	0.1	0	4.2	0	0	0.4	0
21	CfOR12212	ENSCAFG00000041929	28539606	28540504	-	0.2	0.6	0.1	0	0	0	0	0	0.1	9.6	0	0.1	0	0
18	CfOR4175	ENSCAFG00000042258	39025537	39026466	-	0.2	0	0	0	0	0	0.1	0	0	3.9	0	0	0	0
11	CfOR2255	ENSCAFG00000042521	60691604	60692548	+	0.2	1	0.6	0.9	0.8	0.7	0.7	0.7	0.5	0.8	2	0.9	1.3	1
21	CfOR2510	ENSCAFG00000044138	28573464	28574414	-	0.2	0	0	0	0.1	0.1	0	0	0	6.7	0	0	0	0.2
5	CfOR0498	ENSCAFG00000044207	10229526	10230458	-	0.2	0	1.3	1.2	0.9	0.3	0.1	0	0.1	8.5	0.2	0.7	0.9	0.7
15	CfOR0360	ENSCAFG00000044522	17430822	17431790	+	0.2	0	0	0	0.2	0	0	0	0	0	0	0	0	0
25	CfOR2929	ENSCAFG00000046265	50042090	50043040	+	0.2	0	0.3	0.2	0.4	0.1	0.4	0.2	0	0.3	0.5	0.6	0.2	0.2
16	CfOR2714	ENSCAFG00000046405	5781387	5782316	-	0.2	0	0	0	0	0	0	0	0	7.6	0	0	0	0
27	CfOR0273	ENSCAFG00000047287	5962706	5963753	-	0.2	0	0	0	0.2	0	0	0	0	0	0	0	0.5	0
18	CfOR3063	ENSCAFG00000047769	39017521	39018450	-	0.2	0	0	0	0	0.1	0.1	0	0	1.8	0	0	0	0.1
5	CfOR7237	ENSCAFG00000048715	10145617	10146549	+	0.2	0	0	0	0	0	0	0	0	1.5	0	0	0	0
21	CfOR3045	ENSCAFG00000049488	28553056	28553997	-	0.2	0.6	0.1	0	0	0	0	0	0.1	9.6	0	0.1	0	0
21	CfOR3610	ENSCAFG00000049514	23436132	23437070	+	0.2	0.3	2.6	2.4	2.6	1.7	1.6	4.1	1.2	4.9	2.3	4.6	1.7	2.6
18	CfOR0038	Unknown genes	41493197	41494126	-	0.2	0	0.7	1.7	0.2	0.7	0	1	0	0	0	0.1	0	0
9	CfOR32C09	Unknown genes	47180879	47181841	+	0.2	0	0.4	0.7	0	0.5	0	0	0.1	35	0	0	1.7	0
27	CfOR6297p	Unknown genes	5874328	5875331	-	0.2	0	0.3	0.3	0	0.2	0	0.2	0.1	0.6	0	0.5	0.2	0.1
8	CfOR0323p	Unknown genes	859663	860597	-	0.2	0.1	0.2	0.2	0.3	0.5	0.3	0.7	0.3	0.5	0.4	0.7	0.2	0.6
5	CfOR16D09	Unknown genes	9950666	9951595	+	0.2	0	0	0	0	0	0	0	0.4	2.3	0	0	0	0
11	CfOR0154	ENSCAFG00000000262	2864624	2865565	+	0.1	0.9	0.6	0.2	0.6	0.7	0.4	0.8	1.3	4.6	0.1	0.6	0.7	0.5
14	CfOR4595	ENSCAFG00000001189	1184208	1185134	+	0.1	0	0	0.3	0.2	0.4	0.1	0	2.5	4.8	0	0.1	0.2	0.7
14	CfOR0204	ENSCAFG00000001263	2595008	2595975	+	0.1	0	0	0	0	0	0	0.1	0	0	0	0	0	0
14	CfOR0393	ENSCAFG00000001278	2848252	2849199	+	0.1	0	0	0	0	0	0	0	0	0	0	0	0	0
15	CfOR2973	ENSCAFG00000005424	17934181	17935176	-	0.1	0	0.4	0.5	0.4	0.7	0.2	0.9	0.3	0.4	0.9	1.1	0.7	0.7
15	CfOR0085	ENSCAFG00000005665	18645939	18646886	-	0.1	0.4	1.2	1.4	0.2	0.7	0.2	0.2	0	0.6	0.6	0.3	0	0.1
5	CfOR16A10	ENSCAFG00000011237	9826884	9827813	-	0.1	0.4	1.1	0.6	0.6	0.8	1.6	1.3	2.2	11.6	2.6	1.3	1.1	3.1
35	CfOR0001	ENSCAFG00000011444	25078788	25079729	-	0.1	0.5	0.1	0.2	0.3	0.3	0.2	0.4	1.5	0.9	0.9	0.3	0.2	0.3
5	CfOR0021	ENSCAFG00000011497	10649645	10650586	+	0.1	0.3	0.3	0.4	0.5	0	0.3	0.3	0.3	0.2	0.1	0.2	0.3	0.1
38	CfOR0415	ENSCAFG00000011678	23043721	23044686	+	0.1	0	0	0	0	0	0	0	0	2.4	0	0	0	0
38	CfOR1363	ENSCAFG00000011747	22677659	22678591	+	0.1	0.9	0.5	2	0.6	0.7	0.5	1.5	2	7.7	1.5	1.3	0.9	0.3
15	CfOR5587	ENSCAFG00000014385	17321380	17322309	-	0.1	0	0	0	0	0.1	0	0	0	0	0	0	0	0
6	CfOR0173	ENSCAFG00000019302	37844712	37845650	-	0.1	0.8	0.7	1.6	1.6	1.1	2.7	2.9	1.3	1.4	3.1	1.3	1.6	2.2
1	CfOR0214	ENSCAFG00000024642	101257121	101258110	+	0.1	9.2	0.1	0.1	0.2	0.1	0.3	0.1	0.3	0.4	12.5	12.2	3.9	16
20	CfOR10A11	ENSCAFG00000028520	46391445	46392392	-	0.1	0.2	0.3	0.4	0.1	0.2	0	0.1	0	0.2	0.3	0.1	0.3	0.1
16	CfOR0264	ENSCAFG00000029291	5992676	5993629	-	0.1	0.3	0.2	1.3	0	0	0.1	0.3	0	0.1	0.2	0.1	0.8	0.5
21	CfOR0469	ENSCAFG00000029307	26889008	26889961	-	0.1	0	0.1	0	0	0.4	0	0.1	0	0.7	0.1	0.1	0.1	0.1
16	CfOR0051	ENSCAFG00000029411	5942879	5943832	-	0.1	0.2	0.1	0.1	0.1	0.1	0	0	0	0.1	0.3	0.1	0.6	0
21	CfOR0685	ENSCAFG00000030046	30458180	30459133	+	0.1	0	0	0	0	0	0	0	0	0	0	0	0	0
AAEX03020671.1	CfOR3574	ENSCAFG00000030905	18231	19112	-	0.1	5.6	14.6	8	25.5	4.5	24.8	20.3	1.4	4.8	1.1	0.7	0.9	1.4
11	CfOR0365	ENSCAFG00000031077	60565459	60566400	-	0.1	1.7	1	1.7	1.6	1.9	0.3	0.7	0.2	0.1	0.5	1.7	1.1	0.3
21	CfOR3775	ENSCAFG00000031093	30140008	30140958	+	0.1	0.2	0	0	0.2	0.2	0	0.1	0.1	0.1	0.1	0.1	0	0
18	CfOR0637	ENSCAFG00000032072	41376440	41377369	+	0.1	0.2	0	0.1	0.2	0	0	0.1	0.1	0	0	0	0	0
25	CfOR12C12	ENSCAFG00000032190	49982583	49983521	-	0.1	0.3	0	0.1	0	0.1	0.1	0.2	0.3	0.2	0	0.1	0	0
5	CfOR0242	ENSCAFG00000032687	10414897	10415829	-	0.1	0	0	0	0	0	0	0	0.4	1.2	0	0.2	0.1	0
38	CFOR7139M	ENSCAFG00000043714	23205230	23206171	-	0.1	0	0.6	0.3	0.5	1	0.1	0.2	0	0	0	0	0	0
21	CfOR0429p	ENSCAFG00000044083	27129113	27130061	-	0.1	1.5	2.2	1	3.1	0.9	4.6	2.7	0.8	2.3	1.4	2.6	1	1.7
25	CfOR4153	ENSCAFG00000044329	50069220	50070170	+	0.1	0.4	0.1	0.2	0.3	0.3	0.2	0.4	0.3	0.2	0.6	0.4	0.5	0.6
18	CfOR1320	ENSCAFG00000045699	40415007	40415936	+	0.1	0	0	0	0	0.1	0	0	0	0	0	0	0	0.1
21	CfOR7509	ENSCAFG00000045710	29172769	29173712	+	0.1	0	0	0.1	0.5	0	0	0	0	4.2	0	0	0	0.1
21	CfOR6319	ENSCAFG00000046668	27699139	27700083	-	0.1	0	0.1	0	0	0.1	0.1	0.5	0.1	47.5	0.3	0.4	0.1	0.3
21	CfOR5872	ENSCAFG00000046859	26866134	26867078	+	0.1	0	0	0.1	0	0	0.1	0	0.4	16.4	0.3	0	0	0
15	CfOR0093	ENSCAFG00000047211	17567898	17568833	+	0.1	0.1	0.8	0.4	1.1	0.3	0.3	0.6	0.3	6.8	0	0.2	0.2	0.4
21	CfOR0483	ENSCAFG00000049061	29284980	29285921	+	0.1	0	0	0.1	0	0	0	0	0	77.4	0	0.1	0.2	0
5	CfOR0066	ENSCAFG00000049666	9975668	9976600	-	0.1	0	0	0	0	0	0	0	0	0.4	0.1	0	0	0.1
27	CfOR7459p	Unknown genes	6478649	6479536	+	0.1	1.9	7.2	2.6	5.8	7.1	5.2	7.3	7.5	11.9	7.9	1.6	4.6	4.2
AAEX03022866	CfOR0783p	Unknown genes	14185	15129	+	0.1	0.9	3.7	4.1	2.6	1.5	1	1.5	0.4	0.9	0.6	1.5	2.6	1
21	CfOR1485p	Unknown genes	29444737	29445694	+	0.1	1.5	2.1	1.2	1.5	1.2	2.2	1.8	3.8	4	3.4	3.7	6.1	3.1
21	CfOR4617p	Unknown genes	26929376	26930266	+	0.1	0.5	0.9	0.5	1.3	0.3	0.8	1.3	0.9	2.1	1.4	0.7	0.4	0.7
27	CfOR3109p	Unknown genes	6288402	6289314	+	0.1	0	0.3	0	0	0	0	0	0	0	0	0	0.1	0
21	CfOR0083p	Unknown genes	29478285	29479256	+	0.1	0	0.1	0.7	0.8	0.2	0.6	0.6	0.6	0.9	1.9	0.6	0.3	0.4
25	CfOR0131p	Unknown genes	50148327	50149255	+	0.1	0	0.1	0	0.1	0.2	0.2	0	0	0.2	0	0	0.1	0
21	CfOR0358	Unknown genes	29308592	29309551	-	0.1	0	0	0	0	0	0	0	0	7.4	0	0	0	0
18	CfOR2734p	Unknown genes	38253378	38254360	+	0.1	0	0	0	0	12.6	0	0	0.7	1.9	0.7	0.4	0	12.6
18	CfOR3790	Unknown genes	39399392	39400327	+	0.1	0	0	0.1	0	0	0	0	0	36.5	0	0	0	0
10	CfOR0520p	ENSCAFG00000000051	50608	51538	+	0	0	0	0	0	0	0	0	0	0.1	0	0	0	0
AAEX03020335.1	CfOR2274	ENSCAFG00000000187	41207	42220	+	0	0	0	0	0	0	0	0	0	0	0	0	0	0
11	CfOR0333	ENSCAFG00000000494	975715	976647	-	0	0	0	0	0	0	0	0.4	0	6.7	0	0	0.2	0
14	CfOR0101	ENSCAFG00000001190	1233649	1234635	+	0	0	0.1	0	0	0	0	0	0.1	1.2	0	0	0	0
14	CfOR0297p	ENSCAFG00000001192	1297265	1298185	+	0	0	0	0	0	0	0	0	0	0	0	0	0.1	0
14	CfOR12A03	ENSCAFG00000001195	1387375	1388310	-	0	0	0	0	0	0	0	0	0	0	0	0	0	0
14	CfOR04C09	ENSCAFG00000001242	1993715	1994653	+	0	0	0	0	0	0	0	0	0	0	0	0	0	0
14	CfOR20H03	ENSCAFG00000001253	2351634	2352569	-	0	0	0	0	0	0	0	0	0	2.3	0	0	0	0
14	CfOR6711p	ENSCAFG00000001256	2384803	2385691	+	0	0	0	0	0	0	0	0	0	0	0	0	0	0
14	CfOR3888p3	ENSCAFG00000001257	2422620	2423618	+	0	0	0	0	0.1	0	0	0	0	45.5	0	0	0	0
14	CfOR0605	ENSCAFG00000001267	2650695	2651648	+	0	0	0	0	0	0	0	0	0.2	0	0	0	0	0
14	CfOR04B08	ENSCAFG00000001268	2663502	2664476	+	0	0	0	0	0.1	0	0	0	0	0.3	0	0	0	0
14	DOPRH01	ENSCAFG00000001270	2695311	2696270	+	0	0	0	0	0	0	0	0	0	0	0	0	0	0
14	CfOR0304	ENSCAFG00000001273	2783879	2784823	-	0	0	0	0	0	0	0	0	0	1.6	0	0	0	0
15	CfOR18D12	ENSCAFG00000002485	257717	258664	-	0	0	0	0.1	0	0	0.3	0	0	0	0	0	0	0.4
15	CfOR0258	ENSCAFG00000002486	278072	279013	+	0	0.6	0.1	0.2	0	0	0	0.1	0.7	0.3	0	0	0	0.1
16	CfOR0334	ENSCAFG00000003517	5884854	5885780	-	0	0.6	0.4	0.1	0.9	0.7	0.9	2	0.4	2.7	2.7	2.6	2.8	2.4
21	CfOR1709	ENSCAFG00000006016	26751570	26752529	+	0	0.2	0.3	0.2	0.4	0.2	0.2	0.1	0.1	1.5	0	0.2	0	0
21	CfOR0546	ENSCAFG00000006075	26796548	26797555	+	0	0	0	0.1	0	0	0	0	0	1.9	0.1	0.3	0.1	0
JH373465.1	CfOR0481p	ENSCAFG00000006127	46362	47306	+	0	0	0	0	0	0	0	0	0	1.2	0	0	0	0
JH373465.1	CfOR0854p	ENSCAFG00000006127	46362	47306	+	0	0	0	0	0	0	0	0	0	1.2	0	0	0	0
JH373465.1	CfOR2786	ENSCAFG00000006127	22758	23711	+	0	0	0	0	0	0	0	0	0	2.1	0	0	0	0
21	CfOR0042p	ENSCAFG00000006184	28295403	28296274	-	0	0.1	0	0	0.5	0	0.1	0.2	0	0	0.1	0.3	0	0
21	CfOR0539	ENSCAFG00000006184	28254245	28255177	-	0	0	0	0.1	0	0	0	0	0.1	14.4	0	0.6	0	0
21	CfOR3722	ENSCAFG00000006184	28262174	28263112	-	0	0	0	0	0	0	0.1	0	0	27.3	0	0	0	0
21	CfOR2668	ENSCAFG00000006191	28334699	28335634	+	0	0	0	0	0	0	0	0	0	7.2	0	0	0	0
21	CfOR0581	ENSCAFG00000006194	28378525	28379469	-	0	0	0	0	0	0	0	0	0	3.6	0	0	0	0
21	CfOR5233	ENSCAFG00000006218	28484802	28485749	+	0	0	0	0	0	0	0	0	0	2.2	0	0	0	0
21	CfOR0006	ENSCAFG00000006226	28583437	28584417	+	0	0.7	0.2	0	0.1	0	0	0	0.2	0.2	0.1	0	0	0
14	CfOR1269p	ENSCAFG00000006267	30955	31893	+	0	0	0	0	0	0	0	0	0	0	0	0	0	0
21	CfOR0399	ENSCAFG00000006288	28795859	28796794	-	0	0	0	0.2	0.1	0	0	0	0.2	1.1	0	0	0	0
21	CfOR0165	ENSCAFG00000006289	28815755	28816735	+	0	0	0	0	0	0.1	0	0	0	2.6	0	0	0.1	0
21	CfOR4080	ENSCAFG00000006295	28843683	28844654	+	0	0	0.2	0.2	0	0	0	0.2	0	7.8	0.1	0	0	0
27	CfOR0472	ENSCAFG00000006298	68503	69441	-	0	0.1	0	0	0	0	0	0	0.1	17.8	0	0	0	0
27	CfOR04A07	ENSCAFG00000006303	98702	99640	-	0	0	0	0	0	0	0	0	0	1.4	0	0	0.1	0
27	CfOR0141	ENSCAFG00000006304	122143	123090	-	0	0.1	0.2	0	0.3	0	0.1	0.1	0	0.4	0	0.2	0.1	0.2
27	CfOR26G07	ENSCAFG00000006308	142252	143199	-	0	0	0	0	0	0	0	0	0.1	3	0	0	0	0
21	CfOR0182	ENSCAFG00000006313	28943572	28944561	-	0	0	0	0	0	0	0	0	0	2.6	0	0	0	0.1
21	CfOR0104	ENSCAFG00000006316	28956591	28957550	+	0	0	0	0	0	0	0	0	0	0.5	0	0	0	0
21	CfOR0138	ENSCAFG00000006317	28968885	28969847	+	0	0	0	0	0	0	0	0	0	3.2	0	0	0	0
21	CfOR0921	ENSCAFG00000006321	28980440	28981411	+	0	0	0.3	0	0	0	0	0	0	2.5	0	0	0	0
21	CfOR2909	ENSCAFG00000006328	29016897	29017838	-	0	0	0	0	0	0	0	0	0.2	20.8	0	0	0	0.3
21	CfOR1117	ENSCAFG00000006341	29217292	29218236	+	0	0	0	0	0	0	0	0	0	6.4	0	0	0	0
21	CfOR1341	ENSCAFG00000006641	30222252	30223208	-	0	0	0	0	0	0	0	0	0	0	0	0	0	0
21	CfOR12A07	ENSCAFG00000006654	30254194	30255177	-	0	0	0	0	0	0	0	0	0	0	0	0	0	0
21	CfOR28A08	ENSCAFG00000006662	30343737	30344711	+	0	0	0	0	0	0	0	0	0.1	0.8	0.1	0	0	0
21	CfOR10F05	ENSCAFG00000006707	30639803	30640692	+	0	0	0	0	0	0	0	0	0	0	0	0	0	0
21	CfOR4148	ENSCAFG00000006817	31395181	31396147	+	0	0	0	0	0	0.1	0	0.1	0	0.9	0	0	0	0
21	CfOR4892	ENSCAFG00000006846	31378582	31379550	-	0	0	0	0	0	0.1	0.1	0	0	2.4	0	0	0	0
18	CfOR0881	ENSCAFG00000007561	37071666	37072595	+	0	0.5	0	0	0.3	0.4	0.3	0	0	0.2	0.2	0.2	0.3	0.4
18	CfOR4268	ENSCAFG00000007632	37290621	37291580	-	0	0	0.6	0	0	0	0	0.1	0	0.8	0	0	0	0
30	CfOR0035	ENSCAFG00000007710	131500	132474	+	0	0	0	0	0	0	0	0	0	0	0	0	0	0
18	CfOR16F10	ENSCAFG00000007715	38111105	38112049	+	0	0.1	2.6	4.8	2.3	1.1	2.2	7.4	0.1	1.5	1.4	0.4	0.8	0.8
30	CfOR0128	ENSCAFG00000007725	223007	223945	+	0	0	0.2	0.3	0.1	0.1	0.2	0.3	0	0	0	0	0	0
18	CfOR1066	ENSCAFG00000007726	38162447	38163382	-	0	0.3	0.3	0.2	0	0	0	0.4	0	3.2	0.1	0	0.2	0.1
18	CfOR0202	ENSCAFG00000007727	38218143	38219126	-	0	0	0.2	0.1	0.4	0.5	0	0	0.1	4.6	0	0	0	0
30	CfOR6434	ENSCAFG00000007733	481802	482743	-	0	0	0	0	0	0	0	0	0	0	0	0	0	0
30	CfOR0097p	ENSCAFG00000007739	537492	538430	+	0	0	0	0	0.2	0	0	0	0	0	0	0	0	0
30	CfOR2429	ENSCAFG00000007769	697460	698401	-	0	0	0.5	0.2	0	0	0	0	0	0.2	0	0	0	0.1
18	CfOR04E05	ENSCAFG00000007993	39181765	39182709	+	0	0	0	0	0.4	0	0.3	0.1	0	6.4	0	0	0	0.1
18	CfOR16B12	ENSCAFG00000007996	39198595	39199536	+	0	0	0.7	2.1	0.2	0	0	0.7	0	7.6	0	0	0	0.1
18	CfOR3371	ENSCAFG00000008001	39241055	39241993	+	0	0	0	0	0	0	0	0.1	0.3	22.1	0.1	0	0	0.2
18	CfOR26B08	ENSCAFG00000008017	39337256	39338191	-	0	0	0	0	0	0	0	0	0	24.3	0	0	0	0
18	CfOR12E01	ENSCAFG00000008020	39349882	39350835	+	0	0	0	0	0	0.1	0	0	0	0.5	0	0	0	0.1
18	CfOR0332	ENSCAFG00000008025	39356976	39357914	+	0	0	0	0.1	0	0	0	0	0.1	2.6	0	0	0	0
18	CfOR0286	ENSCAFG00000008035	39387176	39388159	-	0	0	0	0	0	0	0	0	0.1	3.8	0	0	0	0
18	CfOR0482	ENSCAFG00000008035	39505561	39506502	-	0	0	0	0	0	0.2	0	0	0	0	0	0	0	0.2
18	CfOR7196	ENSCAFG00000008035	39476817	39477773	-	0	0	0	0	0	0	0	0	0	8	0	0	0	0
18	CfOR0497	ENSCAFG00000008049	39515818	39516759	-	0	0	0	0	0	0.4	0	0	0.1	0.6	0	0	0	0.4
18	CfOR07E03	ENSCAFG00000008050	39527363	39528322	-	0	0	0	0	0	0	0	0	0	9.8	0.3	0	0	0
18	CfOR10G10	ENSCAFG00000008052	39534869	39535831	-	0	0	0	0	0	0	0	0	0	8.8	0.3	0	0	0
18	CfOR16E11	ENSCAFG00000008094	39813073	39814005	-	0	0	0	0	0	0.1	0	0	0	0	0	0	0	0.1
18	CfOR4576	ENSCAFG00000008097	39827651	39828589	-	0	0	0	0	0	0	0	0	0	3.2	0	0	0	0
18	CfOR08C01	ENSCAFG00000008100	39846318	39847289	+	0	0	0	0	0	0	0	0	0	7.6	0	0	0	0
18	CfOR7087	ENSCAFG00000008128	40028989	40029921	+	0	0	0	0	0	0	0	0	0	3	0	0	0	0
18	CfOR16F12	ENSCAFG00000008132	40059477	40060415	+	0	0	0	0	0	0.4	0	0	0	1.6	0	0	0	0.4
18	CfOR16D05	ENSCAFG00000008134	40065359	40066291	-	0	0	0	0	0	0	0	0	0	7	0	0	0.2	0
18	CfOR10H01	ENSCAFG00000008142	40114899	40115948	-	0	0	0	0	0	0.2	0.2	0	0	0.4	0	0	0	0.2
18	CfOR5812	ENSCAFG00000008145	40144912	40145862	-	0	0	0	0	0	0	0	0	0	0.8	0	0	0	0
18	CfOR0530	ENSCAFG00000008213	41020077	41021051	-	0	0	0	0	0	0.6	0	0	0	0	0	0.1	0	0.6
18	CfOR7703p	ENSCAFG00000008217	40828545	40829471	+	0	0	0	0	0.1	0	0	0.1	0	0	0	0	0	0
18	CfOR0340	ENSCAFG00000008258	41445053	41445982	-	0	0	0	0.3	0	0	0	0	0	0.3	0	0	0	0.4
29	CfOR1667	ENSCAFG00000009495	41768470	41769408	-	0	0	0	0	0	0	0.1	0	0	0	0	0	0	0
8	CfOR0517p	ENSCAFG00000010708	332802	333756	-	0	0.1	4.2	8.7	1.3	0.6	0.1	0.8	0	0.1	0	0	0.4	0
8	CfOR0237	ENSCAFG00000010776	415296	416240	+	0	0	0	0	0	0	0	0	0	5.4	0	0	0	0
8	CfOR0250	ENSCAFG00000010792	647261	648220	+	0	0	0	0	0	0	0	0	0	0	0	0.2	0	0
8	CfOR16D04	ENSCAFG00000010795	705870	706796	+	0	0	0	0	0	0	0	0	0	0	0	0	0	0
8	CfOR0052	ENSCAFG00000010808	795896	796834	-	0	0	0	0	0	0	0	0	0	0.2	0	0	0	0
8	CfOR3763p	ENSCAFG00000010818	830731	831719	+	0	0	0	0	0	0	0	0	0	0	0	0	0	0
17	CfOR12C10	ENSCAFG00000011043	57996386	57997345	+	0	0.4	1	1.4	1.2	0.2	0.7	1.2	0.2	0.9	0.1	0.1	0.2	0.2
5	CfOR0507	ENSCAFG00000011240	9842076	9843005	+	0	0.3	0.5	0.6	1.2	0.1	0.7	0.4	1.6	5.1	1.5	0.3	0	0.6
5	CfOR0146	ENSCAFG00000011255	10525880	10526812	-	0	0	0.2	0.1	0	0	0	0	0	2.7	0	0	0	0.3
5	CfOR0175p	ENSCAFG00000011262	9992796	9993821	+	0	0	0	0	0	0	0	0	0	1.9	0	0	0	0
5	CfOR0292	ENSCAFG00000011293	10178303	10179229	+	0	0	0	0	0	0	0	0	0	1.6	0	0	0	0
5	CfOR2015	ENSCAFG00000011300	10201002	10201943	-	0	0	0	0	0	0	0	0	0	0.2	0	0	0	0
5	CfOR28D07	ENSCAFG00000011310	10297138	10298079	-	0	0	0	0	0	0	0	0	0	5.8	0	0	0	0
5	CfOR0013	ENSCAFG00000011397	10495045	10495980	+	0	0	0	0	0	0	0	0	0	15.3	0	0	0	0
5	CfOR0253	ENSCAFG00000011436	10509418	10510380	+	0	0	0	0	0.2	0	0	0	0	3.2	0	0.2	0	0.2
5	CfOR0439	ENSCAFG00000011456	10546265	10547209	-	0	0	0	0	0	0	0	0	0.3	0	0.2	0	0.3	0
5	CfOR0551	ENSCAFG00000011470	10587439	10588374	+	0	0.3	0	0.2	0.1	0.4	0.2	0.6	0	3.3	0	0.4	0.4	0.2
38	CfOR0235	ENSCAFG00000011472	23283312	23284259	+	0	0.4	0	0	0	0	0	0	0	0.3	0	0	0.1	0
5	CfOR14B05	ENSCAFG00000011501	10697727	10698716	+	0	0.5	0	0.6	0.3	0.2	0.4	0.3	0.2	0.1	0	0	0	0
38	DOPRH02	ENSCAFG00000011530	23265396	23266340	+	0	0.2	0	0.3	0.3	0.1	0.3	0.1	0.7	4.4	0.3	0	0	0
38	CfOR0405	ENSCAFG00000011679	23016698	23017648	+	0	0	0.5	0.1	0.2	0.4	0	0	0	2.5	0	0	0	0.4
38	CfOR2342	ENSCAFG00000011683	23003880	23004839	-	0	0	0	0.1	0	0.2	0.3	0.4	0.6	28.4	0.2	0	0	0.2
38	CfOR6209	ENSCAFG00000011747	22531375	22532334	+	0	1.8	0.1	0.8	0.2	1.1	0.8	0	0.7	17.8	0.2	0.9	0.2	0.4
38	CfOR12E11	ENSCAFG00000011785	22472210	22473133	-	0	0.4	0.2	0.3	0.3	0	0.1	0.3	0.1	15.6	0.2	0.1	0.1	0.2
21	CfOR0186	ENSCAFG00000012313	27939771	27940715	-	0	0	0	0	0	0	0.1	0	0	13.2	0	0	0	0
21	CfOR4555	ENSCAFG00000012313	27915138	27916091	-	0	0	0	0	0	0	0	0	0	0.2	0	0	0	0
21	CfOR4359	ENSCAFG00000012323	27891543	27892499	+	0	0	0	0	0	0	0.2	0	0	25.2	0	0	0.1	0
21	CfOR1502	ENSCAFG00000012512	27449266	27450207	+	0	0	0.1	0	0	0	0	0	0	4.8	0	0	0	0
21	CfOR0569	ENSCAFG00000012549	27298941	27299894	-	0	0	0	0	0	0	0	0	0	1.9	0	0	0	0
21	CfOR3840p	ENSCAFG00000012577	27344613	27345552	+	0	0	0	0	0	0	0	0	0	0.2	0	0.1	0	0
21	CfOR6199	ENSCAFG00000012618	27381999	27382940	-	0	0	0	0	0	0	0	0	0.4	1.1	0.9	0	0	0
21	CfOR0567	ENSCAFG00000012632	27259732	27260697	-	0	0	0.1	0	0	0	0	0	0	1.8	0	0	0	0
30	CfOR1174	ENSCAFG00000014097	41360	42319	+	0	0	0	0	0	0	0	0	0	0	0	0	0	0.1
30	CfOR0613	ENSCAFG00000014101	60403	61353	+	0	0	0	0	0	0	0	0	0	0	0	0	0	0
21	CfOR4055	ENSCAFG00000014407	28513292	28514236	+	0	0	0	0	0	0	0	0	0	2.9	0	0	0	0
3	CfOR26C11p	ENSCAFG00000014669	31338984	31339918	+	0	0	0	0.2	0	0	0	0	0	0	0	0	0	0
18	CfOR3257	ENSCAFG00000015171	40689144	40690079	+	0	0	0	0	0	0	0	0	0	0	0	0	0	0
JH373254.1	CfOR0215p	ENSCAFG00000015234	325165	326101	+	0	0	0	0	0	0	0	0	0	0	0	0	0	0
15	CfOR16D10	ENSCAFG00000015460	17288511	17289458	+	0	0	0	0	0	0	0	0	0	0	0	0	0	0
15	CfOR9035M1	ENSCAFG00000015460	17288443	17289319	+	0	0	0	0	0	0	0	0	0	0	0	0	0	0
20	CfOR0485	ENSCAFG00000015814	46432094	46432948	-	0	0	0.1	0	0	0.1	0	0	0	3.2	0	0	0.1	0
20	CfOR08B08	ENSCAFG00000016157	47145621	47146610	-	0	0.3	0.1	0	0	0	0	0	0	0	0	0	0	0
9	CfOR0048p	ENSCAFG00000019310	47061492	47062498	-	0	0	0.7	0.5	0	0	0.2	0	0	18.5	0	0	0	0
9	CfOR0347	ENSCAFG00000019314	47158681	47159634	+	0	0	0	0	0	0	0	0	0	1.2	0	0	0.2	0
X	CfOR0446	ENSCAFG00000019610	122654904	122655866	+	0	0	0	0	0	0	0	0	0	0	0	0	0	0
6	CfOR28H03	ENSCAFG00000019773	41127832	41128785	-	0	0	0	0.2	0.1	0	0	0	0	0.2	0	0	0	0
20	TPCR62	ENSCAFG00000023011	51395297	51396289	+	0	0.4	0.3	0	0	0	0	0	0	12.8	0.1	0	0	0
5	CfOR08H04	ENSCAFG00000023054	10384660	10385595	+	0	0	0	0	0	0	0	0	0	1.9	0	0	0	0
9	DTMT	ENSCAFG00000023121	47316979	47317920	-	0	0.7	1	0	0.2	0	0.2	0.3	0	6.3	0.3	0	0.2	0
9	CfOR08A09	ENSCAFG00000023169	60061040	60061972	-	0	0.3	0.4	0.2	0	0.2	0.6	0.2	0.2	16.3	0.8	1.1	0.7	0.5
9	CfOR0325	ENSCAFG00000023183	59984662	59985621	-	0	0.5	1.1	1	0.7	0.4	0.7	2.2	2.1	35	0.8	1.3	0.8	2.3
15	CfOR5269	ENSCAFG00000023312	17624200	17625150	+	0	0.2	0.5	0.4	1.7	0.5	2.3	1.2	1.1	1.6	0.2	0.2	0	0.6
15	CfOR1362	ENSCAFG00000023370	17592441	17593364	+	0	0	0.2	0.3	0.2	0.3	0.5	0.4	0	3.8	0	0	0	0.2
20	CfOR10A02	ENSCAFG00000023401	46578647	46579582	-	0	0.6	0.3	0.8	0.7	0.1	0	0.2	0	1.2	0	0	0	0
20	CfOR0209	ENSCAFG00000023401	46494273	46495202	-	0	0	0	0	0	0	0	0	0	0.6	0	0	0	0
20	CfOR0411	ENSCAFG00000023401	46558776	46559723	-	0	0	0	0.1	0.2	0.1	0	0	0	1.1	0	0	0	0
20	CfOR4652p	ENSCAFG00000023401	46518024	46518980	-	0	0	0	0	0.4	0	0	0	0	0.7	0	0	0	0.2
20	CfOR5133	ENSCAFG00000023401	46507598	46508527	-	0	0	0	0	0	0.3	0	0	0	0.2	0	0.3	0	0
2	CfOR0261	ENSCAFG00000023535	57616998	57617936	-	0	0	0.5	0.3	0.5	0	0.1	0.2	0	0.3	0	0	0.2	0
9	CfOR7018	ENSCAFG00000023554	47120640	47121569	-	0	0	0	0	0	0	0	0	0	1.2	0	0	0	0
5	CfOR0055	ENSCAFG00000023573	10189291	10190210	+	0	0	0	0	0	0	0	0	0	7.8	0	0	0	0
15	CfOR16G03	ENSCAFG00000023739	17350088	17351035	-	0	0	0	0	0	0	0	0	0	0	0	0	0	0
38	CfOR7157	ENSCAFG00000023913	23236777	23237718	-	0	0	0	0	0.1	0	0	0	0	0.6	0	0	0	0
21	CfOR0092	ENSCAFG00000024004	28316079	28317071	+	0	0	0	0.1	0	0	0	0	0	4.7	0	0	0	0
21	CfOR0357	ENSCAFG00000024007	28288140	28289093	+	0	0.9	0	0	0.5	0	0.5	0	0	8.7	0	0	0	0.2
21	CfOR4340	ENSCAFG00000024035	27750664	27751623	-	0	0	0	0	0	0	0	0	0	5	0	0	0	0
3	CfOR4331M	ENSCAFG00000024039	31407197	31408159	+	0	0	0	0	0	0	0	0	0	0.1	0	0	0	0
21	CfOR0356	ENSCAFG00000024045	27689363	27690307	-	0	0	0	0	0	0	0	0	0	5.1	0	0	0	0
21	CfOR0068	ENSCAFG00000024060	27320585	27321568	+	0	0	0.6	0.6	0.1	0	0.1	0.1	0.2	0.2	0.1	0.8	0.6	0.5
21	CfOR0338	ENSCAFG00000024063	27312765	27313715	+	0	0	0.6	1.5	0.7	0	0.2	0.4	0.2	9.5	0.8	1.5	0.8	1.8
8	CfOR0601p	ENSCAFG00000024135	564867	565740	-	0	0	0	0	0	0	0	0.1	0.3	0	0	0	0	0
38	CfOR4208p	ENSCAFG00000024352	23033632	23034579	+	0	0	0	0	0	0	0.1	0	0	5.2	0	0	0	0
21	CfOR6618	ENSCAFG00000024431	29062927	29063864	+	0	0	0	0	0	0	0	0	0	2.3	0	0	0	0
18	CfOR66313	ENSCAFG00000024481	39498599	39499476	+	0	0	0	0	0	0	0	0	0	16	0	0	0	0
18	CfOR7211	ENSCAFG00000024611	41048647	41049579	-	0	0	0	0	0	0	0	0	0	0	0	0	0	0
14	CfOR0467	ENSCAFG00000024736	1572128	1573072	-	0	0	0.1	0	0	0	0	0	0	4.7	0	0	0.2	0
8	CfOR0474	ENSCAFG00000024832	378558	379517	-	0	0	0.7	0.8	0.2	0.1	0	0	0	1.7	0	0	0	0
21	CfOR4839	ENSCAFG00000024863	27435775	27436722	+	0	0	0	0	0	0	0	0	0	3.9	0	0	0	0
21	CfOR0198	ENSCAFG00000024895	26819309	26820256	-	0	0	0.2	0	0.3	0.1	0.2	0	0.6	1.8	0	0	0	0
21	CfOR0302	ENSCAFG00000024989	27360385	27361326	-	0	0	0.1	0	0	0	0.1	0	0	24.9	0	0	0	0
21	CfOR6084	ENSCAFG00000024999	27326402	27327337	-	0	0	0	0	0	0	0	0	0	2.6	0	0	0	0
21	CfOR1881	ENSCAFG00000025043	27286484	27287440	+	0	0	0	0	0	0	0	0	0	4.2	0	0	0	0
21	CfOR0478	ENSCAFG00000025052	27244231	27245175	+	0	0	0	0	0	0	0	0	0	4.5	0	0	0	0
21	CfOR4186	ENSCAFG00000025052	27253488	27254447	+	0	0	0	0	0	0	0	0	0	7	0	0	0	0
28	DOPRH07	ENSCAFG00000025080	2384751	2385731	-	0	0	0.1	0.3	0.3	0.4	0.4	0.7	0.4	1	0.4	0.2	0.4	0.1
30	CfOR0387	ENSCAFG00000025244	669920	670891	-	0	0	0	0.5	0.1	0	0.2	0	0.1	0.6	0	0	0.3	0.6
27	CfOR3278	ENSCAFG00000025348	112712	113647	+	0	3.6	8.9	10.7	25.8	15.7	13	16	22	38.4	24.9	35.6	15.9	27.1
30	CfOR0335	ENSCAFG00000025368	591511	592437	-	0	0	0	0	0.1	0.2	0	0.1	0.3	0.1	0	0	0	0
38	CfOR0245	ENSCAFG00000025439	23122339	23123280	-	0	0	0.5	0.2	0.2	0.3	0.1	0	0	5.3	0.2	0	0.1	0
33	CfOR6191	ENSCAFG00000025485	5271605	5272534	+	0	0	0	0	0	0	0	0	0	0	0	0	0	0
18	CfOR4853	ENSCAFG00000025503	38127332	38128291	+	0	0.2	17.6	19.3	8.7	2.8	14	25.3	2.7	1.3	2.8	3.4	2.3	2.3
21	CfOR0244	ENSCAFG00000025527	31404660	31405604	-	0	0	0	0	0	0	0	0	0	0.9	0	0	0	0
21	CfOR4825	ENSCAFG00000025564	27613781	27614728	-	0	0	0	0	0	0	0	0	0.1	0.5	0	0	0	0
18	CfOR0349	ENSCAFG00000025571	40292662	40293591	-	0	0.3	0.1	0.1	0	0	0	0	0	0	0	0	0	0
18	CfOR0171	ENSCAFG00000025571	40269770	40270699	-	0	0	0	0.1	0	0.1	0	0.3	0	0.1	0.4	0	0	0.2
21	CfOR3354	ENSCAFG00000025575	28325430	28326383	+	0	0.2	0	0	0	0	0	0	0	8.5	0	0	0	0
14	DOPRX04	ENSCAFG00000028629	1419373	1420311	-	0	0	0	0	0	0	0	0	0	0	0	0	0	0
21	CfOR6256	ENSCAFG00000028638	27666367	27667317	+	0	0	0	0	0	0	0	0	0	2.5	0	0	0	0
18	CfOR08B10	ENSCAFG00000028823	39559281	39560240	-	0	0	0	0	0	0	0	0	0	22.9	0	0	0	0
18	CfOR2522	ENSCAFG00000028894	41241114	41242043	+	0	0	0	0	0	0.1	0	0	0	0	0	0	0	0.1
25	CfOR3587	ENSCAFG00000029008	49989139	49990077	-	0	0.1	0	0	0.1	0.1	0.2	0	0	0	0	0.1	0	0
21	CfOR0130	ENSCAFG00000029020	28458137	28459093	-	0	0	0	0	0	0	0	0.1	0	27.8	0	0.1	0	0
20	OLF4	ENSCAFG00000029023	47499997	47500926	-	0	0	0	0	0	0	0	0	0	0	0	0	0	0
21	CfOR0293	ENSCAFG00000029085	28922232	28923191	+	0	0	0	0	0	0	0	0	0	3.6	0	0	0	0
11	CfOR3358	ENSCAFG00000029096	52491722	52492678	-	0	0	0.1	0	0.6	0	0.3	0.6	0	0	0	0.1	0	0
18	CfOR1832	ENSCAFG00000029148	37249661	37250596	-	0	0	0	0	0	0	0	0.2	0	0	0	0	0	0
JH373465.1	CfOR2396	ENSCAFG00000029192	30501	31451	-	0	0	0	0	0	0	0	0	0	6.1	0	0	0	0
18	CfOR2346	ENSCAFG00000029194	41400432	41401394	+	0	0	0	0	0	0.1	0	0	0	0	0	0	0.1	0.1
20	CfOR08H06	ENSCAFG00000029198	47268252	47269184	+	0	0	0	0	0	0	0	0	0	0	0	0	0	0
21	CfOR0595	ENSCAFG00000029246	27522731	27523666	+	0	0	0	0.1	0	0	0	0	0	1.1	0	0	0	0
5	CfOR5380	ENSCAFG00000029301	10450786	10451721	-	0	0	0.2	0	0.2	0.7	0.1	0	0.4	7.8	0	0	0	0
21	CfOR0142	ENSCAFG00000029407	29136559	29137506	-	0	0	0	0	0	0	0.1	0	0	3.7	0	0	0	0
21	CfOR0480	ENSCAFG00000029453	29421279	29422226	-	0	0	0	0	0	0	0	0	0	4.6	0	0	0.2	0.1
18	CfOR0489	ENSCAFG00000029527	39894988	39895938	+	0	0	0	0	0	0	0.1	0	0	0	0	0	0	0
21	CfOR0190	ENSCAFG00000029555	28047095	28048033	-	0	0	0.1	0	0.1	0	0	0	0	14.4	0	0	0	0
21	CfOR0473	ENSCAFG00000029683	30082563	30083486	+	0	0.4	0	0	0	0	0	0	0	0.1	0	0	0	0
14	CfOR5956	ENSCAFG00000029699	2072699	2073637	+	0	0	0	0	0.1	0	0	0	0	0.1	0	0	0	0
21	CfOR1545p3	ENSCAFG00000029703	27570584	27571564	+	0	0	0	0	0	0	0	0	0	3.1	0	0	0	0
18	CfOR12E07	ENSCAFG00000029720	41229060	41229992	+	0	0.2	1	0.5	0.1	0.1	0.3	0.4	0	0	0	0	0	0.7
18	CfOR0477	ENSCAFG00000029735	39295827	39296744	+	0	0	0	0	0	0	0	0	0	11.7	0	0	0.1	0
1	CfOR0375	ENSCAFG00000029760	101309374	101310312	-	0	2.4	0	0	0	0	0.1	0	0	0	4.4	4.5	2	7.6
18	OLF1	ENSCAFG00000029770	39968630	39969574	+	0	0	0	0	0.8	0	0.4	0.3	0	6.5	0.1	0	0	0
18	CfOR0492	ENSCAFG00000029808	37225144	37226079	-	0	0.6	0.9	0.3	0.7	0.7	1	1.6	1.6	1.9	0.1	0.1	0	0.1
18	CfOR3103	ENSCAFG00000029823	39226510	39227445	+	0	0	0	1.1	0.1	0.4	0.2	0.8	0.9	21.2	0	0.4	0.2	0.4
JH373254.1	CfOR04C01	ENSCAFG00000029875	363412	364347	-	0	0	0	0	0	0	0	0	0	0	0	0	0	0
21	CfOR10B10	ENSCAFG00000029930	30470105	30471058	+	0	0	0	0	0	0	0	0	0	0	0	0	0	0
16	CfOR0359	ENSCAFG00000029932	5809669	5810601	-	0	0	0	0	0	0	0	0	0	0	0	0	0	0.3
18	CfOR08G08	ENSCAFG00000029997	38058133	38059077	+	0	0.1	0.2	1.7	0.1	0	1	1	0	1.3	0.5	0.2	0.7	0.5
21	CfOR0590	ENSCAFG00000030003	30181580	30182503	-	0	0	0	0	0	0	0	0	0	1.2	0	0	0	0
18	CfOR0291	ENSCAFG00000030124	38021824	38022762	+	0	0	0	0	0	0	0	0	0	0.2	0	0	0	0
16	OLF3	ENSCAFG00000030191	5966896	5967849	-	0	0.1	0.3	0	0.2	0	0	0.2	0	0.1	0	0	0.2	0.2
25	CfOR4970	ENSCAFG00000030349	50208914	50209864	+	0	0.7	23.1	20.5	30.5	27.7	46.7	32.1	7.9	13.1	11.3	8.7	9.3	13.3
25	TPCR64	ENSCAFG00000030349	50241053	50242003	+	0	0	0.1	0	0.3	0	0.3	0	0	11.4	0	0	0	0
18	CfOR0529	ENSCAFG00000030519	37968092	37969036	-	0	0	0	0	0	0	0.3	0	0	0.9	0	0	0	0
21	CfOR04B06	ENSCAFG00000030532	30332001	30332954	+	0	0	0	0	0	0	0	0	0	0	0	0	0	0
21	CfOR6056M	ENSCAFG00000030532	30332001	30332954	+	0	0	0	0	0	0	0	0	0	0	0	0	0	0
9	CfOR4012	ENSCAFG00000030533	32828502	32829446	+	0	1	4.8	2.1	1.3	0.5	0.2	0.6	0.5	1.3	1.2	1.1	2.5	2.8
20	CfOR10D01	ENSCAFG00000030549	47355220	47356182	+	0	0	0	0	0	0	0	0	0	1.2	0	0	0	0
21	CfOR0541	ENSCAFG00000030563	30508243	30509187	+	0	0.4	0	0	0	0	0	0	0	5.7	0	0.1	0	0
16	CfOR0026p	ENSCAFG00000030583	5725751	5726683	-	0	0	0	0	0	0	0	0	0.1	7.9	0.1	0.1	0.3	0.2
14	CfOR1750	ENSCAFG00000030646	1341098	1342036	-	0	0	0	0	0.2	0	0	0	0	0	0	0	0	0
21	CfOR0040	ENSCAFG00000030668	26695483	26696436	-	0	0	0	0	0	0	0	0.1	0	4.6	0.1	0	0	0
20	CfOR2355	ENSCAFG00000030673	47312982	47313950	-	0	0	0	0.1	0	0	0	0	0	0.2	0	0	0	0
5	TPCR79	ENSCAFG00000030741	10237833	10238828	-	0	0.3	0.3	0	0.7	0.3	0.5	0.5	0.2	0.2	0.1	0.3	0.4	0.3
18	CfOR0180	ENSCAFG00000030743	41248987	41249895	-	0	0	0	0	0	0	0	0	0.1	0	0	0	0	0
21	CfOR5912	ENSCAFG00000030797	29365137	29366008	-	0	0	0.5	0.1	0.4	0.1	0	0.2	0	1.2	0.3	0.2	0.2	0.1
5	CfOR7375	ENSCAFG00000030811	10469126	10470061	+	0	0.1	0.1	0.1	0	0.3	0	0	0.1	3.6	0	0.1	0	0
15	CfOR0254	ENSCAFG00000030818	17248135	17249061	-	0	0	0	0	0	0	0.1	0.1	0	0	0	0	0	0
18	CfOR4631	ENSCAFG00000030834	41384209	41385138	-	0	0	0.1	0.4	0	0.2	0	0	0	0.3	0	0	0	0
21	CfOR5397	ENSCAFG00000030869	31368594	31369532	+	0	0	0.2	0	0.3	0	0	0.2	0	9.1	0	0	0	0
16	CfOR1292	ENSCAFG00000030879	5795909	5796841	-	0	0	0.3	0.7	0.2	0.2	0.4	0	0	10.2	0.5	0.7	0	0
AAEX03020671.1	CfOR1137	ENSCAFG00000030905	18231	19190	-	0	0	0	0	0	0	0	0	0	0	0	0	0	0
16	CfOR3819	ENSCAFG00000030916	5826282	5827214	-	0	0.4	0.5	0.1	0.4	0.5	0.3	0.5	0.3	2.2	3.3	1.6	2.6	3.2
16	TPCR71	ENSCAFG00000030970	5842189	5843121	-	0	12.9	16.4	0	16.1	16.8	25.9	23.5	6.6	14.1	7.3	8.3	6.4	9.4
18	CfOR0400	ENSCAFG00000031080	40096518	40097453	-	0	0	0	0	0	0.1	0	0	0	1.9	0	0	0	0.1
21	CfOR4676	ENSCAFG00000031086	29039571	29040524	-	0	0	0	0	0	0	0	0	0	5.1	0	0	0	0
20	CfOR18C09	ENSCAFG00000031088	46407857	46408804	-	0	0	0.1	0	0	0	0	0.1	0	0	0	0	0	0
11	CfOR1734	ENSCAFG00000031114	52470623	52471582	-	0	0	0.2	0	0.1	0	0.3	0.3	0	0	0	0	0	0
14	CfOR18B09	ENSCAFG00000031134	2051192	2052165	+	0	0	0	0	0	0	0	0	0	0	0	0	0	0
38	CfOR0262	ENSCAFG00000031143	22711249	22712181	+	0	0.2	0.9	0.6	0.2	0.6	0	0.3	2.7	8.5	0.3	0.4	0.6	0.1
18	CfOR0008	ENSCAFG00000031163	39798479	39799417	-	0	0	0.1	0	0	0	0	0	0	3.8	0	0	0	0
18	CfOR0538	ENSCAFG00000031173	40198720	40199712	+	0	0	0.1	0	0	0	0	0	0	0	0	0	0	0
5	CfOR0381	ENSCAFG00000031216	10479635	10480570	-	0	0	1.1	0.4	1.5	1.8	1.2	0.5	1	3.2	0	0	0.3	0
21	CfOR0276	ENSCAFG00000031226	28471665	28472621	-	0	0	0	0	0	0	0	0	0	8.9	0	0	0	0
21	CfOR0089	ENSCAFG00000031240	30160857	30161789	-	0	0	0	0	0	0	0	0	0	0.1	0	0	0	0.1
20	CfOR12E10	ENSCAFG00000031256	47615175	47616143	+	0	0	0	0	0	0.1	0	0	0	0	0.2	0	0	0
JH373254.1	CfOR18C12	ENSCAFG00000031267	248494	249465	+	0	0	0	0	0	0	0	0.2	0	2.1	0	0	0	0
21	CfOR0256	ENSCAFG00000031297	29261238	29262185	+	0	0	0	0	0	0	0	0	0	14.3	0	0	0	0
10	CfOR0493	ENSCAFG00000031351	16158082	16159020	+	0	0	0	0	0	0	0	0	0	0.1	0	0	0	0
5	CfOR28F08	ENSCAFG00000031352	10251411	10252346	-	0	0	0	0.1	0	0	0	0	0	7.2	0	0	0	0
3	CfOR7319p	ENSCAFG00000031362	31570097	31571035	+	0	0	0	0	0	0	0	0.1	0	0.3	0	0	0	0
20	CfOR08D04	ENSCAFG00000031363	47562201	47563178	-	0	0	0	0	0	0	0	0	0	0	0	0	0	0
18	CfOR16A04	ENSCAFG00000031374	41058814	41059767	-	0	0.1	0	0.1	0.4	0	0	0	0	0	0	0	0	0
35	CfOR0183	ENSCAFG00000031439	26143582	26144616	+	0	0	0	0	0.1	0	0	0	0	0.2	0.1	0.3	0.1	0.1
38	CfOR2318	ENSCAFG00000031450	22629664	22630593	-	0	0.4	2	1.7	1.3	1.6	1.5	1.4	0.3	3.4	0.2	0.2	0.7	0.3
38	CfOR10H06	ENSCAFG00000031450	22655491	22656423	-	0	0.1	0.1	0.9	0	0.5	0	0	0.7	11.4	0.3	0	0.1	0
5	CfOR4598	ENSCAFG00000031453	10259712	10260671	-	0	0.1	0.5	0.5	0.2	0	0.9	0.5	0.9	11.1	0.5	0	0	0.4
18	CfOR0212	ENSCAFG00000031533	37275086	37276021	-	0	0	0	0.1	0	0	0	0	0	0	0	0	0	0
14	CfOR0936	ENSCAFG00000031578	2763585	2764547	-	0	0	0	0	0	0	0	0	0	0	0	0	0	0
18	CfOR0328	ENSCAFG00000031594	37235626	37236561	-	0	0	0	0	0	0	0	0	0	0	0.3	0	0	0
10	CfOR0010	ENSCAFG00000031600	16037166	16038104	-	0	0	0	0	0	0	0	0.1	0	0.3	0	0	0	0
18	CfOR0196	ENSCAFG00000031617	39326662	39327594	+	0	0	0	0	0	0	0.3	0	0	0.2	0	0	0	0
21	CfOR0527	ENSCAFG00000031681	27539697	27540635	-	0	0	0	0	0	0	0	0	0	6.7	0	0	0	0
27	CfOR4093	ENSCAFG00000031702	331581	332522	-	0	0	0	0	0	0	0	0	0	0	0	0	0	0
21	CfOR0067	ENSCAFG00000031799	27507353	27508291	+	0	0	0	0	0	0	0	0	0	4.3	0	0	0	0
18	CfOR0419	ENSCAFG00000031814	39586114	39587070	+	0	0	0.1	0.2	0	0	0	0	0	0.9	0	0.3	0.1	0
18	CfOR0401	ENSCAFG00000031819	41100902	41101831	-	0	0	0	0	0	0	0	0	0	0	0	0	0	0
AAEX03022582.1	CfOR0589	ENSCAFG00000031821	10136	11065	+	0	0	0	0	0	0	0	0	0	0	0	0	0	0
18	CfOR6603	ENSCAFG00000031836	39458538	39459470	+	0	0	0	0	0	0	0.5	0	0.1	18	0	0	0	0
18	CfOR4969	ENSCAFG00000031855	39275076	39276008	-	0	0	0	0	0	0	0	0	0	0	0	0	0	0
18	CfOR0431	ENSCAFG00000031864	40257698	40258633	-	0	0	0	0	0	0	0	0	0	0	0	0	0	0
11	CfOR0305	ENSCAFG00000031867	52485039	52485992	-	0	0	0	0	0.1	0	0.1	0.1	0	0	0	0	0	0.1
18	CfOR5673	ENSCAFG00000031871	39243793	39244728	-	0	0	0	0	0	0.2	0	0	0	6.9	0	0	0	0
11	CfOR0515	ENSCAFG00000031872	52449404	52450363	-	0	0	0	0	0	0	0	0	0	0	0	0	0	0
11	CfOR0266	ENSCAFG00000032008	52461702	52462661	-	0	0.1	0.6	1	0.6	0.1	0.4	0.7	0	0.2	0.2	0.1	0.1	0.1
3	CfOR5054	ENSCAFG00000032021	31382762	31383700	+	0	0	0	0	0	0	0	0	0	0	0	0	0	0
21	CfOR4092	ENSCAFG00000032056	28033732	28034685	-	0	0	0	0	0	0	0	0	0	9.2	0	0	0	0
21	CfOR0036	ENSCAFG00000032065	31359709	31360647	+	0	0.1	0	0.1	0	0	0	0	0	3.1	0	0	0	0
21	CfOR0135	ENSCAFG00000032185	27494740	27495678	+	0	0	0	0	0	0	0	0	0.2	4.3	0	0	0	0
15	CfOR7435	ENSCAFG00000032250	17225345	17226268	-	0	0	0	0.1	0	0	0.2	0.1	0	0	0	0	0	0
21	CfOR0158	ENSCAFG00000032254	28877999	28878964	+	0	0	0	0	0	0	0	0	0	0.5	0	0	0	0
18	CfOR1421	ENSCAFG00000032270	39999907	40000851	+	0	0	0	0.2	0	0.1	0	0	0	9.7	0	0	0	0
21	CfOR0496	ENSCAFG00000032322	28059472	28060413	+	0	0	0	0	0	0	0	0	0	9.1	0	0	0	0
18	CfOR0031	ENSCAFG00000032324	41088247	41089164	-	0	0	0	0	0	0	0	0	0	0	0	0	0	0
18	CfOR5037p	ENSCAFG00000032324	41088247	41089164	-	0	0	0	0	0	0	0	0	0	0	0	0	0	0
5	CfOR1205	ENSCAFG00000032337	10425367	10426299	-	0	0	0.1	0.1	0	0	0	0	0	37.1	0	0.3	0	0
30	CfOR0524	ENSCAFG00000032352	410672	411643	+	0	0	0.5	0.8	0.2	0.7	0.5	0.5	0.1	0	0	0	0.1	0.1
5	CfOR0166	ENSCAFG00000032428	21953	22888	+	0	1.1	0.5	0.2	0.5	0.5	0.4	0.8	1.2	1.1	0.1	1	0.4	0.6
20	CfOR0156	ENSCAFG00000032462	47178077	47179006	+	0	0	0	0	0	0	0	0	0.1	0.2	0	0	0	0
18	CfOR0432	ENSCAFG00000032486	40176964	40177896	+	0	0	0	0	0	0	0	0	0	0	0	0	0	0
11	CfOR0207	ENSCAFG00000032491	52503297	52504241	+	0	0	0	0	0	0	0.5	0.1	0.1	0	0	0	0	0.1
18	CfOR0075	ENSCAFG00000032566	37955778	37956716	-	0	0	0	0	0	0	0	0	0	0	0	0	0	0
20	CfOR08E09	ENSCAFG00000032644	47424014	47425003	+	0	0	0	0	0	0	0	0	0	1.8	0	0	0	0
20	DOPRX07	ENSCAFG00000032665	47323417	47324385	-	0	0	0	0	0	0	0	0	0	0	0	0	0	0
14	CfOR0229	ENSCAFG00000032670	2180537	2181529	-	0	0	0	0	0	0	0	0	0.1	0	0	0	0	0
9	CfOR08H10	ENSCAFG00000032680	47248916	47249863	+	0	0	0	0	0	0	0	0	0	45.4	0.1	0	0	0.1
18	CfOR16C11	ENSCAFG00000032726	37994324	37995268	+	0	0	0.1	0	0	0	0	0.1	0	9.9	0.3	0	0.5	0
29	CfOR16H04	ENSCAFG00000032805	41801905	41802839	-	0	0	0	0.1	0.2	0	0	0.2	0	0.1	0	0	0	0
21	CfOR0451p	ENSCAFG00000040992	28097387	28098324	-	0	0	0	0	0	0	0	0	0.1	1.3	0	0	0	0
14	DOPRX01	ENSCAFG00000041048	2271769	2272761	+	0	0	0	0	0	0	0	0	0	1.2	0	0	0	0
18	CfOR3813	ENSCAFG00000041058	40710931	40711863	-	0	0	0	0	0	0	0	0	0	0	0	0	0	0
27	CfOR3446	ENSCAFG00000041059	59750	60694	+	0	0.2	0.1	0.1	0	0	0.1	0.2	0.1	0.4	0.1	0.3	0	0.2
18	CfOR0157	ENSCAFG00000041081	39678834	39679781	-	0	0	0.1	0.3	0.2	0	0	0.2	0	7.1	0	0	0	0
9	CfOR3954	ENSCAFG00000041125	32818118	32819059	+	0	0.2	0.3	0.1	0.6	0.6	0	0.3	0	0	0	0.6	0.3	0.1
18	CfOR0030	ENSCAFG00000041162	40499425	40500354	+	0	0.2	0	0	0.3	0.2	0	0	0	0	0	0	0	0.2
9	CfOR10A04	ENSCAFG00000041193	47191669	47192616	-	0	0	0	0	0	0	0	0	0	7.7	0	0	0	0
JH373233.1	CfOR9018	ENSCAFG00000041216	145645	146589	+	0	0	0	0	0	0	0	0	0	0.1	0	0.2	0	0.2
20	CfOR0321	ENSCAFG00000041284	47602887	47603819	+	0	0	0	0	0	0.3	0	0	0.5	0	0	0	0	0
18	CfOR3397	ENSCAFG00000041299	40007739	40008671	+	0	0	0	0	0	0	0	0	0	0.4	0	0	0	0
18	CfOR08B11	ENSCAFG00000041303	39168192	39169136	+	0	0	0	0	0	0	0	0	0	5.9	0	0	0	0
21	CfOR9032	ENSCAFG00000041358	28025759	28026638	+	0	0	0	0	0	0	0	0	0	6	0	0	0	0
20	CfOR10G12	ENSCAFG00000041401	47577999	47578952	+	0	0	0	0	0	0	0	0	0.2	1.4	0	0	0.8	0
38	CfOR0579p	ENSCAFG00000041435	23177989	23178980	-	0	0	0.4	0	0.2	0	0.1	0.2	0	0.5	0	0	0	0.3
30	CfOR1649p	ENSCAFG00000041523	611110	612044	-	0	0	0	0	0	0.4	0	0	0.4	0	0	0	0	0
33	CfOR1144	ENSCAFG00000041582	5138694	5139674	+	0	0	0	0	0	0	0	0	0	0	0	0	0	0
9	CfOR01E11	ENSCAFG00000041608	47224385	47225332	-	0	0	0.1	0	0	0	0.2	0	0	57.9	0	0	0	0
27	CfOR4277	ENSCAFG00000041619	204081	205043	+	0	0	0	0.1	0	0	0	0	0	0.2	0	0	0	0
18	CfOR4283	ENSCAFG00000041629	40341886	40342818	+	0	0	0	0	0	0	0	0	0	0	0	0	0	0
18	CfOR0184	ENSCAFG00000041634	40966259	40967172	-	0	0	0	0	0	0	0	0	0	1.9	0	0	0	0
18	CfOR1802p	ENSCAFG00000041634	40966259	40967172	-	0	0	0	0	0	0	0	0	0	1.9	0	0	0	0
20	CfOR12F12	ENSCAFG00000041637	47407953	47408885	+	0	0	0	0	0	0.2	0	0.2	0.1	71.6	0.1	0	0	0
16	CfOR12C11	ENSCAFG00000041649	5918918	5919853	-	0	0	0	0.1	0	0.1	0.2	0.2	0	2.8	0	0	0	0.2
21	CfOR7201	ENSCAFG00000041674	31472700	31473644	-	0	0.2	0.1	0.1	0	0.1	0.2	0.1	0.1	3.7	0.1	0	0	0
15	CfOR0312	ENSCAFG00000041683	17495921	17496862	+	0	0	0	0.1	0.4	0.1	0.5	0	0	0.2	0	0	0.4	0
21	CfOR2284	ENSCAFG00000041724	27798143	27799090	-	0	0	0.4	0	0	0.1	0.1	0.1	0	58.3	0	0.1	0	0
21	CfOR0495	ENSCAFG00000041797	30393696	30394565	+	0	0	0	0	0	0	0	0	0	0	0	0	0	0
18	OLF2	ENSCAFG00000041830	40017360	40018295	+	0	0	0	0	0	0.2	0	0	0	5	0	0	0	0.2
14	CfOR0112	ENSCAFG00000041843	1538261	1539199	-	0	0	0	0	0	0	0.1	0.2	0	0.4	0	0	1.6	0.1
21	CfOR5963	ENSCAFG00000041852	30346997	30347944	-	0	0	0	0	0	0	0	0	0.2	3.1	0.1	0	0.1	0
14	CfOR0032	ENSCAFG00000041866	2127466	2128404	+	0	0	0	0	0	0	0	0	0	0	0	0	0	0
14	CfOR7297	ENSCAFG00000041866	2127466	2128404	+	0	0	0	0	0	0	0	0	0	0	0	0	0	0
5	CfOR5679	ENSCAFG00000041893	10154101	10155036	+	0	0	0	0	0	0	0	0	0	1.5	0	0	0	0
21	CfOR0407	ENSCAFG00000041929	28539629	28540519	-	0	3.5	0.2	0	0.1	0.1	0	0	0	9.1	0.1	0.1	0.5	0
21	CfOR5888	ENSCAFG00000041929	28539572	28540519	-	0	0	0	0	0	0	0	0	0	0	0	0	0	0
14	CfOR4720	ENSCAFG00000041959	2146120	2147058	+	0	0	0	0	0	0	0.2	0	0	0	0	0	0	0
33	CfOR2390	ENSCAFG00000041973	5300348	5301276	+	0	0	0	0	0	0	0	0	0	0	0	0	0	0
33	CfOR2941	ENSCAFG00000041973	5300348	5301276	+	0	0	0	0	0	0	0	0	0	0	0	0	0	0
JH373997.1	CfOR3107	ENSCAFG00000042110	7134	8072	+	0	0	0	0	0	0	0	0	0	0	0	0	0	0
9	CfOR0169p	ENSCAFG00000042170	60043582	60044514	-	0	0	0	0	0	0	0	0	0	0	0	0	0	0
9	CfOR0519p	ENSCAFG00000042170	60043582	60044514	-	0	0	0	0	0	0	0	0	0	0	0	0	0	0
21	CfOR2889	ENSCAFG00000042183	29083382	29084323	+	0	0	0	0	0	0	0	0	0	0.9	0.1	0	0	0
21	CfOR9010	ENSCAFG00000042183	29070508	29071519	+	0	0	0	0	0	0	0	0	0.1	24.5	0.1	0	0	0
8	CfOR0045	ENSCAFG00000042211	737285	738226	+	0	0	0	0	0	0	0	0	0	0	0	0	0	0.1
18	CfOR6233	ENSCAFG00000042213	40755753	40756667	-	0	0	0	0	0	0.2	0	0	0	0	0	0	0	0
20	CfOR0239	ENSCAFG00000042231	47728039	47728971	+	0	0	0	0	0	0.1	0	0	0	4.9	0	0	0	0
21	CfOR0287	ENSCAFG00000042232	27676547	27677494	+	0	0	0	0	0	0	0.1	0	0	3.6	0	0	0	0
27	CfOR0280	ENSCAFG00000042239	5928239	5929168	-	0	0	0.2	0	0	0	0.1	0	0	0	0	0	0.5	0
21	CfOR0288	ENSCAFG00000042322	28281456	28282394	+	0	0.1	0	0	0	0	0	0	0	5.2	0	0	0	0
21	CfOR0600	ENSCAFG00000042478	27724137	27725087	+	0	0	0	0	0	0	0	0	0	2.5	0	0	0	0
AAEX03022031.1	CfOR0082	ENSCAFG00000042594	6329	7261	+	0	0	0	0	0	0	0	0	0	1.6	0	0	0.1	0
20	CfOR12A04	ENSCAFG00000042599	47739262	47740230	+	0	0	0	0	0	0	0	0	0	2	0	0	0	0
18	CfOR1075	ENSCAFG00000042617	39859981	39860937	+	0	0	0	0	0	0	0	0	0.2	0	0	0	0	0
30	CfOR5697	ENSCAFG00000042671	629178	630119	-	0	0	0	0	0	0	0.2	0	0	0	0	0	0	0
33	CfOR0461	ENSCAFG00000042698	5315710	5316639	+	0	0	0	0	0	0	0	0	0	0	0	0	0	0
21	CfOR6704	ENSCAFG00000042808	29155175	29156122	+	0	0	0	0	0	0	0.3	0	0	9.8	0	0	0	0
15	CfOR3548	ENSCAFG00000042813	17475522	17476490	+	0	0	0.1	0.4	0	0	0	0	0	1.3	0	0.1	0	0
18	CfOR5664	ENSCAFG00000042816	39885304	39886236	+	0	0	0.4	0	0	0	0.5	0	0	0.3	0	0	0	0
21	CfOR0390	ENSCAFG00000042869	28423741	28424760	+	0	0	0	0.1	0	0	0.5	0	0.1	14.2	0	0	0	0
21	CfOR0396	ENSCAFG00000042897	29100838	29101779	+	0	0	0	0	0	0	0	0	0	5	0	0	0	0
27	CfOR0501	ENSCAFG00000042947	6007334	6008269	-	0	0.4	0	0	0	0	0	0	0	0	0	0	0	0
27	CfOR0300	ENSCAFG00000042969	8923	9900	-	0	0	0	0	0	0.1	0	0	0	20.9	0	0	0	0
21	CfOR4229	ENSCAFG00000042984	27197432	27198375	-	0	0	0	0	0	0	0	0	0.1	7.4	0	0	0	0
33	DOPRX09	ENSCAFG00000043006	5202604	5203635	+	0	0	0	0	0	0	0	0	0	0	0	0	0	0
30	CfOR0459p	ENSCAFG00000043009	358255	359173	-	0	0	0.2	0.9	0.5	0.1	0	0.2	0.3	0	0	0.1	0	0
18	CfOR0178	ENSCAFG00000043030	39543985	39544914	-	0	0	0.1	0	0	0	0	0	0	19.8	0	0	0	0
21	CfOR0308	ENSCAFG00000043098	28902679	28903638	+	0	0	0	0	0	0	0	0	0	8.9	0	0	0	0
27	CfOR3781	ENSCAFG00000043166	279236	280171	-	0	1.1	0.5	0.2	0.5	0.5	0.4	0.8	1.2	1.1	0.1	1	0.3	0.6
27	CfOR0018	ENSCAFG00000043166	253895	254833	-	0	0	0.1	0.1	0	0	0	0	0	0	0	0	0	0
27	CfOR0223	ENSCAFG00000043166	191524	192471	-	0	0	0	0	0	0	0	0	0	0	0.1	0	0	0
27	CfOR3959	ENSCAFG00000043166	266332	267273	-	0	0	0	0	0	0	0	0	0.3	15.8	0	0	0.1	0
18	CfOR3681	ENSCAFG00000043179	39606575	39607517	-	0	0	0	0	0	0	0	0	0	1.5	0	0	0.1	0
14	CfOR0403	ENSCAFG00000043218	2527049	2528011	+	0	0	0	0	0	0	0	0	0	0	0	0	0	0
AAEX03025136.1	CfOR03E01p	ENSCAFG00000043223	5258	6195	-	0	0.4	0	0	0	0	0	0	0	0	0	0	0	0
18	CfOR3550	ENSCAFG00000043255	38085574	38086527	+	0	0	0	0	0	0	0.1	0	0	0.6	0	0	0	0
20	CfOR12B06	ENSCAFG00000043257	47455639	47456571	+	0	0	0	0	0	0	0	0.3	0	0.3	0	0	0	0
15	CfOR0422	ENSCAFG00000043265	17396742	17397734	+	0	0.1	0	0	0	0	0	0	0	0	0	0	0	0
33	CfOR0511	ENSCAFG00000043294	5231624	5232553	+	0	0	0	0	0	0	0	0	0	0	0	0	0	0
18	CfOR0342	ENSCAFG00000043321	41010784	41011698	-	0	0	0	0	0	0	0	0	0	0	0	0	0	0
18	CfOR4897	ENSCAFG00000043321	40992043	40992957	-	0	0	0	0	0	0	0	0	0	0.1	0	0	0	0
30	CfOR2247p	ENSCAFG00000043330	467143	468078	-	0	0	0	0.4	0	0	0	0.1	0	0	0	0	0	0
18	CfOR0423	ENSCAFG00000043344	39139414	39140364	+	0	0	0.9	0.5	0.5	0	0	0.4	0.1	0.8	0	0	0	0
27	CfOR7702p	ENSCAFG00000043356	235785	236723	+	0	0	0	0	0	0	0.1	0	0	0	0	0	0	0
18	CfOR2549	ENSCAFG00000043375	39471348	39472277	+	0	0	0	0	0	0	0	0	0	4.9	0	0	0	0
20	CfOR28G07	ENSCAFG00000043410	51634215	51635153	-	0	1	6.9	4.4	15.7	6.3	11.8	11.4	2.7	7.9	5.4	5.9	1.8	6.4
18	CfOR2287	ENSCAFG00000043465	40284436	40285365	+	0	0	0	0	0	0	0.2	0	0	0	0	0	0	0
15	CfOR0046	ENSCAFG00000043552	17415748	17416716	+	0	0	0	0	0	0	0	0	0	0	0	0	0	0
20	CfOR0353	ENSCAFG00000043561	47291875	47292804	+	0	0	0	0	0	0	0	0	0	0	0	0.3	0	0
14	CfOR0428	ENSCAFG00000043678	2910616	2911560	+	0	0	0	0	0	0	0	0	0	0	0	0	0	0
38	CfOR0384	ENSCAFG00000043714	23230050	23230991	-	0	0	0.2	0.1	0	0	0.1	0	0	0.1	0	0	0	0
18	CfOR0343	ENSCAFG00000043754	37392199	37393158	+	0	0	0.2	0.2	0.6	0.2	0.2	0.6	0	0.2	0	0	0	0
35	CfOR0802	ENSCAFG00000043836	26178595	26179533	+	0	0	0	0	0	0	0	0	0	0.5	0.3	0	0	0
18	CfOR14D11	ENSCAFG00000043912	41031334	41032278	-	0	0	0	0	0	0	0	0	0	0.3	0	0	0	0
18	CfOR10C03	ENSCAFG00000043943	39648933	39649880	-	0	0	0	0.6	0.1	0	0	0.3	0	17.1	0	0	0	0.2
20	CfOR04A06	ENSCAFG00000043947	47199049	47200062	-	0	0	0	0	0	0	0	0	0	0	0	0	0	0
20	CfOR10A03	ENSCAFG00000043947	47186497	47187510	-	0	0	0	0	0	0.2	0	0	0.3	0.2	0	0	0	0
5	CfOR0217	ENSCAFG00000044063	10130180	10131112	+	0	0	0	0	0	0	0.1	0	1.3	19.5	0	0	0	0
10	CfOR18B06	ENSCAFG00000044095	16191235	16192170	+	0	0	0	0	0	0	0	0	0	0	0	0	0	0
9	CfOR2540	ENSCAFG00000044181	60006114	60007043	-	0	0	0.1	0.3	0.6	0	0.2	0.1	0.8	1.1	0.9	0.2	0.3	1
21	CfOR0011	ENSCAFG00000044213	28891911	28892786	+	0	0	0	0	0	1.1	0	0	0.3	0	0	0	0	0
8	CfOR2171	ENSCAFG00000044223	3070746	3071675	+	0	0	0.9	1.3	1	0.2	0.4	0.4	0	1	0.2	0.1	0.1	1.1
21	CfOR3449p	ENSCAFG00000044265	30486464	30487410	-	0	0	0	0	0	0	0	0	0	0.2	0	0	0	0
14	CfOR6592	ENSCAFG00000044322	2222431	2223375	+	0	0	0	0	0	0	0	0	0	0	0	0	0	0
27	CfOR0034	ENSCAFG00000044342	6032242	6033198	-	0	0	0	0	0	0	0	0	0	0.2	0	0	0	0
27	CfOR16D01	ENSCAFG00000044342	6059410	6060345	-	0	0	0	0.2	0	0	0.2	0.3	0	0.1	0	0	0	0.3
15	CfOR0115	ENSCAFG00000044423	17530843	17531778	+	0	0.2	0.3	0.4	0.2	0	0.4	0.2	0.5	6.1	0.1	0.4	0.1	0.5
27	CfOR2720FRAG	ENSCAFG00000044507	5906083	5906868	-	0	0	0	0	0.6	0	0	0	0	1.2	0	0	0	0
18	CfOR0559	ENSCAFG00000044531	39037856	39038785	-	0	0	0	0	0	0.2	0	0.3	0	3.7	0	0	0	0
18	CfOR28E09	ENSCAFG00000044533	37329692	37330628	+	0	0.1	0.1	0.1	0.1	0.1	0	0.1	0.1	0.7	0	0.1	0.2	0
18	CfOR4694	ENSCAFG00000044533	37329690	37330628	+	0	0.1	0.1	0.1	0.1	0.1	0	0.1	0.1	0.7	0	0.1	0.2	0
18	CfOR0319	ENSCAFG00000044613	40078756	40079704	-	0	0	0	0	0	0.1	0	0	0	1.1	0	0	0	0.1
21	CfOR1470	ENSCAFG00000044614	28912883	28913842	+	0	0	0	0.1	0.2	0	0	0	0	9.7	0	0	0	0.1
18	CfOR10H12M	ENSCAFG00000044632	40793969	40794895	-	0	0	0	0	0	0	0.1	0	0	0	0	0	0	0
18	CfOR2347	ENSCAFG00000044632	40775586	40776500	-	0	0	0	0	0	0	0	0	0	0	0	0	0	0
21	CfOR0162	ENSCAFG00000044671	28368860	28369813	+	0	0	0	0	0	0	0	0.1	0	3.6	0	0	0	0
27	CfOR0468	ENSCAFG00000044674	6201225	6202142	+	0	0.2	0	0	0	0	0.1	0	0	0.3	0	0	0	0
3	CfOR0181	ENSCAFG00000044831	31290535	31291470	+	0	0	0	0	0	0	0	0	0	0	0	0	0	0
18	CfOR0509	ENSCAFG00000044917	39711397	39712317	-	0	0.1	0	0	0	0	0	0	0	6	0	0	0	0
27	CfOR5834	ENSCAFG00000044956	292161	293123	+	0	0	0	0.1	0	0	0	0	0	0.2	0	0	0	0
21	CfOR2254	ENSCAFG00000044959	27709994	27710938	-	0	0	0	0	0	0	0	0	0	18.8	0	0	0	0
20	CfOR10A12	ENSCAFG00000045076	47541255	47542202	+	0	0	0	0	0	0.3	0	0	0	0.6	0	0	0	0
21	CfOR6137p	ENSCAFG00000045101	29029178	29030116	-	0	0.5	0	0	0	0	0	0	0	6.2	0	0	0	0
33	CfOR0500	ENSCAFG00000045103	5148247	5149176	+	0	0	0	0	0	0	0	0	0	0	0	0	0	0
35	CfOR0572	ENSCAFG00000045186	25214917	25215891	-	0	0.3	0.6	0.5	2.5	1.3	0	0.4	1.2	3.4	2	1.1	1.8	0
38	CfOR0283p	ENSCAFG00000045263	22582703	22583611	-	0	0	0	0.5	0	0.2	0	0	0	0	0	0	0	0
18	CfOR5033	ENSCAFG00000045346	39594728	39595669	-	0	0	0	0	0	0	0	0	0	0	0	0	0	0
14	CfOR0597	ENSCAFG00000045347	2712134	2713096	-	0	0.2	0	0	0	0	0	0	0	0.2	0	0	0	0
33	CfOR6533	ENSCAFG00000045351	5347148	5348116	+	0	0	0	0	0	0	0	0	0	0	0	0	0	0
21	CfOR5024	ENSCAFG00000045361	29353730	29354674	-	0	0	0.1	0.1	0.1	0	0	0.4	0.5	3.9	0.2	0.1	0.1	0.2
9	CfOR0552	ENSCAFG00000045423	32839729	32840673	+	0	0.2	1.7	1.1	0.5	0.3	0.2	0.4	0.1	1.8	0.2	0.3	1	0.8
21	CfOR5820	ENSCAFG00000045451	27968957	27969907	+	0	0	0	0.1	0	0	0	0.1	0	66	0	0.2	0	0
21	CfOR3584	ENSCAFG00000045475	28823759	28824727	+	0	0	0	0	0	0	0	0	0	1.5	0	0	0	0
18	CfOR0408	ENSCAFG00000045492	39660198	39661148	-	0	0	0	0	0	0	0	0	0	0	0	0	0	0
18	CfOR4770	ENSCAFG00000045492	39660198	39661148	-	0	0	0	0	0	0	0	0	0	0	0	0	0	0
18	CfOR04B03	ENSCAFG00000045506	39621969	39622864	-	0	0	0.3	0.2	0	0	0	0	0	9.2	0	0	0	0
9	CfOR0073	ENSCAFG00000045523	47202710	47203657	-	0	0	0	0	0	0	0	0	0	11	0	0	0	0
30	CfOR0326p	ENSCAFG00000045553	144941	145872	+	0	0	0	0	0	0	0.1	0	0	0	0	0	0	0
30	CfOR0463	ENSCAFG00000045560	450349	451284	-	0	0	0	0	0	0	0	0	0	0	0	0	0	0
21	CfOR2831	ENSCAFG00000045573	30243163	30244107	-	0	0	0	0	0	0	0	0	0	0	0	0	0	0
35	CfOR2260p	ENSCAFG00000045604	26203387	26204327	+	0	0	0	0	0	0	0	0	0	0.2	0	0.2	0.1	0
18	CfOR0455	ENSCAFG00000045704	40239345	40240274	-	0	0	0	0	0	0	0	0	0	0	0	0	0	0
18	CfOR1484	ENSCAFG00000045819	39866537	39867511	-	0	0	0	0.2	0	0	0.5	0.2	0	0.6	0	0	0	0.2
18	CfOR0471	ENSCAFG00000045863	41041593	41042516	-	0	0	0	0	0	0	0	0	0	4.7	0	0	0	0
3	CfOR14F04	ENSCAFG00000045886	31300376	31301314	+	0	0	0	0	0.1	0	0	0.1	0	0	0	0	0	0
21	CfOR0275	ENSCAFG00000045955	31492259	31493203	-	0	0	0.1	0	0	0	0	0	0.2	0.7	0.1	0.1	0.2	0.1
14	CfOR2031	ENSCAFG00000046011	2482980	2483939	+	0	0	0	0	0	0	0	0	0	0.1	0	0	0	0
3	CfOR5019	ENSCAFG00000046036	31362526	31363497	+	0	0	0	0	0	0	0	0	0	0	0	0	0	0
33	CfOR16E01	ENSCAFG00000046039	5212986	5213915	+	0	0	0	0	0	0	0	0	0	0	0	0	0	0
33	CfOR0285	ENSCAFG00000046051	5109247	5110170	+	0	0	0	0	0	0	0	0	0	0	0	0	0	0
15	CfOR0012	ENSCAFG00000046131	17597814	17598758	+	0	1	0.2	0.6	0.7	0	0.3	0	1.1	6	0	0	0	0
3	CfOR7706	ENSCAFG00000046144	31455699	31456634	-	0	0	0	0	0	0	0	0	0	0	0	0	0	0
16	CfOR08A11	ENSCAFG00000046148	5712223	5713164	-	0	0	0.1	0	0	0	0	0	0.1	1.5	0.2	0.1	0.1	0
5	CfOR0354	ENSCAFG00000046216	10032905	10033837	+	0	0	0	0	0	0	0	0.2	0	21.6	0.2	0	0	0
18	CfOR2464p	ENSCAFG00000046246	37961698	37962613	+	0	0	0	0	0	0	0	0	0.1	1.8	0	0	0	0
18	CfOR26A01	ENSCAFG00000046246	37925044	37925982	+	0	0	0	0	0	0	0	0	0.3	5.5	0	0	0	0
18	CfOR2839	ENSCAFG00000046264	38041418	38042365	+	0	0	0	0	0.1	0	0	0	0	0.7	0	0	0	0
18	CfOR0316	ENSCAFG00000046319	39732423	39733409	+	0	0	0	0	0	0	0	0	0	0.2	0	0	0	0
18	CfOR6265	ENSCAFG00000046319	39732465	39733409	+	0	0	0	0	0	0	0	0	0	0.2	0	0	0	0
16	CfOR0591	ENSCAFG00000046337	5692467	5693408	-	0	0.1	0.1	0	0.3	0	0	0	0	2.4	0	0	0	0.1
27	CfOR5154	ENSCAFG00000046365	305016	305957	-	0	0	0	0.1	0	0	0	0	0	8.1	0	0	0	0
16	CfOR2951	ENSCAFG00000046405	5750580	5751512	-	0	0	0	0	0	0	0	0	0	0.9	0	0	0	0
18	CfOR14A11p	ENSCAFG00000046406	40131976	40132925	-	0	0	0	0	0	0	0	0	0	9.4	0	0	0	0
20	CfOR0041	ENSCAFG00000046421	46543258	46544217	+	0	0	0.1	0.5	0	0	0.2	0.2	0.1	4.9	0.3	0.1	1.5	0
20	CfOR4286	ENSCAFG00000046421	46532619	46533548	+	0	0.4	0	0.1	0.8	1.6	0	0	0.8	0.5	0	0	0	0.1
18	CfOR0577M	ENSCAFG00000046423	39980198	39981133	+	0	0	0	0	0	0.1	0	0	0	1.8	0	0	0	0.1
27	CfOR0121	ENSCAFG00000046441	5997878	5998801	-	0	0	0	0	0.3	0	0	0	0	0	0	0	0	0
18	CfOR0065	ENSCAFG00000046475	40038233	40039138	+	0	0.5	0	0	0.2	2.2	0	0	0	7	0.2	0	0	2.2
14	CfOR3673	ENSCAFG00000046478	2613990	2614946	+	0	0	0	0.1	0	0	0	0	0	0	0	0	0	0
31	CfOR16F03	ENSCAFG00000046509	7947	8873	+	0	0	0	0	0	0	0	0	0	0	0	0	0	0
14	CfOR10C04p	ENSCAFG00000046651	2372202	2373138	+	0	0	0	0	0	0	0	0	0	0.1	0	0	0	0
18	CfOR0007	ENSCAFG00000046653	39752170	39753108	+	0	0	0	0	0	0	0.1	0	0.4	5.8	0	0	0	0
21	CfOR0397	ENSCAFG00000046689	28228147	28229082	-	0	0	0	0	0	0	0	0	0	4.3	0	0	0	0
15	CfOR0386	ENSCAFG00000046710	17336337	17337287	+	0	0	0	0	0	0	0	0	0	6.6	0	0	0	0
21	CfOR1400	ENSCAFG00000046816	28362197	28363144	+	0	0	0	0	0	0	0	0	0.2	2.5	0	0	0	0
18	CfOR0526	ENSCAFG00000046821	41208410	41209339	-	0	0	0	0	0.2	0	0	0	0	8.2	0	0	0	0
33	CfOR1518	ENSCAFG00000046920	5286594	5287529	+	0	0	0	0	0	0	0	0	0	0	0	0	0	0
21	CfOR7295	ENSCAFG00000046982	27955995	27956945	+	0	0	0	0	0	0	0	0	0	5.9	0	0	0	0
21	CfOR0137	ENSCAFG00000047088	28395987	28396943	+	0	0	0	0	0	0	0	0	0	0	0	0	0	0
21	CfOR5817	ENSCAFG00000047088	28395987	28396943	+	0	0	0	0	0	0	0	0	0	0	0	0	0	0
18	CfOR0612	ENSCAFG00000047091	37496829	37497785	+	0	1.5	1.9	2.3	5.2	2.1	1.7	2.3	2.3	3.1	4.3	6.8	2.4	3.6
JH373254.1	CfOR3026	ENSCAFG00000047097	263133	264044	+	0	0	0	0	0	0	0	0	0	0.1	0	0	0	0
20	CfOR0116	ENSCAFG00000047126	46525196	46526119	+	0	0	0	0	0	0	0	0	0	0	0.2	0	0.2	0
18	CfOR04A01	ENSCAFG00000047145	39690184	39691170	-	0	0	0.3	0.6	0.1	0	0.1	0.2	0	6.4	0	0	0	0
20	CfOR04B10	ENSCAFG00000047151	47712079	47713011	+	0	0	0	0	0	0.3	0	0	0	0	0	0	0	0
20	CfOR12C09	ENSCAFG00000047151	47679462	47680394	+	0	0	0	0	0	0	0	0	0	1	0	0	0	0
21	CfOR0176	ENSCAFG00000047175	29050071	29051012	-	0	0	0	0	0	0	0	0	0	3.2	0	0	0	0
21	CfOR9011	ENSCAFG00000047175	29056816	29057751	-	0	0	0	0	0	0	0	0	0.2	10	0	0.1	0	0
21	CfOR0434	ENSCAFG00000047204	28865361	28866326	+	0	0	0	0.1	0	0.2	0	0	0	0.9	0.1	0	0	0
21	CfOR0263	ENSCAFG00000047214	27628495	27629451	-	0	0	0	0	0	0	0	0	0	12.5	0	0	0	0
21	CfOR6278p	ENSCAFG00000047214	27635488	27636421	-	0	0	0	0	0	0	0	0	0	0	0	0	0	0
18	CfOR16B09p	ENSCAFG00000047217	37988649	37989592	+	0	0	0	0	0	0.1	0	0.2	0	1.8	0	0	0.5	0.1
33	DOPRX16	ENSCAFG00000047335	5184456	5185490	+	0	0	0	0	0	0	0	0	0	0	0	0	0	0
18	CfOR0119	ENSCAFG00000047392	40203217	40204158	-	0	0	0	0	0	0.1	0.3	0	0	0	0	0	0	0.1
21	CfOR0571	ENSCAFG00000047416	26720442	26721404	-	0	0	0	0	0	0	0	0	0	0.7	0	0	0.1	0
18	CfOR2348p	ENSCAFG00000047540	41407297	41408208	-	0	0	0	0	0	0	0	0	0	0	0	0	0	0
18	CfOR0535	ENSCAFG00000047543	39761894	39762829	-	0	0	0	0	0	0.1	0	0	0	0.4	0	0	0	0.1
18	CfOR08G02p	ENSCAFG00000047543	39776402	39777334	-	0	0	0	0	0	0	0	0	0.1	4.8	0	0	0	0
10	CfOR2767p	ENSCAFG00000047553	16284338	16285270	-	0	0	0	0	0	0	0	0	0	0	0	0	0	0
25	TPCR72	ENSCAFG00000047604	50091926	50092876	+	0	0	0	0	0	0	0	0	0	39.7	0.1	0	0	0
18	CfOR04E07	ENSCAFG00000047612	37358094	37359032	+	0	0.4	0.1	0.2	0.6	0.5	0.4	0.2	0	0.5	0	0	0.2	0
9	CfOR4029p	ENSCAFG00000047637	47050905	47051848	-	0	0	0	0	0	0	0	0	0	0.2	0	0	0	0
18	CfOR0329	ENSCAFG00000047664	39465504	39466436	+	0	0	0	0	0	0	0	0	0.1	23.2	0	0	0	0
20	CfOR08G01	ENSCAFG00000047684	47222663	47223595	-	0	0	0	0	0	0.2	0	0	0	0.1	0	0	0	0
8	CfOR12G07	ENSCAFG00000047700	611594	612553	+	0	0	0	0.1	0.4	0.1	0	0	0.2	0.6	0.1	0.3	1.2	0.1
21	CfOR0608	ENSCAFG00000047728	29315471	29316412	-	0	0	0.3	0.3	0.1	0.2	0.1	0.1	0.6	4.8	0	0.1	0	0.1
18	CfOR0163	ENSCAFG00000047857	39924714	39925623	-	0	0	0.1	0.2	0	0.1	0.5	0	0	0.8	0	0	0.2	0.1
18	CfOR7705p	ENSCAFG00000047910	40520711	40521643	+	0	0	0	0	0	0	0	0	0	0.1	0	0	0	0
18	CfOR9021	ENSCAFG00000047910	40520768	40521648	+	0	0	0	0	0	0	0	0	0	0.1	0	0	0	0
18	CfOR9022	ENSCAFG00000047910	40520768	40521643	+	0	0	0	0	0	0	0	0	0	0	0	0	0	0
21	CfOR1026	ENSCAFG00000047997	27551919	27552860	+	0	0	0	0	0	0.1	0	0	0	10.5	0	0	0	0
20	CfOR0558	ENSCAFG00000048064	51529298	51530236	-	0	0	0	0	0.3	0	0	0	0	0	0.2	0	0	0
20	CfOR28H08	ENSCAFG00000048117	51576597	51577535	+	0	0.8	1.6	0.3	2.2	1	1.9	0.5	1.6	2.3	0.9	1.2	0.1	2.9
21	CfOR0542	ENSCAFG00000048136	31426028	31426978	+	0	0	0.6	0.6	0.6	0	0.1	0	0	12.5	0	0	0	0
JH373254.1	CfOR3055	ENSCAFG00000048193	125998	127029	+	0	0	0	0	0	0	0	0	0	0	0	0	0	0
20	CfOR10H10	ENSCAFG00000048319	47242145	47243098	-	0	0	0	0	0	0	0	0	0.1	0.1	0	0	0	0
18	CfOR0985	ENSCAFG00000048341	39941729	39942623	+	0	0	0.2	0.7	0.7	0	0.3	0	0	0.1	0	0	0	0
2	CfOR4223	ENSCAFG00000048431	57507663	57508607	+	0	0.2	0.1	0.1	0	0	0.1	0.2	0.1	0.4	0.1	0.3	0	0.2
21	CfOR0003	ENSCAFG00000048439	27846114	27847064	-	0	0	0	0	0	0	0	0	0	5.3	0	0	0	0
21	CfOR0366	ENSCAFG00000048439	27838997	27839938	-	0	0	0	0	0	0	0	0	0.1	35	0	0	0	0
21	CfOR0545	ENSCAFG00000048439	27877593	27878600	-	0	0	0	0	0	0	0	0	0	0.9	0	0	0	0
21	CfOR2117	ENSCAFG00000048439	27855014	27855961	-	0	0	0	0	0	0	0	0	0	0.7	0	0	0	0
18	CfOR0327	ENSCAFG00000048482	40355259	40356191	+	0	0	0	0	0	0	0	0	0	0	0	0	0	0
21	CfOR0029	ENSCAFG00000048546	28241700	28242635	-	0	0	0	0	0	0	0	0	0	4.5	0	0	0	0
18	CfOR0054	ENSCAFG00000048555	37892221	37893165	+	0	0.3	0	0.1	0.1	0.2	0	0.5	1.1	3.1	0	0	0.1	0
21	CfOR4276	ENSCAFG00000048598	27396587	27397539	-	0	0	0	0	0	0	0	0	0	0.8	0	0	0	0
20	CfOR08C11	ENSCAFG00000048609	51625532	51626470	+	0	0.4	1.3	0.7	4.3	0.9	3.6	2.6	1.8	2.8	1.5	3.2	1.3	2.3
30	CfOR0118	ENSCAFG00000048621	95021	95956	+	0	0	0	0	0	0	0	0	0	0	0	0	0	0
30	CfOR5880p	ENSCAFG00000048621	95021	95956	+	0	0	0	0	0	0	0	0	0	0	0	0	0	0
27	CfOR0281	ENSCAFG00000048689	6313247	6314158	+	0	0	0	0	0	0	0.1	0.1	0	0	0.2	0.2	0	0.1
18	CfOR0028	ENSCAFG00000048720	40216238	40217221	-	0	0	0	0	0	0	0	0	0	0	0	0	0	0
18	CfOR0916	ENSCAFG00000048720	40216238	40217221	-	0	0	0	0	0	0	0	0	0	0	0	0	0	0
18	CfOR1529	ENSCAFG00000048770	40390964	40391896	+	0	0	0	0	0	0	0	0	0	0	0	0	0	0
14	CfOR0227	ENSCAFG00000048824	1501302	1502246	-	0	0	0	0	0	0	0	0.3	0	0	0	0	0	0
18	CfOR6671	ENSCAFG00000048827	37313921	37314880	+	0	0	0.2	0	0	0	0	0	0	0	0	0	0.1	0
20	CfOR10F07	ENSCAFG00000048881	51432813	51433752	-	0	0	0	0	0	0.1	0	0	0	0	0	0	0	0
35	CfOR4707	ENSCAFG00000048906	25108115	25109053	+	0	0	0	0	0	0	0	0.3	0	25.8	0	0	0	0
5	CfOR2331	ENSCAFG00000048942	10003131	10004063	+	0	0	0	0.3	0	0	0	0	0.4	1.9	0	0	0	0
5	CfOR3810	ENSCAFG00000048958	10053036	10053968	+	0	0	0.4	0	0	0	0	0	0	4.5	0	0	0	0
18	CfOR2248	ENSCAFG00000048971	40154670	40155542	-	0	0	0	0	0	0	0	0	0.1	3.1	0	0	0	0
27	CfOR12B07	ENSCAFG00000048995	6074201	6075136	-	0	0	0	0	0	0	0	0.1	0	0	0	0	0	0
18	CfOR0521p	ENSCAFG00000048999	40747637	40748562	+	0	0.2	0	0	0	0.1	0	0	0	0	0	0	0	0.1
27	CfOR5573	ENSCAFG00000049012	5981926	5982849	-	0	0	0	0.1	0	0	0	0	0	0	0	0	0	0
21	CfOR0185	ENSCAFG00000049061	29391306	29392271	+	0	0	0	0	0	0	0	0	0	0	0	0	0	0
21	CfOR2093	ENSCAFG00000049061	29391306	29392271	+	0	0	0	0	0	0	0	0	0	0	0	0	0	0
35	CfOR0380	ENSCAFG00000049100	25147860	25148789	+	0	0.7	0	0.8	0	0.3	0	0.2	0	39.7	0	0.1	0.4	0
21	CfOR7215p	ENSCAFG00000049153	28496086	28497026	+	0	0	0	0	0.1	0	0	0.3	0	1.9	0	0	0	0
5	CfOR16A12	ENSCAFG00000049159	10305504	10306439	-	0	0	0	0.5	0	0.2	0	0	0	5.5	0.3	0	0.4	0
21	CfOR0087	ENSCAFG00000049168	28068733	28069683	-	0	0	0	0	0	0	0	0	0	6.5	0	0	0	0
30	CfOR0221	ENSCAFG00000049266	375788	376726	-	0	0	0.9	0.3	0	0.1	0	0.9	0	0	0	0.2	0	0.1
30	CfOR0494	ENSCAFG00000049266	364664	365602	-	0	0	0.3	0.2	0.5	0	0.6	0.2	0	4.1	0	0	0	0
18	CfOR0661	ENSCAFG00000049295	39914745	39915686	+	0	0	0	0	0	0	0	0	0	0	0.9	0	0	0
21	CfOR0170	ENSCAFG00000049319	26847224	26848174	+	0	0.3	0.1	0.1	0.2	0.3	0.3	0	0.2	13.9	0.1	0	0	0.1
18	CfOR4711M	ENSCAFG00000049330	40723795	40724727	-	0	0	0	0	0	0	0	0	0	0	0	0	0	0
18	CfOR5332p2	ENSCAFG00000049336	41266844	41267806	-	0	0	0	0	0	0	0	0	0.1	0.2	0	0	0	0
14	CfOR0458	ENSCAFG00000049363	2869947	2870903	+	0	0.1	0	0.2	0	0	0	0	0	0	0	0	0	0.8
21	CfOR0435	ENSCAFG00000049476	27651356	27652291	+	0	0	0	0	0.1	0	0.1	0	0	4.7	0	0	0	0
8	CfOR0587	ENSCAFG00000049494	469169	470134	-	0	0	0.2	0.2	0	0.3	0.1	0.2	2	6.4	0.2	0	0	0.4
5	CfOR0424p	ENSCAFG00000049503	10440273	10441204	+	0	0	0.6	0.3	1.3	0.2	0.1	0.1	0.1	2.2	0	0	0	0
27	CfOR6663	ENSCAFG00000049538	6020078	6021025	-	0	0	0	0.2	0	0	0	0	0	0	0	0	0	0
27	CfOR0314	ENSCAFG00000049564	6239988	6240923	+	0	0.4	0.3	0.1	0.2	0.3	0.1	0.3	0.4	6.8	0.3	0.1	0.1	0
33	CfOR2640p	ENSCAFG00000049573	5079813	5080731	+	0	0	0	0	0	0	0	0	0	0	0	0	0	0
5	CfOR0072	ENSCAFG00000049579	10373687	10374619	+	0	0	0	0.3	0	0	0	0	0	7.1	0.1	0	0.6	0
18	CfOR6048	ENSCAFG00000049580	41188449	41189303	-	0	0	0	0	0	0	0	0	0	0	0	0	0	0
18	CfOR0020	ENSCAFG00000049634	40123546	40124490	-	0	0	1.9	1.6	0.6	0.7	1.7	1	0	8.9	0	0	0	0
21	CfOR0080	ENSCAFG00000049670	29124826	29125785	+	0	0	0	0	0	0	0	0	0	32.8	0	0	0	0
14	CfOR1785	ENSCAFG00000049685	2466120	2467082	+	0	0	0	0.1	0	0	0	0	0.4	0.2	0	0	0	0
X	CfOR0301p	ENSCAFG00000049708	122633839	122634765	-	0	0	0	0	0	0	0	0	0	0	0	0	0	0
X	CfOR16B11	ENSCAFG00000049708	122594268	122595206	-	0	0	0	0	0	0	0	0	0	0	0	0	0	0
33	CfOR0879	ENSCAFG00000049755	5093779	5094699	+	0	0	0	0	0	0	0	0	0	0	0	0	0	0
18	CfOR14F10p	ENSCAFG00000049789	40086167	40087109	-	0	0	0	0	0	0	0	0	0	0.4	0	0	0	0
18	CfOR4127	ENSCAFG00000049789	40086167	40087102	-	0	0	0	0	0	0	0	0	0	0.4	0	0	0	0
21	CfOR0503	ENSCAFG00000049798	26733324	26734268	+	0	0	0.2	0	0.2	0.1	0	0.1	0	4.1	0	0	0	0
18	CfOR9020	ENSCAFG00000049843	41074092	41075030	-	0	0	0	0	0	0	0	0	0	0.1	0	0.2	0	0.2
35	CfOR0593	ENSCAFG00000049861	26507802	26508764	+	0	0	2.8	6	3.2	0	0	0.1	0	10.8	0.1	0.2	0.8	0
20	CfOR04C07	ENSCAFG00000049878	47760465	47761397	-	0	0	0	0	0	0	0	0	0	0.2	0	0	0	0
20	CfOR0145	ENSCAFG00000049895	51579751	51580689	+	0	1.2	2.3	0.4	6.1	2.6	5.6	2	10.1	7.6	7	5.9	1.8	4.4
3	CfOR6201	ENSCAFG00000049942	31599577	31600518	+	0	0	0	0	0	0.1	0	0	0	4.8	0	0	0	0
5	CfOR5234	ENSCAFG00000049962	10067696	10068628	+	0	0	0	0.1	0	3.4	0	0	0	21.6	0	0	0	0
21	CfOR6519	ENSCAFG00000050044	27987233	27988134	+	0	0	0	0	0	0	0	0	0	9.6	0.2	0	0	0
21	CfOR9033	ENSCAFG00000050044	27987233	27988112	+	0	0	0	0	0	0	0	0	0	10.3	0.2	0	0	0
5	CfOR2448p	Unknown genes	54701	55615	-	0	3.7	9.1	10.9	26.4	15.9	13.4	16.4	22.5	39.4	25.4	36.5	16.2	27.6
10	CfOR3607p	Unknown genes	16497233	16498149	+	0	3.6	9.1	10.9	26.3	16	13.3	16.3	22.4	39.2	25.5	36.2	16.2	27.5
14	CfOR5569p	Unknown genes	1678782	1679747	-	0	0	7.6	7.4	6.1	22.7	8.7	41.4	1.7	3.1	1.3	3	5	3.5
18	CfOR1813	Unknown genes	40454723	40455652	-	0	0	5.3	1.6	3.8	1.6	4.7	7.6	0	0.5	1.6	0.5	0.1	0.9
18	CfOR6220	Unknown genes	41535356	41536285	-	0	0.5	4.7	4.8	1.5	1.8	1.2	2.5	0.8	2.8	1	1.9	4.8	1.7
18	TPCR63	Unknown genes	39702176	39703123	-	0	1.7	2.5	0	2.8	2.6	4.1	4.8	6.9	22.1	3.7	5.5	5.2	8.8
JH373254.1	CfOR0296	Unknown genes	403317	404249	+	0	0.3	1	0.3	1.1	0	0.3	0.1	0.1	0	0	0.1	0	0
29	CfOR3531M	Unknown genes	41824754	41825686	-	0	0.3	1	0.3	1.1	0	0.3	0.1	0.1	0	0	0.1	0	0
18	CfOR08D02	Unknown genes	41477120	41478049	-	0	0.6	0.9	1.8	1	1	0.2	0.5	0	0.5	0	1	0.4	0.3
18	CfOR0330	Unknown genes	40633142	40634071	+	0	1	0.7	0.7	1.6	1.2	2.2	3.3	0	0.2	0.6	0	0	0.4
30	CfOR0019p	Unknown genes	236212	237148	+	0	0	0.6	0.3	0.2	0.9	0	0.3	0.5	0	0	0	0	0
18	CfOR1262p	Unknown genes	25231302	25232240	+	0	0	0.5	0.3	0.5	0	0.1	0.2	0	0.3	0	0	0.2	0
29	CfOR6175p	Unknown genes	41792504	41793555	+	0	0	0.5	0.1	0.7	0	0.4	0.4	0.3	0	0	0	0	0
8	CfOR0109p	Unknown genes	444065	444997	+	0	0	0.4	0	0	0	0	0	0.1	0.8	0	0	0	0
28	CfOR0290	Unknown genes	40992513	40993469	-	0	0	0.4	1.6	0.4	0.5	0.6	0.8	0.4	0.4	2.8	1.1	2.6	1.4
18	CfOR2217p	Unknown genes	37906102	37907082	+	0	0	0.4	1	0.5	0.2	0	0.3	1.3	3	0	0.6	0	0.1
28	CfOR2723	Unknown genes	41034361	41035293	-	0	0	0.3	0.2	0	0	0.4	0	0.4	0.1	0.1	0.5	0.1	0.1
18	CfOR0219	Unknown genes	41513018	41513947	-	0	0	0.2	0.4	0	0.2	0	0.5	0	0.7	0	0	0	0
2	CfOR0369p	Unknown genes	57450042	57450981	+	0	0.1	0.2	0	0.3	0	0.1	0.1	0	0.4	0	0.2	0.1	0.2
18	CfOR08B06p	Unknown genes	39155922	39156830	+	0	0	0.2	0	1.9	1.1	0	1	0	0	0	0	0	0
18	CfOR5081p	Unknown genes	41471280	41472230	-	0	0	0.2	0.8	0.1	0	0.2	0	0	0.2	0	0	0	0
JH373563.1	CfOR5949	Unknown genes	11674	12603	+	0	0	0.2	0	0.6	0.1	0.4	0.3	0	0	0.2	0	0	0.1
5	CfOR6046p	Unknown genes	47906	48846	+	0	0.1	0.2	0	0.3	0	0.1	0.1	0	0.4	0	0.2	0.1	0.2
10	CfOR7195p	Unknown genes	16503993	16504929	-	0	0.1	0.2	0	0.3	0	0.1	0.1	0	0.4	0.1	0.2	0.1	0.2
3	CfOR0039p	Unknown genes	31278367	31279255	-	0	0	0.1	0	0.4	0	0	0.2	0	0	0	0	0	0
18	CfOR0134	Unknown genes	39789370	39790308	-	0	0	0.1	0	0	0	0	0	0	16.5	0	0	0	0
9	CfOR0549p	Unknown genes	47093666	47094609	-	0	0	0.1	0.2	0	0	0.1	0	0.6	0.4	0	0	0	0
6	CfOR0890p	Unknown genes	40508719	40509620	-	0	0	0.1	0.2	0.3	0.5	0.6	0.3	1	0.9	0.4	0.8	0.3	0.8
20	CfOR16B10p	Unknown genes	47229970	47230964	-	0	0	0.1	0	0	0.1	0	0	0	0	0	0	0	0
20	CfOR28B11	Unknown genes	51415939	51416976	+	0	0	0.1	0	0.4	0.9	0	0.6	0.5	0.4	0.1	0.4	0	0.1
27	CfOR4385p	Unknown genes	6112064	6113047	-	0	0	0.1	0	0.3	0	0	0	0	0	0	0	0	0
18	CfOR4601p	Unknown genes	39522055	39523047	-	0	0	0.1	0	0	0	0	0	0	0.2	0	0	0	0
6	CfOR5729p	Unknown genes	40547474	40548420	-	0	0.2	0.1	0.1	0	0	0.1	0.2	0.1	0.4	0.1	0.3	0	0.2
27	CfOR0009	Unknown genes	6107219	6108157	-	0	0	0	0	0	0	0	0	0	0	0	0	0	0
20	CfOR0043p	Unknown genes	47382523	47383491	+	0	0	0	0	0	0.6	0.4	0	0	9.2	0	0	0	0
21	CfOR0047	Unknown genes	30613535	30614482	-	0	0.2	0	0.2	0.3	0.5	0.3	0.3	0.6	1.4	0.1	0.2	0.2	0
16	CfOR0049p	Unknown genes	5737945	5738885	-	0	0	0	0	0	0	0	0.3	0	0.6	0.3	0	0	0
18	CfOR0058	Unknown genes	40380992	40381924	+	0	0	0	0	0	0	0	0	0.4	0	0	0	0	0
18	CfOR0079	Unknown genes	40808890	40809822	-	0	0	0	0	0	0	0	0	0	0	0	0	0	0
9	CfOR0081p	Unknown genes	47136838	47137752	-	0	0	0	0	0	0	0	0	0	0	0	0	0	0
21	CfOR0086	Unknown genes	29250949	29251908	+	0	0	0	0	0	0	0	0	0.1	23.8	0	0	0	0
X	CfOR0124	Unknown genes	102531216	102532139	-	0	0	0	0	0	0	0	0	0	0	0	0	0	0
21	CfOR0136p	Unknown genes	30577767	30578735	-	0	0.1	0	0	0.5	0	0.2	0.1	0	0.6	0	0.1	0	0.1
10	CfOR0139p	Unknown genes	16134046	16134983	+	0	0	0	0	0	0	0	0	0	0	0	0	0	0
10	CfOR0155p	Unknown genes	16101178	16102151	+	0	0	0	0	0	0	0	0	0	0	0	0	0	0
18	CfOR0160	Unknown genes	40855928	40856842	-	0	0	0	0	0	0	0	0.2	0	0.1	0	0	0	0
25	CfOR0161	Unknown genes	50138852	50139792	+	0	0	0	0	0	0	0	0	0	0	0	0	0	0
21	CfOR0177	Unknown genes	27776613	27777572	+	0	0	0	0	0	0	0	0	0	9.8	0	0	0	0
15	CfOR0188p	Unknown genes	17460927	17461896	+	0	0	0	0	0	0	0	0	0	0.9	0	0	0	0
35	CfOR0194p	Unknown genes	26425049	26425978	-	0	0	0	0	0	0	0	0	0	0	0	0	0	0
15	CfOR0201p	Unknown genes	17363778	17364672	+	0	0	0	0.1	0	0	0	0	0	0.3	0	0	0.8	0
X	CfOR0210p	Unknown genes	102716468	102717337	+	0	0	0	0	0	0	0	0	0	0	0	0	0	0
18	CfOR0220	Unknown genes	40669777	40670709	+	0	0	0	0.1	0	0	0	0	0	0	0.5	0	0	0
AAEX03023776.1	CfOR0222p	Unknown genes	2534	3449	+	0	0	0	0	0	0	0	0	0	0	0	0	0	0
10	CfOR0232	Unknown genes	16453422	16454330	+	0	0.2	0	0	0	0.6	0.1	0	0	0.1	0.2	0	0	0.1
30	CfOR0233p	Unknown genes	574287	575217	-	0	0.1	0	0	0	0	0	0	0	0	0	0	0	0
21	CfOR0234p	Unknown genes	27089169	27090081	+	0	0	0	0	0	0	0	0	0	0	0	0	0	0
21	CfOR0240p	Unknown genes	27819594	27820445	+	0	0	0	0	0	0	0	0	0	1.5	0	0	0.2	0.1
14	CfOR0252p	Unknown genes	2740854	2741906	+	0	0	0	0	0	0	0	0	0	0	0	0	0	0
10	CfOR0255p	Unknown genes	16238495	16239396	-	0	0	0	0	0	0	0	0	0	0	0	0.3	0	0
14	CfOR0279	Unknown genes	2783879	2784823	+	0	0	0	0	0	0	0	0	0	0	0	0	0	0
10	CfOR0295p	Unknown genes	16015490	16016433	-	0	0	0	0	0	0.1	0	0	0	4.8	0	0	0	0
18	CfOR0299	Unknown genes	39382900	39383847	+	0	0	0	0	0	0	0	0	0.1	6	0	0	0	0
21	CfOR0306p	Unknown genes	29010675	29011619	+	0	0	0	0	0	0.1	0	0	0	0.4	0	0	0	0
18	CfOR0309	Unknown genes	39412932	39413867	+	0	0	0	0	0	0	0	0	0	13.2	0	0.3	0	0
15	CfOR0322p	Unknown genes	17582838	17583765	+	0	0	0	0	0.1	0	0	0.2	1	0.3	0.2	0.9	0	0.2
5	CfOR0336	Unknown genes	10087368	10088300	+	0	0	0	0	0	0.2	0	0	0	12.6	0	0	0	0
5	CfOR0337p	Unknown genes	10165619	10166528	+	0	0	0	0	0	0	0	0	0	0.5	0	0	0	0
30	CfOR0364p	Unknown genes	331153	332093	-	0	0	0	0.2	0.1	0	0	0	0	0	0	0	0	0
21	CfOR0368	Unknown genes	27460107	27461046	+	0	0	0	0	0.1	0	0	0	0	3.4	0	0	0	0
21	CfOR0377	Unknown genes	28122813	28123772	-	0	0	0	0	0	0	0	0	0	3.9	0	0	0	0
21	CfOR0383	Unknown genes	28539572	28540519	+	0	0	0	0	0	0	0	0	0	0	0	0	0	0
14	CfOR0395	Unknown genes	1896389	1897357	+	0	0	0	0	0	0	0	0	0	0	0	0	0	0
15	CfOR03E02p	Unknown genes	17373213	17374082	-	0	0	0	0	0	0.1	0	0	0	0.7	0.1	0	0	0
20	CfOR03H07p	Unknown genes	47748643	47749582	-	0	0	0	0	0	0.1	0	0	0	1.1	0	0	0	0
X	CfOR0418p2	Unknown genes	49259228	49260160	+	0	0	0	0	0	0	0	0	0	0	0	0	0	0
21	CfOR0430	Unknown genes	30550413	30551357	+	0	0	0	0	0	0	0	0	0	5.2	0	0	0	0
18	CfOR0441	Unknown genes	39424000	39424968	+	0	0	0	0	0	0	0.1	0	0	16.1	0	0.2	0	0
21	CfOR0442	Unknown genes	27369564	27370523	-	0	0	0	0	0	0	0	0	0	6.4	0	0	0	0.1
14	CfOR0443	Unknown genes	1731651	1732586	-	0	0	0	0	0	0	0	0	0	16.4	0	0	0	0
10	CfOR0448p	Unknown genes	16076729	16077756	-	0	0	0	0.1	0	0	0	0	0	0.1	0.1	0.2	0	0
18	CfOR0456	Unknown genes	40445842	40446753	-	0	0	0	0.1	0	0	0.5	0	0	0	0	0	0	0
21	CfOR0491	Unknown genes	27089191	27089909	+	0	0	0	0	0	0	0	0	0	0	0	0	0	0
27	CfOR0499	Unknown genes	24937	25911	-	0	0	0	0	0	0	0	0	0	0	0	0	0	0
18	CfOR04B02	Unknown genes	41315606	41316522	+	0	0	0	0	0.1	0	0	0	0.3	0	0	0	0	0.1
18	CfOR04B04p	Unknown genes	38141583	38142559	+	0	0	0	0	0	0	0	0	0	3	0	0	0	0
18	CfOR04C08	Unknown genes	41341116	41342043	+	0	0	0	0	0.1	0	0	0	0.3	0	0	0	0	0.1
14	CfOR04D01	Unknown genes	1956981	1957940	+	0	0	0	0	0	0	0	0	0	0	0	0	0	0
20	CfOR0512	Unknown genes	47162136	47163074	-	0	0	0	0	0	0	0	0	0.1	1.1	0	0	0	0
JH373332.1	CfOR0523	Unknown genes	27589	28451	+	0	0	0	0	0	0	0	0	0	5.7	0	0	0	0
21	CfOR0528	Unknown genes	28137556	28138506	-	0	0	0	0	0	0	0	0	0	0	0	0	0	0
5	CfOR0534	Unknown genes	9934347	9935294	+	0	0	0	0	0	0	0.2	0	0	9.6	0	0	0	0
21	CfOR0565	Unknown genes	27597825	27598763	+	0	0	0	0	0	0	0	0	0	0	0	0	0	0
JH373254.1	CfOR05963	Unknown genes	351908	352837	-	0	0	0	0	0	0	0	0	0	0	0	0	0	0
AAEX03022712.1	CfOR0856p	Unknown genes	14013	14950	+	0	0	0	0	0	0	0	0	0	0	0	0	0	0
20	CfOR08A01p	Unknown genes	47413008	47413906	+	0	0.1	0	0	0	0.1	0	0	0	9.3	0	0	0	0
20	CfOR08A12p	Unknown genes	47478877	47479829	+	0	0	0	0	0	0	0	0	0	0	0	0	0	0
20	CfOR08C08	Unknown genes	47782878	47783798	-	0	0	0	0	0	0.3	0	0	0	0.7	0	0	0	0
20	CfOR08D07	Unknown genes	47644709	47645710	-	0	0	0	0	0	0.2	0	0	0	7.3	0	0	0	0
21	CfOR1014	Unknown genes	29194439	29195398	+	0	0	0	0	0	0	0	0	0	9.3	0	0	0	0
21	CfOR1057p	Unknown genes	27589638	27590580	+	0	0	0	0	0	0.2	0	0	0	0.6	0	0	0	0
14	CfOR10E10p	Unknown genes	2400682	2401629	+	0	0	0	0	0.1	0	0	0	0	5.2	0	0	0	0
18	CfOR10F04	Unknown genes	39594728	39595669	+	0	0	0	0	0	0	0	0	0	13.2	0	0	0	0
18	CfOR10H04	Unknown genes	40105455	40106396	+	0	0	0	0	0	0	0	0	0	5.7	0	0	0	0
18	CfOR12A10	Unknown genes	38073624	38074568	+	0	0	0	0.2	0	0.1	0	0.2	0	0.5	0	0	0	0.1
20	CfOR14A01p	Unknown genes	47773379	47774316	-	0	0	0	1.6	0	0	0	1	0	0	0	0	0	0
X	CfOR1527p	Unknown genes	102448786	102449786	-	0	0	0	0	0	0	0	0	0	0	0	0	0	0
6	CfOR1648p	Unknown genes	40496354	40497249	+	0	0	0	0	0	0	0	0	0	0	0	0	0	0
21	CfOR1673	Unknown genes	28110353	28111336	-	0	0	0	0	0	0	0	0	0	2.4	0	0	0	0
29	CfOR1697	Unknown genes	41768470	41769408	+	0	0	0	0	0	0	0	0	0	0	0	0	0	0
18	CfOR16C01p	Unknown genes	38009337	38010248	+	0	0	0	0	0	0	0	0	0	0.2	0	0	0	0
JH373254.1	CfOR16D02p	Unknown genes	96059	96990	+	0	0	0	0	0	0	0	0	0	0	0	0	0	0
18	CfOR16D08	Unknown genes	40472104	40473036	+	0	0	0	0	0	0	0.1	0	0	0	0	0	0	0
AAEX03023213.1	CfOR16G01	Unknown genes	8836	9774	+	0	0	0	0.1	0.2	0	0	0.2	0	0.1	0	0	0	0
21	CfOR1745p	Unknown genes	28566887	28567833	+	0	0	0	0	0	0.6	0	0	0.6	0.6	0	0	0	0.1
21	CfOR1789p	Unknown genes	28165337	28166299	-	0	0	0	0	0	0	0	0	0.1	16.4	0	0	0	0
21	CfOR1836p	Unknown genes	27405917	27406824	-	0	0	0	0	0	0	0	0	0	0	0	0	0	0
18	CfOR1893p	Unknown genes	39902268	39903154	+	0	0	0	0	0	0	0	0	0	0.7	0	0	0	0
JH373254.1	CfOR1982p	Unknown genes	102636	103550	+	0	0	0	0	0	0	0	0	0	0	0	0	0	0
8	CfOR2018p	Unknown genes	126313	127225	-	0	0	0	0	0.1	0	0	0	0	0	0	0	0	0
21	CfOR2095	Unknown genes	27089279	27109714	+	0	0	0	0	0	0	0	0	0	0	0	0	0	0
X	CfOR2108p	Unknown genes	102640012	102640939	+	0	0	0	0	0	0	0	0	0	0	0	0	0	0
14	CfOR2182p	Unknown genes	2088453	2089340	+	0	0	0	0	0	0	0	0	0.3	0	0	0	0	0
21	CfOR2195p	Unknown genes	27932527	27933481	+	0	0	0	0	0	0	0	0	0	0	0	0	0	0
14	CfOR2234p	Unknown genes	1496101	1496996	+	0	0	0	0	0	0.2	0.2	0	0.3	0	0	0	0.1	0
21	CfOR2238	Unknown genes	28347136	28348089	+	0	0	0	0	0	0	0	0	0	3	0	0	0	0
JH373303.1	CfOR2371p	Unknown genes	11157	12091	-	0	0	0	0.1	0	0	0	0	0	0.2	0	0	0	0
18	CfOR2401	Unknown genes	40921090	40922004	-	0	0	0	0.3	0	0.2	0	0	0	0.3	0	0	0	0
18	CfOR2403	Unknown genes	40943104	40944018	-	0	0	0	0	0	0.1	0	0	0.4	0	0	0	0	0
16	CfOR2432	Unknown genes	6016464	6017417	+	0	0	0	0	0	0	0	0	0	0	0	0	0	0
2	CfOR2674p	Unknown genes	57450042	57450994	+	0	0	0	0	0	0	0	0	0	0	0	0	0	0
18	CfOR2864	Unknown genes	40885061	40885975	-	0	0	0	0.1	0	0	0	0	0	1.8	0	0.1	0	0
20	CfOR28A01p	Unknown genes	47800054	47801021	-	0	0	0	0	0	0	0	0	0	0	0	0	0	0
35	CfOR28C06p	Unknown genes	25127544	25128447	+	0	0	0	0	0	0	0	0	0	0	0	0	0	0
JH373254.1	CfOR28H04p	Unknown genes	351908	352850	-	0	0	0	0	0	0	0	0	0	0	0	0	0	0
AAEX03023286.1	CfOR2959p	Unknown genes	8353	9225	+	0	0	0	0.1	0.2	0	0	0.2	0	0.1	0	0	0	0
18	CfOR3132p	Unknown genes	40251509	40252483	+	0	0	0	0	0	0	0	0	0	0	0	0	0	0
10	CfOR3223p	Unknown genes	16051291	16052228	-	0	0	0	0	0	0	0	0	0	0	0	0	0	0
18	CfOR3262	Unknown genes	40837004	40837918	-	0	0	0	0	0	0.2	0	0	0	0	0	0	0	0
18	CfOR3331	Unknown genes	40228099	40228970	-	0	0	0	0	0	0	0	0	0	0	0	0	0	0
25	CfOR3339	Unknown genes	50138852	50139802	+	0	0	0	0	0	0	0	0	0	0	0	0	0	0
21	CfOR3479p	Unknown genes	28246808	28247829	+	0	0	0	0	0	0	0	0	0	0	0	0	0	0
18	CfOR3604p	Unknown genes	40695687	40696591	-	0	0	0	0	0	0.1	0	0	0	0	0	0	0	0.1
35	CfOR3641p	Unknown genes	25572967	25573901	-	0	0	0	0	0.3	0	0	0	0	0	0	0	0	0
14	CfOR3684	Unknown genes	1844956	1845894	+	0	0	0	0	0.2	0	0	0	0	0	0	0	0	0
21	CfOR3908p	Unknown genes	27825755	27826658	-	0	0	0	0	0	0	0	0	0	0	0	0	0	0
21	CfOR3950p	Unknown genes	27761486	27762475	-	0	0	0	0	0	0	0	0	0	11	0	0	0	0
18	CfOR4116p	Unknown genes	40373281	40374211	+	0	0.2	0	0	0	1	0	0	0.9	0	0	0	0	1
18	CfOR4207p	Unknown genes	40428923	40429846	-	0	0	0	0	0.4	0	0	0	0	0	0	0	0	0
18	CfOR4316	Unknown genes	39257361	39258278	-	0	0	0	0	0	0.1	0	0	0	4.2	0	0	0	0
18	CfOR4419	Unknown genes	39436599	39437537	+	0	0	0	0	0	0	0	0	0.1	21.7	0	0	0	0
21	CfOR4420	Unknown genes	27557884	27558843	-	0	0	0	0	0	0	0	0.2	0	6	0	0	0	0
21	CfOR4439p	Unknown genes	28137556	28138506	-	0	0	0	0	0	0	0	0	0	0	0	0	0	0
18	CfOR4641	Unknown genes	41203382	41204311	+	0	0.2	0	0	0	0	0	0	0	0	0	0	0	0
14	CfOR4786p	Unknown genes	1961698	1962611	+	0	0	0	0	0	0	0	0	0	0	0	0	0	0
8	CfOR4788p	Unknown genes	386048	387025	+	0	0	0	0	0	0	0	0	0	0	0	0	0	0
X	CfOR4802p	Unknown genes	102653073	102653994	+	0	0	0	0	0	0	0	0	0	0	0	0	0	0
16	CfOR4821p	Unknown genes	43038536	43039513	+	0	0	0	0	0	0	0	0	0	0	0	0	0	0.4
18	CfOR4918	Unknown genes	39372613	39373581	+	0	0	0	0	0	0	0	0	0.2	11.3	0	0	0	0
X	CfOR5164p	Unknown genes	102562881	102563861	+	0	0	0	0	0	0	0	0	0	0	0	0	0	0
18	CfOR5413p	Unknown genes	39740880	39741884	+	0	0	0	0	0	0	0	0	0.4	1.7	0	0	0	0
5	CfOR5600p	Unknown genes	10017012	10017879	+	0	0	0	0	0	0	0	0	0	6.5	0	0	0	0
21	CfOR5718p	Unknown genes	28176366	28177237	+	0	0	0	0	0	0	0.6	0	0	0	0	0	0	0
1	CfOR5758p	Unknown genes	101208210	101209134	-	0	0	0	0	0	0	0	0	0	2.2	0	0	0	0
30	CfOR6138p	Unknown genes	497523	498447	-	0	0	0	0	0	0	0	0	0	0	0	0	0	0
21	CfOR6141	Unknown genes	27576048	27576983	+	0	0.2	0	0	0	0	0.1	0	0	18.8	0	0	0	0
AAEX03020054.1	CfOR6468	Unknown genes	26665	27578	+	0	0	0	0	0	0	0	0	0	0	0	0	0	0
5	CfOR6669	Unknown genes	10105595	10106527	+	0	0	0	0	0	0	0	0	0	5.4	0	0	0	0
21	CfOR7026	Unknown genes	28149116	28150087	-	0	0	0	0	0	0	0	0	0	4.6	0	0	0	0
27	CfOR7177p	Unknown genes	6092382	6093293	+	0	0	0	0	0	0	0	0	0	0.5	0	0	0	0
10	CfOR7420p	Unknown genes	16269676	16270568	+	0	0	0	0	0	0	0	0	0	0	0	0	0	0
18	CfOR7526	Unknown genes	40606641	40607573	-	0	0	0	0	0	0	0	0	0	0	0	0	0	0
21	CfOR7530p	Unknown genes	27896927	27897854	-	0	0	0	0	0	0	0	0	0	1.2	0	0	0	0
18	CfOR7600	Unknown genes	40309143	40310054	-	0	0	0	0	0	0	0	0	0	0	0	0	0	0
18	CfOR9015p	Unknown genes	40642246	40643161	+	0	0	0	0	0	0	0	0	0	0	0	0	0	0
