# Supplementary material for: Dog olfactory receptor gene expression profiling using samples derived from nasal epithelium brushing
Source: Canine Med Genet. 2022 May 20;9:7. doi: 10.1186/s40575-022-00116-7 (PMC9121576; doi:10.1186/s40575-022-00116-7)
Supplement: Supplementary file 4 — Additional file 4. DNA hybridization capture. [file 40575_2022_116_MOESM4_ESM.xlsx]

## Sheet: Feuil1
Additional data file 4
DNA hybridization capture
FPKM values of OR genes captured from two independent DNA libraries made with two DNA samples (columns b and c). In the different graphs, the “y” axis
corresponds to FPKM and the ”x” axis to the OR listed in column a. Red dots correspond to Golden Retriever OR and blue dots to Cane Corso OR. The good
coincidence of the blue and red dots for the same OR testifies the reproducibility of the capture. However, the different values obtained for the different OR
indicate that each OR gene is captured with different efficiency, that most probably have also affected the capture of the different OR cDNA sequences. Thus,
genes CfOR1812 and CfOR0039p were very efficiently captured leading to 1363 and 1357 FPKM, whereas genes CfOR0183 and CfOR0783p lead to much lower
FPKM values 83.4 and 95.5
genes	DNA_Cane Corso	DNA_Golden Retriever
CfOR0001	244.4	241.3
CfOR0003	219.1	199.8
CfOR0004	840.9	870.1
CfOR0006	183.9	186.6
CfOR0007	885.7	675.1
CfOR0008	247.1	237.5
CfOR0009	245.6	241.4
CfOR0010	191.3	165.4
CfOR0011	827.4	765.9
CfOR0012	609.5	593.6
CfOR0013	278.7	263.3
CfOR0014	253	242.6
CfOR0015	141.2	152.1
CfOR0018	241.8	314.2
CfOR0019p	669.8	693.3
CfOR0020	746.5	710.3
CfOR0021	238.9	237
CfOR0023	473.1	396.2
CfOR0026p	268.8	251.9
CfOR0028	233.9	214.1
CfOR0029	260.6	222.3
CfOR0030	664.6	592.6
CfOR0034	688.3	664.9
CfOR0035	216.1	211.6
CfOR0036	193.5	190.4
CfOR0038	841.4	866
CfOR0039p	1568.5	1146.1
CfOR0040	212.9	204.3
CfOR0041	280.6	329.4
CfOR0042p1	239.4	228.2
CfOR0043p	685.7	638.5
CfOR0044	240	218.8
CfOR0045	260.3	252.2
CfOR0046	709.1	685.5
CfOR0047	400.7	320.3
CfOR0048p	251.4	238.1
CfOR0049p	748.2	729.3
CfOR0050	266.9	276.4
CfOR0051	336	316.3
CfOR0052	264.1	252.9
genes	DNA-Cane Corso	DNA_Golden Retriever
CfOR0054	779.9	748.9
CfOR0055	223.3	216.2
CfOR0056	247.8	251.9
CfOR0058	984.7	890.1
CfOR0064	376.6	369.5
CfOR0065	866	775
CfOR0066	206.7	206.8
CfOR0067	214.4	205.3
CfOR0068	200	187.6
CfOR0069	154.1	146.6
CfOR0071p	1058.3	1071.3
CfOR0072	806.5	738.1
CfOR0073	807.3	752.9
CfOR0075	196.9	227.5
CfOR0077M1	687.7	676.4
CfOR0079	170.1	171.3
CfOR0080	898.1	707.7
CfOR0081p	623.9	643.4
CfOR0082	313.4	286.2
CfOR0083p	621.3	644.2
CfOR0085	278.5	278.2
CfOR0086	876.7	901
CfOR0087	775.5	715.3
CfOR0089	182	167.3
CfOR0092	209.5	202.4
CfOR0093	292.1	271.4
CfOR0097p	275.9	261.9
CfOR0099	279.7	266.5
CfOR0100	750	738.1
CfOR0101	238.7	226.6
CfOR0104	203.8	193.6
CfOR0109p	236.4	246.5
CfOR0111p	678.8	679.3
CfOR0112	719.1	699.1
CfOR0113	199	197.7
CfOR0115	296.4	290
CfOR0116	990.1	968.4
CfOR0117	179.4	173.4
CfOR0119	262.8	247.8
CfOR0120	241.9	241.8
CfOR0121	307.9	305.8
CfOR0123	974.3	1057.2
genes	DNA-Cane Corso	DNA_Golden Retriever
CfOR0125p1	979.9	1135.3
CfOR0128	235	220.6
CfOR0130	222.3	221.7
CfOR0131p	481.4	603.6
CfOR0134	754.2	727.7
CfOR0135	267	243.2
CfOR0136p	264.9	329.7
CfOR0138	206.8	170.8
CfOR0139p	269.9	234.1
CfOR0141	214.1	218.3
CfOR0142	231.3	224.1
CfOR0145	243.4	239.8
CfOR0146	254.8	241.2
CfOR0147	715.5	698.2
CfOR0149	166.2	165.9
CfOR0154	239.8	244.8
CfOR0156	215.7	222.7
CfOR0157	476	530.6
CfOR0158	216.3	197.9
CfOR0159	213.1	254.2
CfOR0160	315.7	287.9
CfOR0162	496.3	510.5
CfOR0163	213	249.6
CfOR0164	395.9	411.4
CfOR0165	195.7	180.9
CfOR0166	499.6	467.7
CfOR0170	209.4	204
genes	DNA-Cane Corso	DNA_Golden Retriever
CfOR0171	913.7	888.3
CfOR0173	348.6	365.7
CfOR0174p	700.9	703.2
CfOR0175p	289.3	244.1
CfOR0176	120.2	107.4
CfOR0177	212.4	210.6
CfOR0178	773.3	762.7
CfOR0180	381.8	371.8
CfOR0182	205.1	196.8
CfOR0183	82.8	84.1
CfOR0184	458.9	459.1
CfOR0186	202	197.2
CfOR0187p	746.8	711.6
CfOR0188p	825	801.3
CfOR0190	215	204
CfOR0192	195.1	184.5
CfOR0195	790.1	815.5
CfOR0196	286.9	276.5
CfOR0198	180.9	172.1
CfOR01C09	664.5	667.2
CfOR01E11	307.1	307.3
CfOR0200	332.7	319.2
CfOR0201p	817.1	761.2
CfOR0202	236.4	233.7
CfOR0204	336.2	219.9
CfOR0207	280.2	291.5
CfOR0208	402.6	432.3
CfOR0209	903.8	908.9
CfOR0211	173.9	176.2
CfOR0212	265.1	256.2
CfOR0214	346.1	372.3
CfOR0217	831.5	782.8
CfOR0219	299.5	306.2
CfOR0220	737.9	716.1
CfOR0221	776.8	773.9
CfOR0223	467.2	419.8
CfOR0227	759.7	661.6
CfOR0229	226.4	218.1
CfOR0231	667.2	672.6
CfOR0232	825.7	823
CfOR0233p	681.9	682.2
CfOR0235	238.6	233.3
CfOR0236p1	225.1	236.4
genes	DNA-Cane Corso	DNA_Golden Retriever
CfOR0237	262	249.4
CfOR0239	723.4	707
CfOR0240p	762.1	751.4
CfOR0241	336.9	328.9
CfOR0242	254.2	236.1
CfOR0244	176	169.3
CfOR0245	276.5	278.4
CfOR0247	147.1	168.5
CfOR0250	245.2	234.9
CfOR0252p	1031.6	668.6
CfOR0253	285.3	282.9
CfOR0254	197.7	193.8
CfOR0255p1	833.5	795.9
CfOR0256	216.2	205.5
CfOR0258	223.1	235.1
CfOR0261	224.6	218.1
CfOR0262	255.6	276.5
CfOR0263	819.5	766.1
CfOR0264	338.5	320.1
CfOR0266	316.4	309.3
CfOR0268	167.7	150.3
CfOR0271	945.3	870.1
CfOR0273	396.6	394
CfOR0274	866.5	866.7
CfOR0275	200.5	214.8
CfOR0276	224.7	213.7
CfOR0277	867	810.5
CfOR0280	357.6	340.4
CfOR0281	748.7	698.9
CfOR0282	243.7	244.6
CfOR0283p	807.1	864.3
CfOR0286	263.8	242.1
CfOR0287	202.1	187.9
CfOR0288	187.8	184.3
CfOR0290	269.3	311
CfOR0291	364.1	307.1
CfOR0292	236.1	230.9
CfOR0293	225.3	210.4
CfOR0294	879.2	841.6
CfOR0295p	367.8	337.6
CfOR0296	413	392.5
CfOR0297p	246.1	236
CfOR0299	350.1	314.8
CfOR0300	774.6	780.2
CfOR0302	183.8	183.5
CfOR0304	314.7	206.7
CfOR0305	220.5	289.3
CfOR0306p	764.2	702.7
genes	DNA-Cane Corso	DNA_Golden Retriever
CfOR0308	980.9	866.9
CfOR0309	333.1	312.4
CfOR0310	259.2	247.1
CfOR0312	726.7	693.4
CfOR0313	371.5	356.1
CfOR0314	265	250.4
CfOR0316	223.1	246.8
CfOR0317	674.8	650.3
CfOR0318	187.3	187.6
CfOR0319	297.3	268.4
CfOR0321	716.7	670.5
CfOR0322p	689.3	689.2
CfOR0323p3	582.4	597.6
CfOR0325	254.7	259.6
CfOR0326p	655.3	663.1
CfOR0327	956	861.1
CfOR0328	259.9	249.7
CfOR0329	264.4	260.3
CfOR0330	664.4	381.1
CfOR0332	245	235.9
CfOR0333	269.5	265.7
CfOR0334	234.1	231.1
CfOR0335	270.4	249.9
CfOR0336	755.8	753.8
CfOR0337p	775.5	719.4
CfOR0338	193.1	176.3
CfOR0339	268.9	308.6
CfOR0340	306.3	303.7
CfOR0342	721.4	712.4
CfOR0343	211.8	288.8
CfOR0346	243.5	267.3
CfOR0347	243.2	240.4
CfOR0349	709.9	638
CfOR0353	215.7	218.8
CfOR0354	800.5	809.8
CfOR0356	199.3	186.9
CfOR0357	685.4	699.2
CfOR0358	164.7	148.7
CfOR0359	251.9	246.5
CfOR0360	813.8	796.1
CfOR0361	252.7	253.8
CfOR0363	281.2	273.3
CfOR0364p	642.8	624
CfOR0365	279.5	262
CfOR0366	858.2	842.6
CfOR0368	934.7	825.3
CfOR0369p	213.4	216.9
CfOR0371	191.7	194.6
CfOR0372	280.5	273.1
CfOR0375	489	471.6
CfOR0377	207.2	193.4
CfOR0379	705.6	699.3
genes	DNA-Cane Corso	DNA_Golden Retriever
CfOR0380	728.3	722
CfOR0381	382.2	369.2
CfOR0382	242	241.6
CfOR0384	169.7	95.3
CfOR0386	480.2	482
CfOR0387	223.3	215.3
CfOR0388	1101.2	539.3
CfOR0390	336.8	314.8
CfOR0392	226.9	215.8
CfOR0393	237.3	154.7
CfOR0394	278.3	264.6
CfOR0395	721.1	687.5
CfOR0396	228.4	228
CfOR0397	212.4	200.2
CfOR0399	219.7	205.3
CfOR03E01p	337.4	256.8
CfOR03E02p	706.3	842.8
CfOR03H07p	651	646.9
CfOR0400	464.3	313
CfOR0401	299.7	289.4
CfOR0403	353	228.4
CfOR0404	267.2	264.6
CfOR0405	237.4	244.2
CfOR0407	416.3	462.9
CfOR0411	305.9	315
CfOR0415	263.5	256.2
CfOR0416	190.7	196.2
CfOR0419	311.7	274.9
CfOR0420	326.2	273.4
CfOR0422	705.9	690.8
CfOR0423	290.3	272.8
CfOR0424p	1026.1	1105.4
CfOR0425	773.6	752.4
CfOR0426	161	167
CfOR0428	348	325.6
CfOR0429p	287.1	411.9
CfOR0430	849.6	871.1
CfOR0431	254.4	246.1
CfOR0432	241	230.9
CfOR0433	239.6	237.5
CfOR0434	207.8	196.1
CfOR0435	724.5	684.7
CfOR0438p	256.1	234
genes	DNA-Cane Corso	DNA_Golden Retriever
CfOR0439	224.5	228.4
CfOR0441	251.2	240.8
CfOR0442	200.8	191.3
CfOR0443	704.9	718.5
CfOR0448p	758.4	776.9
CfOR0449	182.5	175.2
CfOR0451p	812	745
CfOR0455	275.4	251.5
CfOR0456	1105	959.9
CfOR0457	255.7	248.2
CfOR0458	245.3	232.9
CfOR0459p	757.8	709.4
CfOR0462	277.9	256.1
CfOR0463	701	697.2
CfOR0467	251.7	245.1
CfOR0468	247.3	228.9
CfOR0469	199.7	190.8
CfOR0470	150.9	154.1
CfOR0471	811.8	743.9
CfOR0472	256.9	236.3
CfOR0473	182.8	170.3
CfOR0474	259.4	377.5
CfOR0475p	252.4	267.5
CfOR0477	301	285.6
CfOR0478	201.8	192.2
CfOR0479pFRAG	729.7	740
CfOR0480	219.9	280.7
CfOR0481p	166.1	136
CfOR0482	245.2	227.2
CfOR0483	946.6	850.5
CfOR0485	262.8	254.7
CfOR0489	214.8	209
CfOR0490	111.6	110.4
CfOR0492	185.4	179.2
CfOR0493	173.8	162
CfOR0494	741.9	681.1
CfOR0495	199.2	393.8
CfOR0496	214.4	209.3
CfOR0497	751.2	706.4
CfOR0498	270	248.3
CfOR0499	685.1	642
CfOR04A01	494.3	391.7
CfOR04A02	998.2	883.2
CfOR04A07	259.1	235
CfOR04A12	221.3	224.7
genes	DNA-Cane Corso	DNA_Golden Retriever
CfOR04B02	408.4	371.3
CfOR04B03	1077.2	998
CfOR04B04p	716	708.1
CfOR04B08	329	215.8
CfOR04B10	670	684.3
CfOR04C05	519.6	498
CfOR04C07	716.8	705
CfOR04C08	409.3	371.9
CfOR04C09	254.6	227
CfOR04C10	332.5	656
CfOR04C11	618.3	644.1
CfOR04D01	649.3	606.2
CfOR04E05	224.2	215.6
CfOR04E07	295.4	373.2
CfOR0501	747.6	763.8
CfOR0503	180.1	174.6
CfOR0504p	909.6	932.5
CfOR0505	255.9	256.3
CfOR0506	276.6	266.6
CfOR0507	219.4	222.8
CfOR0509	271.4	253.6
CfOR0512	199.2	203.6
CfOR0516	357.7	272.8
CfOR0517p1	219.4	227.3
CfOR0520p	259.7	260.2
CfOR0521p	392.7	365.7
CfOR0523	137.9	107.3
CfOR0524	260.9	255.5
CfOR0525	753.4	749.5
CfOR0526	287.2	270.3
CfOR0527	209.8	203.9
genes	DNA-Cane Corso	DNA_Golden Retriever
CfOR0529	259.9	241.4
CfOR0530	276.7	258.2
CfOR0534	238.7	234
CfOR0535	225.5	201.2
CfOR0538	250.9	235.3
CfOR0539	743.9	686.5
CfOR0541	878.6	826.2
CfOR0542	715.5	695.5
CfOR0543	902.7	875.3
CfOR0544	190.4	191.6
CfOR0545	775.1	721.9
CfOR0546	217.4	222
CfOR0549p	772.5	768.9
CfOR0551	233	222
CfOR0552	410	420.4
CfOR0558	565.4	600.2
CfOR0559	363.5	349.4
CfOR0567	225.2	202
CfOR0568p	290.3	271.6
CfOR0569	188.7	169.3
CfOR0571	207.7	201.7
CfOR0572	695.8	686.8
CfOR0573p	202.9	188
CfOR0577M	708.4	692
CfOR0579p1	716.1	714
CfOR0580	269.1	260
CfOR0581	205.5	197.7
CfOR0582	213.6	194.5
CfOR0587	252.7	232.5
CfOR0590	170.4	155.4
CfOR0591	288	265.3
CfOR0593	737.3	724.6
CfOR0595	186	175.2
CfOR05963	590.9	406.7
CfOR0597	437.5	257.1
CfOR0600	209.9	206.3
CfOR0601p	223	218.6
CfOR0605	381.8	238.7
genes	DNA-Cane Corso	DNA_Golden Retriever
CfOR0606	113.1	115
CfOR0608	237.7	192.8
CfOR0610p	784.7	720.3
CfOR0612	253.3	248.7
CfOR0613	227.7	232.9
CfOR0637	292.9	276.2
CfOR0661	665.2	663.8
CfOR0685	168.4	159.4
CfOR0741p	454.9	378.4
CfOR0783p	98	93.1
CfOR07E03	291.6	271
CfOR0802	263.5	268
CfOR0821	393.2	408.7
CfOR0854p	166.4	136.2
CfOR0856p	240.3	195.2
CfOR0881	271	266.1
CfOR0890p	278	264.8
CfOR08A01p	617.1	634.6
CfOR08A02	671.7	664.8
CfOR08A09	312.1	293.9
CfOR08A10p	231.7	239.8
CfOR08A11	316.2	306.6
CfOR08A12p	617.4	596
CfOR08B06p1	864.6	804
CfOR08B08	224.3	232.5
CfOR08B10	236.8	226.7
CfOR08B11	249.7	240.9
CfOR08B12	259.7	265.4
CfOR08C01	257.4	232.8
CfOR08C02p1	268	257.9
CfOR08C06	715.5	697.1
CfOR08C08	656.4	636.8
CfOR08C09	152.6	150.7
CfOR08C10	228.3	243.6
CfOR08C11	263.2	251.8
CfOR08D02	824.4	808.9
CfOR08D04	215.7	219.2
CfOR08D06	860.7	887.9
CfOR08D07	711.1	694.4
genes	DNA-Cane Corso	DNA_Golden Retriever
CfOR08E09	233.6	234.6
CfOR08E10	368.8	352.2
CfOR08E12	234.4	225.6
CfOR08F07	249.2	236.4
CfOR08G01	227.8	230.8
CfOR08G02p	751.6	709.5
CfOR08G08	263.8	255.9
CfOR08H01p	768.1	702.3
CfOR08H04	239.1	232.6
CfOR08H06	225	225.9
CfOR08H09	601.5	640.5
CfOR08H10	220.9	343.8
CfOR0916	233.9	214.1
CfOR0921	240.9	241.6
CfOR0931p1	662.3	663.6
CfOR0936	352.6	249.9
CfOR0976	245.2	274.1
CfOR0985	1039.1	844
CfOR0991	1268.4	1351.6
CfOR1014	189.1	205.7
CfOR1026	793.9	723.2
CfOR1057p	777.5	723.7
CfOR1066	281.5	293.2
CfOR1075	743.7	690.4
CfOR10A02	768.5	785.5
CfOR10A03	829.2	890.4
CfOR10A04	770	783.2
CfOR10A07	149.8	150.6
CfOR10A11	274.7	268.4
CfOR10A12	705.8	678.5
CfOR10B09	628	640.8
CfOR10B10	234	231.3
CfOR10C03	480	485.7
CfOR10C04p	1117.2	706.3
CfOR10C10	730.6	785.8
CfOR10D01	243.2	231.2
CfOR10D04	246.4	234
CfOR10E10p	1223.7	749.8
CfOR10F04	631.1	595.3
CfOR10F07	633	636.1
CfOR10G10	291.3	274.2
CfOR10G12	229.6	226.8
CfOR10H01	241.4	242.6
CfOR10H04	225.7	216
CfOR10H06	241.2	252.2
genes	DNA-Cane Corso	DNA_Golden Retriever
CfOR10H08	325.7	314
CfOR10H10	225.5	218.8
CfOR10H12M	376.1	351.6
CfOR1117	195.8	171.2
CfOR1160p	203.4	214
CfOR1174	244.1	233.1
CfOR1205	256.6	234.8
CfOR12212	314.4	317.1
CfOR1262p	225.2	217.8
CfOR1292	283.8	266.3
CfOR12A03	219.4	221.2
CfOR12A04	734.2	728.3
CfOR12A07	184.8	171
CfOR12A10	814.9	763.2
CfOR12B06	217.2	217.2
CfOR12B07	235.5	230.9
CfOR12B11	244.7	243.9
CfOR12C09	329.2	2
CfOR12C10	273.4	262.8
CfOR12C11	746.9	741.4
CfOR12C12	231.2	315.3
CfOR12E01	254	239.3
CfOR12E07	226.4	212
CfOR12E10	244.9	230.1
CfOR12E11	268.5	290.3
CfOR12F06	1024.6	786.1
CfOR12F12	296.7	326.2
CfOR12G07	693.3	686.7
CfOR1320	596	971.1
CfOR1341	206.3	193.1
CfOR1362	235.9	232.2
CfOR1363	244	253.7
CfOR1388	897.6	905.3
genes	DNA-Cane Corso	DNA_Golden Retriever
CfOR1400	234.7	204.7
CfOR1421	291.4	251.5
CfOR1462	905.1	866.8
CfOR1470	903.4	851.1
CfOR1484	249.5	237.2
CfOR1485p	760.6	736.1
CfOR14A01p	603.5	627.8
CfOR14A08p1	732.9	655.4
CfOR14A11p	722.4	710.5
CfOR14B05	267.8	257.9
CfOR14D11	890.7	871.1
CfOR14F04	588.8	404.8
CfOR14F10p	339.1	278.6
CfOR1502	197.1	179.4
CfOR1511	200.2	199.4
CfOR1529	1023.4	976
CfOR1545p3	241.4	222.7
CfOR1564p	714	739.7
CfOR1573	253.4	234
CfOR1595	268.7	265.5
CfOR1649p	745.5	693.9
CfOR1667	257.6	182.4
CfOR1673	198.8	189.1
CfOR1694	167.8	172.9
CfOR16A04	237	216.6
CfOR16A10	248.2	239.1
CfOR16A11	240.6	244
CfOR16A12	840	799.6
CfOR16B09p	699.1	711.8
CfOR16B10p	605.3	588.8
CfOR16B12	253.6	242
CfOR16C01p	771.6	736.7
CfOR16C11	286.7	259.3
CfOR16D01	764.8	743
CfOR16D05	237.1	235.2
CfOR16D08	545.4	547.3
CfOR16D09	271.8	252.7
CfOR16D10	229.2	209.8
CfOR16E08	221.8	243.6
CfOR16E11	260.3	233.9
CfOR16F10	283.6	262.3
CfOR16F12	251.1	243.5
CfOR16G01	147.9	145.4
CfOR16G03	289.3	284.1
CfOR16H04	147.8	144.9
CfOR1709	197.4	185.2
CfOR1734	316	300.2
CfOR1745p	730	673.3
CfOR1750	237.4	239.4
CfOR1771p	843.1	953.3
CfOR1785	303.6	187.5
CfOR1789p1	1069.4	1100.5
CfOR1802p	457.9	458.1
CfOR1812	1149.9	1577.2
CfOR1813	1218.6	1016
CfOR1832	224.5	228.1
CfOR1836p	715.9	675.3
CfOR1881	221.4	200
CfOR1893p	514.6	564.9
genes	DNA-Cane Corso	DNA_Golden Retriever
CfOR18B06	420.1	399.8
CfOR18B09	249.6	252.8
CfOR18C09	272.5	263.6
CfOR18C12	260.1	228
CfOR18D12	226	232.6
CfOR2015	229.1	211
CfOR2018p	648.9	673.1
CfOR2031	1086.5	692.7
CfOR2039	264.8	255.4
CfOR20H03	346	228.5
CfOR2117	192.7	182.1
CfOR2171	649.3	671.2
CfOR2177	433.2	421
CfOR2182p1	646.3	618.4
CfOR2195p	238.3	223.6
CfOR2217p	644.2	593
CfOR2219	769.3	725.7
CfOR2234p	684.8	647.3
CfOR2238	739.4	696.3
CfOR2247p	747.3	722.5
CfOR2248	705.5	671.6
CfOR2254	527.7	827.5
CfOR2255	289.1	274.5
CfOR2260p	777.5	813.7
CfOR2284	752.9	709
CfOR2287	1337.9	829.1
CfOR2318	329.5	317.6
CfOR2331	252.6	235.6
CfOR2337p1	231.9	244.1
CfOR2342	266.5	284.9
CfOR2346	294.9	274.4
CfOR2347	290.4	250
CfOR2348p	891.3	765.2
CfOR2355	217.5	218.1
CfOR2371p	210.7	216.1
CfOR2396	138.4	105.7
CfOR2401	985	906.7
CfOR2403	1062.2	1014.8
CfOR2429	238.7	230.1
CfOR2448p	296.7	303.7
CfOR2454p	474.4	436.1
CfOR2464p	832.3	801.4
CfOR2471	463	446.8
CfOR2510	194.4	189.6
CfOR2522	290.8	281.5
CfOR2536	347.5	329
CfOR2540	705.1	729.7
CfOR2544p	671	659.4
CfOR2549	266.7	250.1
genes	DNA-Cane Corso	DNA_Golden Retriever
CfOR2582	296	269.5
CfOR2592p	269.6	289.4
CfOR2668	195.5	182.3
CfOR26A01	265.8	265.4
CfOR26B08	265.2	252.8
CfOR26C11p	402.6	299.7
CfOR26G07	261.6	240.9
CfOR2714	615.8	643.1
CfOR2720FRAG	699.5	728.2
CfOR2723	278.7	312.2
CfOR2731p	362.7	346.1
CfOR2734p	686.1	695.4
CfOR2786	302.7	260.7
CfOR2831	794	727.7
CfOR2839	229.3	222.4
CfOR2864	330.1	316.6
CfOR2889	125.6	119
CfOR28A01p	626.6	657.8
CfOR28A08	84.6	154.6
CfOR28B11	568.2	562.5
CfOR28C02	269.1	253.9
CfOR28C06p	676.3	685.3
CfOR28D07	269	253.7
CfOR28E09	296.4	269.8
CfOR28F08	264	254.2
CfOR28G07	230.8	226.9
CfOR28H03	226.6	225.5
CfOR28H04p	589.5	405.3
CfOR28H08	654.1	640.6
CfOR2909	201.9	177.7
CfOR2929	916.5	881.2
CfOR2951	706.8	646
CfOR2959p	154.1	150.2
CfOR2973	193	188.5
CfOR3026	176.2	164.7
CfOR3045	312	314
CfOR3063	193.8	204.6
CfOR3065	100.1	94.1
CfOR3103	720.2	704.7
CfOR3109p	741.2	716.4
CfOR3132p	724.9	706.5
CfOR3227	272	296.5
CfOR3257	234.4	231.5
CfOR3262	181.6	183.9
CfOR3266	769.2	766.7
CfOR3278	293.7	301.3
CfOR32C09	918.3	916.7
CfOR3331	222.2	214.8
CfOR3354	210.4	210
CfOR3358	373.7	309.4
genes	DNA-Cane Corso	DNA_Golden Retriever
CfOR3371	232.3	226.5
CfOR3397	731.7	722.9
CfOR3446	286.9	276.7
CfOR3449p	944.2	918.2
CfOR3501	237.1	250.3
CfOR3531M	413.8	393.7
CfOR3548	673	644.7
CfOR3550	254.3	238.6
CfOR3574	270.6	267.5
CfOR3584	194.3	182.7
CfOR3587	83.2	230
CfOR3604p	735.5	722.4
CfOR3607p1	296.8	303.1
CfOR3610	232	234.8
CfOR3641p	228	234.3
CfOR3673	1038.7	651.4
CfOR3681	310.9	284.2
CfOR3684	738.6	701.3
CfOR3722	197.8	180.1
CfOR3763p	234.1	228.5
CfOR3775	279.3	231.2
CfOR3781	498.5	466.4
CfOR3790	792.5	751.9
CfOR3810	834.8	753.7
CfOR3813	229.4	224.5
CfOR3819	220.1	203.6
CfOR3829	130	233.5
CfOR3840p	244.5	233.1
CfOR3888p3	446.4	263.6
CfOR3897	237.8	235.7
CfOR3908p	658.9	700.6
CfOR3943	337.8	394.4
CfOR3950p	749.1	709.6
CfOR3954	217.7	214.3
CfOR3959	702.6	670.2
CfOR3999	277.2	264.6
CfOR4011p	633.1	664.5
CfOR4012	753	744.4
CfOR4029p	762.2	767
CfOR4055	186.2	175.8
CfOR4080	187.7	183.8
CfOR4092	863.7	767.7
CfOR4093	733.8	701.4
CfOR4116p	799.3	825.5
CfOR4127	337.3	277
CfOR4148	247.4	235.2
CfOR4153	186.8	203.8
CfOR4154	200.5	187
CfOR4175	328.7	306.4
genes	DNA-Cane Corso	DNA_Golden Retriever
CfOR4186	208.9	194.9
CfOR4200	282.4	269.9
CfOR4207p	1024.9	997.3
CfOR4208p	259.9	253.4
CfOR4223	286.4	276.3
CfOR4229	246.8	231.9
CfOR4268	250.6	241.9
CfOR4276	683.8	707.3
CfOR4277	210.6	216.3
CfOR4283	865.5	863.9
CfOR4286	824.7	831.4
CfOR4309	866.1	898.5
CfOR4316	314.1	308.6
CfOR4331M	173.5	162.2
CfOR4340	249.1	229.4
CfOR4359	201.1	184.2
CfOR4385p	727.8	714.2
CfOR4419	256.6	229.4
CfOR4420	734.4	660.9
CfOR4482	682.9	692.1
CfOR45292	200	200.8
CfOR4555	178.5	169.5
CfOR4576	258.9	232.7
CfOR4577	237.1	272.2
CfOR4588	243.9	261.2
CfOR4592	206.4	201.6
CfOR4595	248.4	242.3
CfOR4598	236	229
CfOR4601p	572.6	542.1
CfOR4617p	769.7	766
CfOR4631	273.2	258
CfOR4641	306.6	286
CfOR4652p	686.4	723.2
CfOR4655	191.5	189.6
CfOR4676	122.9	127.9
CfOR4677p	992	975.1
CfOR4694	296.8	269.4
CfOR4707	764.3	741.6
CfOR4711M	350.9	282
CfOR4720	1219.2	848
CfOR4786p	674.9	660.3
CfOR4821p	762.9	723.1
CfOR4825	205.7	188.4
CfOR4839	198.3	195.3
CfOR4853	343	421.9
CfOR4892	243.1	232.2
CfOR4897	1049.1	1015.8
CfOR4918	765.7	791.1
CfOR4969	296.2	282
genes	DNA-Cane Corso	DNA_Golden Retriever
CfOR4970	464.6	494.3
CfOR5024	249.2	249.5
CfOR5054	269.8	235
CfOR5063	258.6	253.7
CfOR5081p	814.8	799.5
CfOR5090	337.7	307.3
CfOR5095	837.9	867.5
CfOR5133	961.2	953.1
CfOR5154	264.8	279.5
CfOR5188	263.2	279.9
CfOR5208p1	902.2	886.3
CfOR5233	214	203.3
CfOR5234	1309.2	1195
CfOR5269	207.6	203.2
CfOR5332p2	216	199.9
CfOR5380	388.9	342.2
CfOR5397	184	183.4
CfOR5413p	365.3	334
CfOR5448	905.2	821.8
CfOR5460	732.8	723.8
CfOR5569p	752.1	737
CfOR5573	401.8	370.7
CfOR5587	337.1	273.7
CfOR5600p	644.3	790.8
CfOR5664	695.1	629.1
CfOR5673	283.6	260.6
CfOR5679	735.1	707.9
CfOR5697	906.9	888.7
CfOR5718p1	754.3	692.7
CfOR5729p	287.9	277.1
CfOR5758p	753.2	777.7
CfOR5812	226	222.6
CfOR5820	888.1	971.9
CfOR5834	334.4	276.6
CfOR5862	778.2	723.5
CfOR5872	248.9	239
CfOR5912	265.7	181.6
CfOR5925	239.7	249.8
CfOR5949	588.8	567.4
CfOR5956	238.3	240.6
CfOR5963	119.8	190.7
CfOR5973p	253.2	265.7
CfOR6035	336.7	329.1
CfOR6046p	213.5	217.1
CfOR6084	185.8	183.8
CfOR6103	356.2	286.4
CfOR6137p	218.5	179.8
CfOR6138p	683.1	687.1
CfOR6141	785.9	749.1
genes	DNA-Cane Corso	DNA_Golden Retriever
CfOR6157	229.6	256.7
CfOR6175p	236.1	233.9
CfOR6190	345.9	238.2
CfOR6199	208	197.6
CfOR6201	369.4	339.8
CfOR6209	288.7	290.3
CfOR6220	266.4	260.4
CfOR6233	127.8	64.8
CfOR6256	200.9	189.8
CfOR6265	227.7	251.8
CfOR6278p	792	738.5
CfOR6297p	249.5	261.1
CfOR6319	755.9	809.9
CfOR6337p	854.4	862.4
CfOR6366	1004.2	1082
CfOR6434	264	258.3
CfOR6477	769.4	776.8
CfOR6488	401.9	411.4
CfOR6519	644.1	623
CfOR6592	257.9	228.7
CfOR6603	240.8	225.3
CfOR6618	132.6	121.3
CfOR66313	259.9	233.4
CfOR6642	159.8	164.3
CfOR6663	262.1	250.7
CfOR6669	890.5	880.4
CfOR6671	394.6	286.4
CfOR6704	974.9	997.4
CfOR6711p	353.3	214.3
CfOR7018	229.8	211.1
CfOR7026	242.5	230.2
CfOR7087	265.4	249.7
CFOR7139M	218	190.2
CfOR7157	301	291.8
CfOR7177p	716.7	712.9
CfOR7189	256	257.8
CfOR7195p	213.7	217
CfOR7196	265.5	247.3
CfOR7201	312.2	390.6
CfOR7211	281	271.1
CfOR7215p	756.9	756.9
CfOR7237	294.2	278.8
CfOR7295	901.3	575.7
CfOR7319p	191.5	165.3
CfOR7375	387	310.9
CfOR7420p	704.7	698
CfOR7435	155.2	156.3
CfOR7459p	730.9	728.3
CfOR7509	1159	1083.4
genes	DNA-Cane Corso	DNA_Golden Retriever
CfOR7526	754.7	749.5
CfOR7530p	736.4	722
CfOR7600	498	544.1
CfOR7702p	257.4	182.8
CfOR7703p	302.2	277.6
CfOR7705p	890.8	846.6
CfOR7706	419.6	399.4
CfOR9010	118.1	141.6
CfOR9011	333	249.2
CfOR9018	481.1	488.4
CfOR9020	481.9	489.6
CfOR9021	932.6	893.9
CfOR9030	183.4	175.9
CfOR9032	141.6	111.4
CfOR9033	655.5	633.4
CfOR9035M1	222.1	198.5
DOPRH01	364.5	227.5
DOPRH02	303.5	304.1
DOPRH07	243.7	231.3
DOPRX01	740.3	696.5
DOPRX04	238.1	235.5
DOPRX07	241.2	229.6
DTMT	413.1	277.1
DTPRH02	212.4	217.1
OLF1	287.8	296.7
OLF2	904.6	833.2
OLF3	332.5	312.1
OLF4	223	218.9
TPCR62	223.5	228.4
TPCR63	334.7	207
TPCR64	265.3	304
TPCR71	202	185.2
TPCR72	231.3	296.5
TPCR79	261.2	247.7
