# Supplementary material for: Dog olfactory receptor gene expression profiling using samples derived from nasal epithelium brushing
Source: Canine Med Genet. 2022 May 20;9:7. doi: 10.1186/s40575-022-00116-7 (PMC9121576; doi:10.1186/s40575-022-00116-7)
Supplement: Supplementary file 5 — Additional file 5. Normalized transcript FPKM data of the 14 samples. [file 40575_2022_116_MOESM5_ESM.xlsx]

## Sheet: Feuil1
Additional data file 5
Normalized transcript FPKM data of the 14 samples
The normalization was made to take into account the capture efficiency bias observed with the two DNA libraries.
The normalized values were calculated by affecting each crude OR transcript value by a factor taking into account
the FPKM mean value of the two most efficiently captured OR DNA (CfOR1812 and CfOR0039p) i.e. 1363, divided by the FPKM value of its own OR DNA (file 4).
Thus for CfOR0211, which is poorly captured (43 FPKM in Additional file 4) its normalized value is, 43*1363/175. In 5b, a code color has been applied to the to facilitate the reading:
For each sample, OR with a FPKM values above 50% of the value of the most expressed OR of the sample are colored in red, those with a FPKM > 20 %of the most expressed OR are
in orange, > 10% in yellow, > 5% in dark green, > 2% in light green, > 1% in blue, > 1‰ in light blue, and those having a FPKM value > 0.1 in grey.
OR genes	West Highland White Terrier-R	West Highland White Terrier-L	Whippet-R1	Whippet-R2	Whippet-R3	Whippet-L1	Whippet-L2	Whippet-L3	Belgian Shepherd-R	Belgian Shepherd-L	Labrador Retriever-R1	Labrador Retriever-R2	Labrador Retriever-L1	Labrador Retriever-L2
CfOR0001	0.561458	2.80729	0.561458	1.12292	1.68437	1.68437	1.12292	2.24583	8.42187	5.05312	5.05312	1.68437	1.12292	1.68437
CfOR0003	0	0	0	0	0	0	0	0	0	34.5025	0	0	0	0
CfOR0004	14.0255	16.4162	17.6912	10.5191	18.3288	7.49088	22.7914	19.7632	12.1129	37.9326	12.2723	19.6038	16.735	25.979
CfOR0006	0	5.15223	1.47206	0	0.736032	0	0	0	1.47206	1.47206	0.736032	0	0	0
CfOR0007	0	0	0	0	0	0	0.174718	0	0.698872	10.1336	0	0	0	0
CfOR0008	0	0	0.562732	0	0	0	0	0	0	21.3838	0	0	0	0
CfOR0009	0	0	0	0	0	0	0	0	0	0	0	0	0	0
CfOR0010	0	0	0	0	0	0	0	0.764508	0	2.29352	0	0	0	0
CfOR0011	0	0	0	0	0	1.8827	0	0	0.513463	0	0	0	0	0
CfOR0012	0	2.26664	0.453329	1.35999	1.58665	0	0.679993	0	2.49331	13.5999	0	0	0	0
CfOR0013	0	0	0	0	0	0	0	0	0	76.9799	0	0	0	0
CfOR0014	2.20097	3.30145	1.10048	2.20097	3.30145	1.65073	1.10048	1.65073	0.550242	0.550242	5.50242	4.95218	6.05266	3.30145
CfOR0015	79.03	152.481	126.448	108.782	157.13	89.2574	170.147	186.883	106.923	259.404	57.6454	94.836	92.0467	111.572
CfOR0018	0	0	0.490468	0.490468	0	0	0	0	0	0	0	0	0	0
CfOR0019p	0	0	1.20035	0.600176	0.400117	1.80053	0	0.600176	1.00029	0	0	0	0	0
CfOR0020	0	0	3.55663	2.99506	1.12315	1.31034	3.18225	1.87191	0	16.66	0	0	0	0
CfOR0021	0.57302	1.71906	1.71906	2.29208	2.8651	0	1.71906	1.71906	1.71906	1.14604	0.57302	1.14604	1.71906	0.57302
CfOR0023	21.3316	25.4098	22.9001	22.2727	24.155	26.0372	30.429	32.9386	24.7824	20.3905	21.6453	29.4879	22.9001	22.9001
CfOR0026p	0	0	0	0	0	0	0	0	0.523718	41.3737	0.523718	0.523718	1.57115	1.04744
CfOR0028	0	0	0	0	0	0	0	0	0	0	0	0	0	0
CfOR0029	0	0	0	0	0	0	0	0	0	25.4121	0	0	0	0
CfOR0030	0	0.433821	0	0	0.650732	0.433821	0	0	0	0	0	0	0	0.433821
CfOR0031	0	0	0	0	0	0	0	0	0	0	0	0	0	0
CfOR0032	0	0	0	0	0	0	0	0	0	0	0	0	0	0
CfOR0034	0	0	0	0	0	0	0	0	0	0.403045	0	0	0	0
CfOR0035	0	0	0	0	0	0	0	0	0	0	0	0	0	0
CfOR0036	0	0.710341	0	0.710341	0	0	0	0	0	22.0206	0	0	0	0
CfOR0038	0.319433	0	1.11802	2.71518	0.319433	1.11802	0	1.59717	0	0	0	0.159717	0	0
CfOR0039p	0	0	0.100457	0	0.401827	0	0	0.200914	0	0	0	0	0	0
CfOR0040	0	0	0	0	0	0	0	0.653643	0	30.0676	0.653643	0	0	0
CfOR0041	0	0	0.447049	2.23525	0	0	0.894098	0.894098	0.447049	21.9054	1.34115	0.447049	6.70574	0
CfOR0042p1	0	0.583191	0	0	2.91595	0	0.583191	1.16638	0	0	0.583191	1.74957	0	0
CfOR0043p	0	0	0	0	0	1.23561	0.823743	0	0	18.9461	0	0	0	0
CfOR0044	26.1526	41.6064	52.3051	37.4457	32.6907	24.9638	11.8875	42.2007	11.8875	8.91565	54.6827	46.3614	58.8433	46.9558
CfOR0045	0	0	0	0	0	0	0	0	0	0	0	0	0	0.532098
CfOR0046	0	0	0	0	0	0	0	0	0	0	0	0	0	0
CfOR0047	0	0.756449	0	0.756449	1.13467	1.89112	1.13467	1.13467	2.26935	5.29515	0.378225	0.756449	0.756449	0
CfOR0048p	0	0	3.89969	2.7855	0	0	1.1142	0	0	103.063	0	0	0	0
CfOR0049p	0	0	0	0	0	0	0	0.553706	0	1.10741	0.553706	0	0	0
CfOR0050	13.5522	13.0502	47.6836	33.1276	37.143	22.085	38.1469	59.2281	23.0889	85.3285	30.6179	41.6604	36.6411	45.6759
CfOR0051	0.418059	0.836118	0.418059	0.418059	0.418059	0.418059	0	0	0	0.418059	1.25418	0.418059	2.50836	0
CfOR0052	0	0	0	0	0	0	0	0	0	1.05493	0	0	0	0
CfOR0054	0	0.535126	0	0.178375	0.178375	0.35675	0	0.891876	1.96213	5.52963	0	0	0.178375	0
CfOR0055	0	0	0	0	0	0	0	0	0	48.3973	0	0	0	0
CfOR0056	1.63718	7.64018	7.09446	4.36582	4.91155	0.545727	3.27436	7.09446	1.63718	14.1889	3.27436	5.45727	4.91155	6.54873
CfOR0058	0	0	0	0	0	0	0	0	0.581822	0	0	0	0	0
CfOR0064	558.85	1230.64	706.878	557.023	866.967	604.172	1153.52	870.622	1095.41	961.998	1693	1210.17	829.321	1315.07
CfOR0065	0	0.830896	0	0	0.332358	3.65594	0	0	0	11.6325	0.332358	0	0	3.65594
CfOR0066	0.659492	0	0	0	0	0	0	0	0	2.63797	0.659492	0	0	0.659492
CfOR0067	0	0	0	0	0	0	0	0	0	27.9392	0	0	0	0
CfOR0068	0	0	4.22136	4.22136	0.70356	0	0.70356	0.70356	1.40712	1.40712	0.70356	5.62848	4.22136	3.5178
CfOR0069	839.775	840.681	3017.2	3790.77	2996.34	3561.33	2666.24	4069.19	6036.22	5830.36	2692.54	1656.88	1959.78	1645.09
CfOR0071p	0.896366	0.128052	0	0	0	0	0	0.384157	0	0	0	0	0	1.15247
CfOR0072	0	0	0	0.529652	0	0	0	0	0	12.5351	0.176551	0	1.0593	0
CfOR0073	0	0	0	0	0	0	0	0	0	19.2264	0	0	0	0
CfOR0075	0	0	0	0	0	0	0	0	0	0	0	0	0	0
CfOR0077M1	6.79701	0.199912	2.79877	4.9978	2.19903	9.19595	14.3937	27.9877	2.79877	3.99824	3.3985	3.19859	3.79833	2.39894
CfOR0079	0	0	0	0	0	0	0	0	0	0	0	0	0	0
CfOR0080	0	0	0	0	0	0	0	0	0	55.7016	0	0	0	0
CfOR0081p	0	0	0	0	0	0	0	0	0	0	0	0	0	0
CfOR0082	0	0	0	0	0	0	0	0	0	7.27685	0	0	0.454803	0
CfOR0083p	0.215488	0	0.215488	1.50842	1.7239	0.430976	1.29293	1.29293	1.29293	1.93939	4.09427	1.29293	0.646464	0.861952
CfOR0085	0.489851	1.9594	5.87821	6.85791	0.979702	3.42896	0.979702	0.979702	0	2.93911	2.93911	1.46955	0	0.489851
CfOR0086	0	0	0	0	0	0	0	0	0.1534	36.5093	0	0	0	0
CfOR0087	0	0	0	0	0	0	0	0	0	11.8899	0	0	0	0
CfOR0089	0	0	0	0	0	0	0	0	0	0.780704	0	0	0	0.780704
CfOR0092	0	0	0	0.662054	0	0	0	0	0	31.1165	0	0	0	0
CfOR0093	0.48394	0.48394	3.87152	1.93576	5.32334	1.45182	1.45182	2.90364	1.45182	32.9079	0	0.967879	0.967879	1.93576
CfOR0097p	0	0	0	0	1.01413	0	0	0	0	0	0	0	0	0
CfOR0099	5.49194	4.49341	10.9839	6.49048	3.99414	6.49048	9.98535	2.99561	2.99561	13.9795	5.49194	7.98828	10.4846	10.4846
CfOR0100	0.549761	1.09952	2.01579	3.84833	2.01579	1.46603	3.11531	1.64928	1.64928	34.0852	0.733015	2.19905	4.03158	0.916269
CfOR0101	0	0	0.586074	0	0	0	0	0	0.586074	7.03288	0	0	0	0
CfOR0104	0	0	0	0	0	0	0	0	0	3.43105	0	0	0	0
CfOR0109p	0	0	2.25885	0	0	0	0	0	0.564713	4.51771	0	0	0	0
CfOR0111p	22.6899	9.83897	230.915	220.272	166.861	324.686	145.577	193.567	22.8907	5.22068	10.2406	17.8708	18.674	19.8787
CfOR0112	0	0	0	0	0	0	0.192286	0.384572	0	0.769144	0	0	3.07658	0.192286
CfOR0113	15.8107	3.43711	4.81195	1.37484	2.06226	4.81195	2.74968	0.687421	26.122	85.9277	3.43711	4.12453	2.06226	1.37484
CfOR0115	0	0.930082	1.39512	1.86016	0.930082	0	1.86016	0.930082	2.3252	28.3675	0.465041	1.86016	0.465041	2.3252
CfOR0116	0	0	0	0	0	0	0	0	0	0	0.278478	0	0.278478	0
CfOR0117	16.2321	17.0051	17.7781	19.324	13.1403	15.4592	16.2321	16.2321	12.3673	88.1173	34.0102	33.2372	32.4643	30.1454
CfOR0118	0	0	0	0	0	0	0	0	0	0	0	0	0	0
CfOR0119	0	0	0	0	0	0.534078	1.60223	0	0	0	0	0	0	0.534078
CfOR0120	12.9669	15.222	9.58425	10.148	11.2756	18.0409	5.07401	8.45669	11.8394	208.598	9.02047	10.148	12.9669	9.02047
CfOR0121	0	0	0	0	1.33306	0	0	0	0	0	0	0	0	0
CfOR0123	1.61083	2.41624	9.12803	7.5172	11.0073	11.2758	14.3632	12.4839	1.47659	8.72533	3.62437	3.35589	2.28201	2.95319
CfOR0124	0	0	0	0	0	0	0	0	0	0	0	0	0	0
CfOR0125p1	1.03139	8.76683	10.7007	5.67266	16.1155	7.34867	13.0213	10.3139	58.5315	92.0517	15.5998	13.1502	9.54037	14.0527
CfOR0128	0	0	1.1971	1.79565	0.598551	0.598551	1.1971	1.79565	0	0	0	0	0	0
CfOR0130	0	0	0	0	0	0	0	0.614189	0	170.745	0	0.614189	0	0
CfOR0131p	0.251336	0	0.251336	0	0.251336	0.502673	0.502673	0	0	0.502673	0	0	0.251336	0
CfOR0134	0	0	0.184021	0	0	0	0	0	0	30.3634	0	0	0	0
CfOR0135	0	0	0	0	0	0	0	0	1.06899	22.9833	0	0	0	0
CfOR0136p	0	0.458628	0	0	2.29314	0	0.917255	0.458628	0	2.75177	0	0.458628	0	0.458628
CfOR0137	0	0	0	0	0	0	0	0	0	0	0	0	0	0
CfOR0138	0	0	0	0	0	0	0	0	0	23.1102	0	0	0	0
CfOR0139p	0	0	0	0	0	0	0	0	0	0	0	0	0	0
CfOR0141	0	0.630666	1.26133	0	1.892	0	0.630666	0.630666	0	2.52266	0	1.26133	0.630666	1.26133
CfOR0142	0	0	0	0	0	0	0.598814	0	0	22.1561	0	0	0	0
CfOR0145	0	6.77235	12.9803	2.25745	34.4261	14.6734	31.6043	11.2873	57.0006	42.8916	39.5054	33.2974	10.1585	24.832
CfOR0146	0	0	1.0996	0.549798	0	0	0	0	0	14.8446	0	0	0	1.6494
CfOR0147	6.17274	26.6199	6.55853	3.08637	10.6094	1.73608	1.54318	4.05086	1.92898	10.4165	1.15739	2.70057	0.771592	4.24376
CfOR0149	50.9106	55.8374	72.2602	67.3333	58.3008	119.886	66.5122	68.9756	87.0407	96.0732	40.2358	53.374	58.3008	70.6179
CfOR0154	0.562732	5.06459	3.37639	1.12546	3.37639	3.93913	2.25093	4.50186	7.31552	25.8857	0.562732	3.37639	3.93913	2.81366
CfOR0155p	0	0	0	0	0	0	0	0	0	0	0	0	0	0
CfOR0156	0	0	0	0	0	0	0	0	0.622035	1.24407	0	0	0	0
CfOR0157	0	0	0.270912	0.812736	0.541824	0	0	0.541824	0	19.2348	0	0	0	0
CfOR0158	0	0	0	0	0	0	0	0	0	3.29189	0	0	0	0
CfOR0159	4.66852	8.75348	29.1783	26.844	29.1783	23.3426	39.6824	53.1044	9.92061	19.8412	9.33704	15.7563	7.00278	13.422
CfOR0160	0	0	0	0	0	0	0	0.903579	0	0.451789	0	0	0	0
CfOR0161	0	0	0	0	0	0	0	0	0	0	0	0	0	0
CfOR0162	0	0	0	0	0	0	0	0.270858	0	9.75089	0	0	0	0
CfOR0163	0	0	0.589494	1.17899	0	0.589494	2.94747	0	0	4.71595	0	0	1.17899	0.589494
CfOR0164	1.01338	9.1204	1.35117	0.337793	1.01338	0.337793	0.337793	0.675585	1.68896	25.3344	0.675585	0.337793	2.36455	0
CfOR0165	0	0	0	0	0	0.72411	0	0	0	18.8269	0	0	0.72411	0
CfOR0166	0	3.10111	1.40959	0.563837	1.40959	1.40959	1.12767	2.25535	3.38302	3.10111	0.281919	2.81919	1.12767	1.69151
CfOR0169p	0	0	0	0	0	0	0	0	0	0	0	0	0	0
CfOR0170	0	1.97896	0.659652	0.659652	1.3193	1.97896	1.97896	0	1.3193	91.6916	0.659652	0	0	0.659652
CfOR0171	0	0	0	0.151332	0	0.151332	0	0.453996	0	0.151332	0.605327	0	0	0.302664
CfOR0173	0.381772	3.05418	2.67241	6.10836	6.10836	4.1995	10.3079	11.0714	4.96304	5.34481	11.8349	4.96304	6.10836	8.39899
CfOR0174p	0.971085	0	0	0	0	0	0	0	0.582651	0	0	0	0	0
CfOR0175p	0	0	0	0	0	0	0	0	0	9.71372	0	0	0	0
CfOR0176	0	0	0	0	0	0	0	0	0	38.3409	0	0	0	0
CfOR0177	0	0	0	0	0	0	0	0	0	63.1787	0	0	0	0
CfOR0178	0	0	0.177539	0	0	0	0	0	0	35.1527	0	0	0	0
CfOR0180	0	0	0	0	0	0	0	0	0.361863	0	0	0	0	0
CfOR0181	0	0	0	0	0	0	0	0	0	0	0	0	0	0
CfOR0182	0	0	0	0	0	0	0	0	0	17.6417	0	0	0	0.678527
CfOR0183	0	0	0	0	1.63391	0	0	0	0	3.26783	1.63391	4.90174	1.63391	1.63391
CfOR0184	0	0	0	0	0	0	0	0	0	5.64412	0	0	0	0
CfOR0185	0	0	0	0	0	0	0	0	0	0	0	0	0	0
CfOR0186	0	0	0	0	0	0	0.683116	0	0	90.1713	0	0	0	0
CfOR0187p	2.24383	0.934929	0	0.186986	0	0.373971	0.186986	0	0.934929	1.68287	0.186986	0.934929	1.12191	0.373971
CfOR0188p	0	0	0	0	0	0	0	0	0	1.50913	0	0	0	0
CfOR0190	0	0	0.650835	0	0.650835	0	0	0	0	93.7203	0	0	0	0
CfOR0192	9.33904	10.7758	40.2297	51.0055	61.7813	79.0227	23.7068	56.0342	43.8217	168.821	48.132	79.0227	53.8791	47.4136
CfOR0194p1	0	0	0	0	0	0	0	0	0	0	0	0	0	0
CfOR0195	18.5129	60.2943	24.6272	24.9669	39.4036	18.0034	52.3117	43.1401	59.7848	105.812	81.8643	98.1693	59.9546	91.7152
CfOR0196	0	0	0	0	0	0	1.45208	0	0	0.968051	0	0	0	0
CfOR0198	0	0	1.54504	0	2.31756	0.772521	1.54504	0	4.63513	13.9054	0	0	0	0
CfOR01C09	1.02388	0	0	0	0	0.204776	0	0	0	0	0	0	0	0
CfOR01E11	0	0	0.443848	0	0	0	0.887695	0	0	256.988	0	0	0	0
CfOR0200	58.9825	71.532	30.9554	23.4257	17.9876	22.1707	41.4133	27.1905	27.1905	140.554	43.0865	37.2301	39.74	25.5173
CfOR0201p	0	0	0	0.172781	0	0	0	0	0	0.518343	0	0	1.38225	0
CfOR0202	0	0	1.16018	0.580089	2.32036	2.90045	0	0	0.580089	26.6841	0	0	0	0
CfOR0204	0.490379	0	0	0	0	0	0	0.490379	0	0	0	0	0	0
CfOR0207	0	0	0	0	0	0	2.38499	0.476998	0.476998	0	0	0	0	0.476998
CfOR0208	1.95976	6.20589	4.57276	4.89939	5.22602	0.653252	9.47215	7.5124	14.3715	72.1843	11.4319	10.1254	6.53252	14.0449
CfOR0209	0	0	0	0	0	0	0	0	0	0.902631	0	0	0	0
CfOR0210p	0	0	0	0	0	0	0	0	0	0	0	0	0	0
CfOR0211	447.1	761.005	596.653	602.105	810.856	919.126	851.36	817.866	895.758	898.095	888.748	477.478	390.239	649.62
CfOR0212	0	0	0	0.523115	0	0	0	0	0	0	0	0	0	0
CfOR0214	0.379594	34.9226	0.379594	0.379594	0.759187	0.379594	1.13878	0.379594	1.13878	1.51837	47.4492	46.3104	14.8041	60.735
CfOR0215p	0	0	0	0	0	0	0	0	0	0	0	0	0	0
CfOR0217	0	0	0	0	0	0	0.168928	0	2.19606	32.9409	0	0	0	0
CfOR0219	0	0	0.900446	1.80089	0	0.900446	0	2.25111	0	3.15156	0	0	0	0
CfOR0220	0	0	0	0.187552	0	0	0	0	0	0	0.937758	0	0	0
CfOR0221	0	0	1.5827	0.527568	0	0.175856	0	1.5827	0	0	0	0.351712	0	0.175856
CfOR0222p	0	0	0	0	0	0	0	0	0	0	0	0	0	0
CfOR0223	0	0	0	0	0	0	0	0	0	0	0.307441	0	0	0
CfOR0227	0	0	0	0	0	0	0	0.5756	0	0	0	0	0	0
CfOR0229	0	0	0	0	0	0	0	0	0.613498	0	0	0	0	0
CfOR0231	3.66368	2.23892	2.84953	10.1769	9.56628	5.69906	2.84953	5.08845	5.69906	11.3981	2.03538	7.93798	4.47783	5.9026
CfOR0232	0	0.330806	0	0	0	0.992418	0.165403	0	0	0.165403	0.330806	0	0	0.165403
CfOR0233p	0	0.199912	0	0	0	0	0	0	0	0	0	0	0	0
CfOR0234p	0	0	0	0	0	0	0	0	0	0	0	0	0	0
CfOR0235	0	2.31151	0	0	0	0	0	0	0	1.73363	0	0	0.577877	0
CfOR0236p1	8.27259	4.72719	15.9543	15.3634	12.9998	3.5454	14.7725	10.6362	24.2269	28.3632	20.0906	3.5454	8.86349	10.0453
CfOR0237	0	0	0	0	0	0	0	0	0	28.7951	0	0	0	0
CfOR0239	0	0	0	0	0	0.190646	0	0	0	9.34165	0	0	0	0
CfOR0240p	0	0	0	0	0	0	0	0	0	2.70268	0	0	0.360357	0.180178
CfOR0241	1.22875	1.22875	0	0.409582	0	0	0	0.409582	0	63.4853	0	0	0.409582	0
CfOR0242	0.55619	0	0	0	0	0	0	0	2.22476	6.67428	0	1.11238	0.55619	0
CfOR0244	0	0	0	0	0	0	0	0	0	7.10773	0	0	0	0
CfOR0245	0	0	2.4572	0.98288	0.98288	1.47432	0.49144	0	0	26.0463	0.98288	0	0.49144	0
CfOR0247	656.692	1052.44	1416.21	945.291	1741.96	2075.49	1336.71	2480.74	75.174	92.4553	344.763	469.189	412.161	464.005
CfOR0250	0	0	0	0	0	0	0	0	0	0	0	1.13601	0	0
CfOR0252p	0	0	0	0	0	0	0	0	0	0	0	0	0	0
CfOR0253	0	0	0	0	0.959873	0	0	0	0	15.358	0	0.959873	0	0.959873
CfOR0254	0	0	0	0	0	0	0.696552	0.696552	0	0	0	0	0	0
CfOR0255p1	0	0	0	0	0	0	0	0	0	0	0	0.502087	0	0
CfOR0256	0	0	0	0	0	0	0	0	0	92.4736	0	0	0	0
CfOR0258	0	3.57093	0.595155	1.19031	0	0	0	0.595155	4.16608	1.78546	0	0	0	0.595155
CfOR0261	0	0	3.07996	1.84798	3.07996	0	0.615993	1.23199	0	1.84798	0	0	1.23199	0
CfOR0262	0	1.025	4.61248	3.07499	1.025	3.07499	0	1.53749	13.8374	43.5623	1.53749	2.04999	3.07499	0.512498
CfOR0263	0	0	0	0	0	0	0	0	0	21.4982	0	0	0	0
CfOR0264	0.41406	1.24218	0.82812	5.38278	0	0	0.41406	1.24218	0	0.41406	0.82812	0.41406	3.31248	2.0703
CfOR0266	0	0.435832	2.61499	4.35832	2.61499	0.435832	1.74333	3.05082	0	0.871664	0.871664	0.435832	0.435832	0.435832
CfOR0268	3716.61	4559.58	19821.3	26811.2	18838.6	21545.9	13249.1	21427.5	17892.7	32152.9	12945.5	15040.5	18336.9	13659
CfOR0271	30.3434	38.6052	150.065	195.88	260.773	162.983	189.872	225.773	291.867	707.362	316.653	267.082	322.061	284.206
CfOR0273	0.689856	0	0	0	0.689856	0	0	0	0	0	0	0	1.72464	0
CfOR0274	1.57339	0.472017	0.314678	0.472017	2.51742	3.6188	2.20275	0.629356	1.88807	0.629356	1.10137	0.629356	0.786695	2.20275
CfOR0275	0	0	0.656634	0	0	0	0	0	1.31327	4.59644	0.656634	0.656634	1.31327	0.656634
CfOR0276	0	0	0	0	0	0	0	0	0	55.3611	0	0	0	0
CfOR0277	1.13794	1.30051	0.97538	1.13794	0.325127	1.62563	0.325127	0.650253	0.48769	24.0594	0.325127	0.48769	0	0
CfOR0279	0	0	0	0	0	0	0	0	0	0	0	0	0	0
CfOR0280	0	0	0.781375	0	0	0	0.390688	0	0	0	0	0	1.95344	0
CfOR0281	0	0	0	0	0	0	0.188381	0.188381	0	0	0.376762	0.376762	0	0.188381
CfOR0282	5.02621	13.4032	11.7278	13.4032	11.1694	15.0786	10.0524	8.37702	8.37702	11.1694	10.0524	1.6754	6.70162	10.6109
CfOR0283p	0	0	0	0.815783	0	0.326313	0	0	0	0	0	0	0	0
CfOR0285	0	0	0	0	0	0	0	0	0	0	0	0	0	0
CfOR0286	0	0	0	0	0	0	0	0	0.539039	20.4835	0	0	0	0
CfOR0287	0	0	0	0	0	0	0.699231	0	0	25.1723	0	0	0	0
CfOR0288	0	0.732868	0	0	0	0	0	0	0	38.1091	0	0	0	0
CfOR0290	0	0	1.87972	7.51887	1.87972	2.34965	2.81958	3.75943	1.87972	1.87972	13.158	5.16922	12.2182	6.57901
CfOR0291	0	0	0	0	0	0	0	0	0	0.812574	0	0	0	0
CfOR0292	0	0	0	0	0	0	0	0	0	9.34304	0	0	0	0
CfOR0293	0	0	0	0	0	0	0	0	0	22.532	0	0	0	0
CfOR0294	0.950837	0.633891	1.10931	0.475418	4.12029	12.2024	1.10931	0.792364	2.06015	2.53556	3.16946	0.475418	0.792364	12.2024
CfOR0295p	0	0	0	0	0	0.386589	0	0	0	18.5563	0	0	0	0
CfOR0296	0	1.01564	3.38547	1.01564	3.72402	0	1.01564	0.338547	0.338547	0	0	0.338547	0	0
CfOR0297p	0	0	0	0	0	0	0	0	0	0	0	0	0.56565	0
CfOR0299	0	0	0	0	0	0	0	0	0.410137	24.6082	0	0	0	0
CfOR0300	0	0	0	0	0	0.175392	0	0	0	36.657	0	0	0	0
CfOR0301p1	0	0	0	0	0	0	0	0	0	0	0	0	0	0
CfOR0302	0	0	0.742445	0	0	0	0.742445	0	0	184.869	0	0	0	0
CfOR0304	0	0	0	0	0	0	0	0	0	8.36824	0	0	0	0
CfOR0305	0	0	0	0	0.534916	0	0.534916	0.534916	0	0	0	0	0	0.534916
CfOR0306p	0	0	0	0	0	0.185902	0	0	0	0.743609	0	0	0	0
CfOR0308	0	0	0	0	0	0	0	0	0	13.1347	0	0	0	0
CfOR0309	0	0	0	0	0	0	0	0	0	55.7651	0	1.26739	0	0
CfOR0310	4.30891	144.348	127.651	110.416	293.006	231.065	167.509	186.899	176.127	255.303	134.653	228.911	121.727	159.43
CfOR0312	0	0	0	0.192029	0.768115	0.192029	0.960144	0	0	0.384057	0	0	0.768115	0
CfOR0313	4.12273	1.87397	0	0	0	0	0	0.374794	0	41.2273	0.374794	0.749588	0	0.374794
CfOR0314	0	2.11641	1.58731	0.529104	1.05821	1.58731	0.529104	1.58731	2.11641	35.979	1.58731	0.529104	0.529104	0
CfOR0316	0	0	0	0	0	0	0	0	0	1.16067	0	0	0	0
CfOR0317	12.7593	35.8085	22.0201	25.9303	32.7215	43.6287	29.8404	43.4229	45.2751	192.419	42.1881	44.6577	37.8664	53.3011
CfOR0318	50.9176	70.5572	25.4588	41.4615	39.2793	46.5532	24.7314	42.1889	71.2846	61.8285	42.9162	24.004	21.0944	29.0958
CfOR0319	0	0	0	0	0	0.482058	0	0	0	5.30263	0	0	0	0.482058
CfOR0321	0	0	0	0	0	0.589749	0	0	0.982915	0	0	0	0	0
CfOR0322p	0	0	0	0	0.197824	0	0	0.395647	1.97824	0.593471	0.395647	1.78041	0	0.395647
CfOR0323p3	0.462203	0.231102	0.462203	0.462203	0.693305	1.15551	0.693305	1.61771	0.693305	1.15551	0.924407	1.61771	0.462203	1.38661
CfOR0325	0	2.65118	5.83259	5.30235	3.71165	2.12094	3.71165	11.6652	11.1349	185.582	4.24188	6.89306	4.24188	12.1954
CfOR0326p	0	0	0	0	0	0	0.206842	0	0	0	0	0	0	0
CfOR0327	0	0	0	0	0	0	0	0	0	0	0	0	0	0
CfOR0328	0	0	0	0	0	0	0	0	0	0	1.60538	0	0	0
CfOR0329	0	0	0	0	0	0	0	0	0.519726	120.576	0	0	0	0
CfOR0330	0	2.60832	1.82582	1.82582	4.17331	3.12999	5.73831	8.60746	0	0.521664	1.56499	0	0	1.04333
CfOR0332	0	0	0	0.567062	0	0	0	0	0.567062	14.7436	0	0	0	0
CfOR0333	0	0	0	0	0	0	0	2.03812	0	34.1385	0	0	1.01906	0
CfOR0334	0	3.5172	2.3448	0.586199	5.2758	4.1034	5.2758	11.724	2.3448	15.8274	15.8274	15.2412	16.4136	14.0688
CfOR0335	0	0	0	0	0.524121	1.04824	0	0.524121	1.57236	0.524121	0	0	0	0
CfOR0336	0	0	0	0	0	0.361288	0	0	0	22.7611	0	0	0	0
CfOR0337p	0	0	0	0	0	0	0	0	0	0.912101	0	0	0	0
CfOR0338	0	0	4.42934	11.0734	5.16757	0	1.47645	2.9529	1.47645	70.1313	5.90579	11.0734	5.90579	13.288
CfOR0339	13.2218	6.1387	30.2213	39.6655	9.91636	28.8047	9.91636	7.55532	1.41662	29.7491	1.88883	3.77766	0.472208	0.944416
CfOR0340	0	0	0	1.34115	0	0	0	0	0	1.34115	0	0	0	1.7882
CfOR0342	0	0	0	0	0	0	0	0	0	0	0	0	0	0
CfOR0343	0	0	1.08949	1.08949	3.26848	1.08949	1.08949	3.26848	0	1.08949	0	0	0	0
CfOR0346	132.933	34.7014	58.1917	54.4546	33.0998	26.1596	43.7772	40.574	150.551	237.571	107.308	73.6738	98.7657	153.754
CfOR0347	0	0	0	0	0	0	0	0	0	6.76675	0	0	1.12779	0
CfOR0349	0	0.606944	0.202315	0.202315	0	0	0	0	0	0	0	0	0	0
CfOR0353	0	0	0	0	0	0	0	0	0	0	0	1.88285	0	0
CfOR0354	0	0	0	0	0	0	0	0.338695	0	36.579	0.338695	0	0	0
CfOR0356	0	0	0	0	0	0	0	0	0	36.0117	0	0	0	0
CfOR0357	0	1.77257	0	0	0.984761	0	0.984761	0	0	17.1348	0	0	0	0.393904
CfOR0358	0.870134	0	0	0	0	0	0	0	0	64.3899	0	0	0	0
CfOR0359	0	0	0	0	0	0	0	0	0	0	0	0	0	1.64145
CfOR0360	0.338779	0	0	0	0.338779	0	0	0	0	0	0	0	0	0
CfOR0361	9.69121	34.4577	39.8417	50.6097	78.6065	38.2265	61.3777	86.1441	95.2969	147.522	86.6825	104.988	40.3801	116.295
CfOR0363	0.983589	0.983589	2.95077	5.40974	7.37692	2.45897	3.93436	1.96718	2.95077	10.8195	3.44256	2.95077	4.91794	2.95077
CfOR0364p	0	0	0	0.430534	0.215267	0	0	0	0	0	0	0	0	0
CfOR0365	0.503601	8.56122	5.03601	8.56122	8.05762	9.56842	1.5108	3.52521	1.0072	0.503601	2.51801	8.56122	5.53961	1.5108
CfOR0366	0	0	0	0	0	0	0	0	0.160336	56.1177	0	0	0	0
CfOR0368	0	0	0	0	0.154943	0	0	0	0	5.26807	0	0	0	0
CfOR0369p	0	0.633744	1.26749	0	1.90123	0	0.633744	0.633744	0	2.53498	0	1.26749	0.633744	1.26749
CfOR0371	429.91	417.909	249.899	203.307	141.892	141.892	127.773	129.891	149.657	178.6	93.8884	254.134	304.961	196.954
CfOR0372	17.7334	50.7372	12.3148	9.85188	11.3297	17.7334	4.43335	10.3445	10.3445	11.3297	29.5556	16.7482	40.8853	16.7482
CfOR0375	0	6.81324	0	0	0	0	0.283885	0	0	0	12.4909	12.7748	5.6777	21.5753
CfOR0377	0	0	0	0	0	0	0	0	0	26.5484	0	0	0	0
CfOR0379	1.55285	0.194106	1.35874	1.16464	3.49391	0.582319	1.55285	0.388213	0.970532	0	0	1.74696	0.776425	0.970532
CfOR0380	0	1.31621	0	1.50424	0	0.56409	0	0.37606	0	74.6479	0	0.18803	0.75212	0
CfOR0381	0	0	3.99215	1.45169	5.44384	6.53261	4.35507	1.81461	3.62923	11.6135	0	0	1.08877	0
CfOR0382	5.07506	9.02233	9.58623	9.02233	29.3226	5.63896	36.0893	19.7364	51.3145	44.5478	31.0143	7.33065	2.25558	11.2779
CfOR0383	0	0	0	0	0	0	0	0	0	0	0	0	0	0
CfOR0384	0	0	2.05811	1.02906	0	0	1.02906	0	0	1.02906	0	0	0	0
CfOR0386	0	0	0	0	0	0	0	0	0	18.7053	0	0	0	0
CfOR0387	0	0	0	3.10876	0.621751	0	1.2435	0	0.621751	3.73051	0	0	1.86525	3.73051
CfOR0388	3.49083	7.8128	1.6623	1.49607	1.49607	2.82591	0.831149	1.6623	2.65968	2.32722	2.65968	1.6623	0.664919	3.15837
CfOR0390	0	0	0	0.418508	0	0	2.09254	0	0.418508	59.4282	0	0	0	0
CfOR0392	20.9438	49.2794	232.845	197.734	215.597	214.365	196.502	234.077	83.159	168.166	86.855	45.5835	51.1274	49.8954
CfOR0393	0.695663	0	0	0	0	0	0	0	0	0	0	0	0	0
CfOR0394	16.576	16.576	4.52072	5.02302	0.502302	4.52072	0.502302	5.52533	0	0	4.52072	20.0921	13.0599	15.5714
CfOR0395	0	0	0	0	0	0	0	0	0	0	0	0	0	0
CfOR0396	0	0	0	0	0	0	0	0	0	29.8751	0	0	0	0
CfOR0397	0	0	0	0	0	0	0	0	0	28.42	0	0	0	0
CfOR0399	0	0	0	1.28329	0.641647	0	0	0	1.28329	7.05812	0	0	0	0
CfOR03E01p	0	1.83575	0	0	0	0	0	0	0	0	0	0	0	0
CfOR03E02p	0	0	0	0	0	0.176038	0	0	0	1.23226	0.176038	0	0	0
CfOR03H07p	0	0	0	0	0	0.210109	0	0	0	2.3112	0	0	0	0
CfOR0400	0	0	0	0	0	0.35083	0	0	0	6.66577	0	0	0	0.35083
CfOR0401	0	0	0	0	0	0	0	0	0	0	0	0	0	0
CfOR0403	0	0	0	0	0	0	0	0	0	0	0	0	0	0
CfOR0404	19.4859	69.2262	25.6393	19.4859	25.1266	12.8197	45.1252	27.1777	68.2006	69.739	86.1482	72.3029	46.1508	70.2518
CfOR0405	0	0	2.83119	0.566238	1.13248	2.26495	0	0	0	14.1559	0	0	0	2.26495
CfOR0407	0	10.8559	0.620337	0	0.310168	0.310168	0	0	0	28.2253	0.310168	0.310168	1.55084	0
CfOR0408	0	0	0	0	0	0	0	0	0	0	0	0	0	0
CfOR0411	0	0	0	0.439201	0.878402	0.439201	0	0	0	4.83121	0	0	0	0
CfOR0415	0.524726	0	0	0	0	0	0	0	0	12.5934	0	0	0	0
CfOR0416	9.16283	16.2112	18.3257	10.5725	16.2112	21.8498	14.0967	19.0305	6.3435	13.3918	35.2417	18.3257	13.3918	33.832
CfOR0418p2	0	0	0	0	0	0	0	0	0	0	0	0	0	0
CfOR0419	0	0	0.464882	0.929765	0	0	0	0	0	4.18394	0	1.39465	0.464882	0
CfOR0420	15.0085	14.5537	110.517	131.438	102.786	208.755	81.4098	171.461	37.7487	54.5764	33.6554	50.4832	54.5764	30.9266
CfOR0422	0	0.195246	0	0	0	0	0	0	0	0	0	0	0	0
CfOR0423	0	0	4.35855	2.42142	2.42142	0	0	1.93713	0.484283	3.87427	0	0	0	0
CfOR0424p	0	0	0.767628	0.383814	1.66319	0.255876	0.127938	0.127938	0.127938	2.81464	0	0	0	0
CfOR0425	0.71481	0	0	0	0	0.178702	0	0.178702	0	23.41	0.357405	0	0	0
CfOR0426	1.6628	0	0.831402	0	0	0.831402	0	0.831402	0	34.9189	0	0	3.32561	0
CfOR0428	0	0	0	0	0	0	0	0	0	0	0	0	0	0
CfOR0429p	0.390129	5.85193	8.58283	3.90129	12.094	3.51116	17.9459	10.5335	3.12103	8.97296	5.4618	10.1433	3.90129	6.63219
CfOR0430	0	0	0	0	0	0	0	0	0	8.24106	0	0	0	0
CfOR0431	0	0	0	0	0	0	0	0	0	0	0	0	0	0
CfOR0432	0	0	0	0	0	0	0	0	0	0	0	0	0	0
CfOR0433	81.1641	179.476	286.361	302.936	230.346	155.469	186.906	201.196	220.058	239.491	102.884	274.358	244.636	202.339
CfOR0434	0	0	0	0.675167	0	1.35033	0	0	0	6.0765	0.675167	0	0	0
CfOR0435	0	0	0	0	0.193514	0	0.193514	0	0	9.09516	0	0	0	0
CfOR0438p	5.56417	9.45909	17.8053	15.5797	18.9182	15.5797	8.90267	14.4668	20.031	79.5676	26.1516	13.354	20.031	30.6029
CfOR0439	0	0	0	0	0	0	0	0	1.80636	0	1.20424	0	1.80636	0
CfOR0441	0	0	0	0	0	0	0.554268	0	0	89.2372	0	1.10854	0	0
CfOR0442	0	0	0	0	0	0	0	0	0	44.5111	0	0	0	0.695486
CfOR0443	0	0	0	0	0	0	0	0	0	31.4197	0	0	0	0
CfOR0446	0	0	0	0	0	0	0	0	0	0	0	0	0	0
CfOR0448p	0	0	0	0.17762	0	0	0	0	0	0.17762	0.17762	0.35524	0	0
CfOR0449	2.28711	3.81185	0.762371	0.762371	3.81185	5.33659	1.52474	1.52474	3.04948	0.762371	2.28711	0.762371	1.52474	1.52474
CfOR0451p	0	0	0	0	0	0	0	0	0.175145	2.27688	0	0	0	0
CfOR0455	0	0	0	0	0	0	0	0	0	0	0	0	0	0
CfOR0456	0	0	0	0.132065	0	0	0.660323	0	0	0	0	0	0	0
CfOR0457	2.16472	33.0119	13.5295	12.4471	12.9883	15.6942	8.65886	23.2707	22.7295	31.3884	5.95297	3.78825	2.16472	7.5765
CfOR0458	0	0.570263	0	1.14053	0	0	0	0	0	0	0	0	0	4.56211
CfOR0459p	0	0	0.371728	1.67278	0.929321	0.185864	0	0.371728	0.557593	0	0	0.185864	0	0
CfOR0461	0	0	0	0	0	0	0	0	0	0	0	0	0	0
CfOR0462	2.0427	9.70281	4.08539	0.510674	0	0.510674	0.510674	0	0	0	5.61742	4.59607	4.08539	5.10674
CfOR0463	0	0	0	0	0	0	0	0	0	0	0	0	0	0
CfOR0467	0	0	0.548913	0	0	0	0	0	0	25.7989	0	0	1.09783	0
CfOR0468	0	1.14532	0	0	0	0	0.572659	0	0	1.71798	0	0	0	0
CfOR0469	0.698335	0	0.698335	0	0	2.79334	0	0.698335	0	4.88835	0.698335	0.698335	0.698335	0.698335
CfOR0470	18.7761	10.7292	18.7761	17.882	16.0938	11.6233	26.823	25.0348	109.974	95.6685	132.327	130.538	63.481	126.068
CfOR0471	0	0	0	0	0	0	0	0	0	8.23867	0	0	0	0
CfOR0472	0	0.55292	0	0	0	0	0	0	0.55292	98.4197	0	0	0	0
CfOR0473	0	3.08921	0	0	0	0	0	0	0	0.772302	0	0	0	0
CfOR0474	0	0	2.99717	3.42534	0.856335	0.428168	0	0	0	7.27885	0	0	0	0
CfOR0475p	3.14714	5.24524	5.24524	2.62262	5.76976	2.62262	3.67167	5.76976	13.1131	25.7017	12.5886	8.39238	3.67167	9.44143
CfOR0477	0	0	0	0	0	0	0	0	0	54.3912	0	0	0.464882	0
CfOR0478	0	0	0	0	0	0	0	0	0	31.1459	0	0	0	0
CfOR0479pFRAG	1.48438	7.79302	6.67973	2.04103	2.59767	3.71096	1.48438	6.67973	4.82425	12.6173	5.19535	4.26761	4.08206	1.29884
CfOR0480	0	0	0	0	0	0	0	0	0	25.0583	0	0	1.08949	0.544746
CfOR0481p	0	0	0	0	0	0	0	0	0	10.8322	0	0	0	0
CfOR0482	0	0	0	0	0	1.15453	0	0	0	0	0	0	0	1.15453
CfOR0483	0.151744	0	0	0.151744	0	0	0	0	0	117.45	0	0.151744	0.303489	0
CfOR0485	0	0	0.526957	0	0	0.526957	0	0	0	16.8626	0	0	0.526957	0
CfOR0489	0	0	0	0	0	0	0.643464	0	0	0	0	0	0	0
CfOR0490	41.7649	83.5297	106.869	101.955	116.696	89.6716	108.097	147.405	67.5608	167.059	89.6716	203.911	110.554	137.578
CfOR0491	0	0	0	0	0	0	0	0	0	0	0	0	0	0
CfOR0492	0	4.48766	6.73149	2.24383	5.2356	5.2356	7.47943	11.9671	11.9671	14.2109	0.747943	0.747943	0	0.747943
CfOR0493	0	0	0	0	0	0	0	0	0	0.812091	0	0	0	0
CfOR0494	0	0	0.574912	0.383275	0.958187	0	1.14982	0.383275	0	7.85713	0	0	0	0
CfOR0495	0	0	0	0	0	0	0	0	0	0	0	0	0	0
CfOR0496	0	0	0	0	0	0	0	0	0	58.569	0	0	0	0
CfOR0497	0	0	0	0	0	0.748353	0	0	0.187088	1.12253	0	0	0	0.748353
CfOR0498	1.05229	0	6.83986	6.31372	4.73529	1.57843	0.526143	0	0.526143	44.7222	1.05229	3.683	4.73529	3.683
CfOR0499	0	0	0	0	0	0	0	0	0	0	0	0	0	0
CfOR04A01	0	0	0.923363	1.84673	0.307788	0	0.307788	0.615576	0	19.6984	0	0	0	0
CfOR04A02	0.579781	1.44945	3.91352	3.04385	2.75396	3.47869	2.17418	3.33374	1.01462	2.02923	1.88429	3.04385	3.47869	3.47869
CfOR04A06	0	0	0	0	0	0	0	0	0	0	0	0	0	0
CfOR04A07	0	0	0	0	0	0	0	0	0	7.72678	0	0	0.551913	0
CfOR04A12	9.78296	221.339	2575.98	2051.98	5749.93	2300.83	2062.37	2834	717.213	2099.67	1335.37	1748.7	486.091	1580.56
CfOR04B02	0	0	0	0	0.34975	0	0	0	1.04925	0	0	0	0	0.34975
CfOR04B03	0	0	0.394227	0.262818	0	0	0	0	0	12.0896	0	0	0	0
CfOR04B04p	0	0	0	0	0	0	0	0	0	5.74468	0	0	0	0
CfOR04B06	0	0	0	0	0	0	0	0	0	0	0	0	0	0
CfOR04B08	0	0	0	0	0.500551	0	0	0	0	1.50165	0	0	0	0
CfOR04B10	0	0	0	0	0	0.604076	0	0	0	0	0	0	0	0
CfOR04C01	0	0	0	0	0	0	0	0	0	0	0	0	0	0
CfOR04C05	2.41185	1.87588	2.94782	1.07193	2.14387	0.535967	3.75177	0.535967	0.267983	0	0.80395	0.267983	0.80395	2.41185
CfOR04C07	0	0	0	0	0	0	0	0	0	0.383598	0	0	0	0
CfOR04C08	0	0	0	0	0.349078	0	0	0	1.04724	0	0	0	0	0.349078
CfOR04C09	0	0	0	0	0	0	0	0	0	0	0	0	0	0
CfOR04C10	1.65524	0.827618	0.827618	0.827618	0.551745	0.275873	1.37936	1.10349	4.41396	167.179	1.10349	0.551745	0	2.20698
CfOR04C11	52.9242	19.8736	63.077	47.7398	42.7714	55.9484	80.3584	72.1497	36.5069	119.241	68.4774	82.3025	85.1107	78.4142
CfOR04D01	0	0	0	0	0	0	0	0	0	0	0	0	0	0
CfOR04E05	0	0	0	0	2.48022	0	1.86016	0.620055	0	39.6835	0	0	0	0.620055
CfOR04E07	0	1.63147	0.407867	0.815734	2.4472	2.03934	1.63147	0.815734	0	2.03934	0	0	0.815734	0
CfOR0500	0	0	0	0	0	0	0	0	0	0	0	0	0	0
CfOR0501	0	0.721715	0	0	0	0	0	0	0	0	0	0	0	0
CfOR0503	0	0	1.53764	0	1.53764	0.768819	0	0.768819	0	31.5216	0	0	0	0
CfOR0504p	0.59215	0	0.59215	1.03626	0.444113	1.03626	0.296075	1.33234	0	0.296075	0.148038	0.296075	0.148038	0.148038
CfOR0505	5.8565	2.66205	1.59723	0.532409	7.45373	7.98614	7.45373	2.66205	1.06482	27.1529	1.06482	5.8565	4.79168	9.05096
CfOR0506	155.628	239.968	103.417	81.8301	85.3443	57.7329	46.1863	88.8584	12.0486	22.0891	111.45	117.474	138.559	131.029
CfOR0507	0	1.85007	3.08345	3.70014	7.40027	0.616689	4.31682	2.46676	9.86703	31.4512	9.25034	1.85007	0	3.70014
CfOR0509	0	0.519429	0	0	0	0	0	0	0	31.1657	0	0	0	0
CfOR0511	0	0	0	0	0	0	0	0	0	0	0	0	0	0
CfOR0512	0	0	0	0	0	0	0	0	0.677011	7.44712	0	0	0	0
CfOR0515	0	0	0	0	0	0	0	0	0	0	0	0	0	0
CfOR0516	1.29754	0	18.5981	22.9232	8.65028	8.65028	10.3803	17.7331	1.73006	0.432514	0	1.73006	2.59508	0.432514
CfOR0517p1	0	0.610477	25.64	53.1115	7.9362	3.66286	0.610477	4.88381	0	0.610477	0	0	2.44191	0
CfOR0519p	0	0	0	0	0	0	0	0	0	0	0	0	0	0
CfOR0520p	0	0	0	0	0	0	0	0	0	0.524524	0	0	0	0
CfOR0521p	0	0.719146	0	0	0	0.359573	0	0	0	0	0	0	0	0.359573
CfOR0523	0	0	0	0	0	0	0	0	0	63.3927	0	0	0	0
CfOR0524	0	0	2.6404	4.22463	1.05616	3.69655	2.6404	2.6404	0.528079	0	0	0	0.528079	0.528079
CfOR0525	8.52811	19.2336	26.8545	34.6568	41.3704	42.0962	29.5762	36.2898	2.72174	37.7414	11.0684	8.70956	6.89507	3.44753
CfOR0526	0	0	0	0	0.978296	0	0	0	0	40.1101	0	0	0	0
CfOR0527	0	0	0	0	0	0	0	0	0	44.1646	0	0	0	0
CfOR0528	0	0	0	0	0	0	0	0	0	0	0	0	0	0
CfOR0529	0	0	0	0	0	0	1.63196	0	0	4.89587	0	0	0	0
CfOR0530	0	0	0	0	0	3.05889	0	0	0	0	0	0.509815	0	3.05889
CfOR0534	0	0	0	0	0	0	1.1538	0	0	55.3823	0	0	0	0
CfOR0535	0	0	0	0	0	0.639091	0	0	0	2.55636	0	0	0	0.639091
CfOR0538	0	0	0.56088	0	0	0	0	0	0	0	0	0	0	0
CfOR0539	0	0	0	0.190646	0	0	0	0	0.190646	27.453	0	1.14388	0	0
CfOR0541	0	0.63984	0	0	0	0	0	0	0	9.11773	0	0.15996	0	0
CfOR0542	0	0	1.1596	1.1596	1.1596	0	0.193267	0	0	24.1584	0	0	0	0
CfOR0543	0.460124	0	0	0	0	0	0	0	0	0.460124	0	0	0	0
CfOR0544	1184.32	3272.4	2687.02	2581.37	3847.07	2967.58	3314.52	4095.5	3432.31	4621.62	3970.57	4976.42	2704.16	3879.19
CfOR0545	0	0	0	0	0	0	0	0	0	1.63948	0	0	0	0
CfOR0546	0	0	0	0.620619	0	0	0	0	0	11.7918	0.620619	1.86186	0.620619	0
CfOR0549p	0	0	0.176917	0.353834	0	0	0.176917	0	1.0615	0.707668	0	0	0	0
CfOR0551	0	1.79802	0	1.19868	0.599341	2.39736	1.19868	3.59604	0	19.7782	0	2.39736	2.39736	1.19868
CfOR0552	0	0.656792	5.58273	3.61236	1.64198	0.985188	0.656792	1.31358	0.328396	5.91113	0.656792	0.985188	3.28396	2.62717
CfOR0558	0	0	0	0	0.70187	0	0	0	0	0	0.467914	0	0	0
CfOR0559	0	0	0	0	0	0.765044	0	1.14757	0	14.1533	0	0	0	0
CfOR0565	0	0	0	0	0	0	0	0	0	0	0	0	0	0
CfOR0567	0	0	0.638343	0	0	0	0	0	0	11.4902	0	0	0	0
CfOR0568p	13.5889	33.4869	27.1778	24.7512	16.5008	19.898	15.0448	16.5008	13.1036	12.1329	36.3988	20.8687	25.2365	20.3833
CfOR0569	0	0	0	0	0	0	0	0	0	14.4729	0	0	0	0
CfOR0571	0	0	0	0	0	0	0	0	0	4.66268	0	0	0.666097	0
CfOR0572	0	0.591711	1.18342	0.986185	4.93093	2.56408	0	0.788948	2.36685	6.70606	3.94474	2.16961	3.55027	0
CfOR0573p	4.88335	0	16.7429	16.7429	21.6262	49.5311	17.4405	22.3239	0.697621	15.3477	2.09286	1.39524	6.97621	9.76669
CfOR0577M	0	0	0	0	0	0.19473	0	0	0	3.50514	0	0	0	0.19473
CfOR0579p1	0	0	0.762744	0	0.381372	0	0.190686	0.381372	0	0.95343	0	0	0	0.572058
CfOR0580	2.06161	0	1.54621	1.54621	1.54621	3.09242	0.515404	2.06161	1.54621	7.73105	0	0.515404	1.03081	0
CfOR0581	0	0	0	0	0	0	0	0	0	24.3482	0	0	0	0
CfOR0582	895.413	1330.42	9579.58	12626.7	9572.9	12214.4	9170.63	14570.5	6706.24	17025.5	3623.08	5460.01	6259.87	5058.41
CfOR0587	0	0	1.12407	1.12407	0	1.68611	0.562036	1.12407	11.2407	35.9703	1.12407	0	0	2.24815
CfOR0589	0	0	0	0	0	0	0	0	0	0	0	0	0	0
CfOR0590	0	0	0	0	0	0	0	0	0	10.0442	0	0	0	0
CfOR0591	0	0.492861	0.492861	0	1.47858	0	0	0	0	11.8287	0	0	0	0.492861
CfOR0593	0	0	5.22307	11.1923	5.96922	0	0	0.186538	0	20.1461	0.186538	0.373076	1.4923	0
CfOR0595	0	0	0	0.754983	0	0	0	0	0	8.30482	0	0	0	0
CfOR05963	0	0	0	0	0	0	0	0	0	0	0	0	0	0
CfOR0597	0	0.7852	0	0	0	0	0	0	0	0.7852	0	0	0	0
CfOR0600	0	0	0	0	0	0	0	0	0	16.3803	0	0	0	0
CfOR0601p	0	0	0	0	0	0	0	0.617527	1.85258	0	0	0	0	0
CfOR0605	0	0	0	0	0	0	0	0	0.878969	0	0	0	0	0
CfOR0606	160.201	186.502	153.028	137.486	187.698	170.961	314.424	283.34	743.619	961.205	730.468	524.837	517.664	682.647
CfOR0608	0	0	1.90035	1.90035	0.633449	1.2669	0.633449	0.633449	3.8007	30.4056	0	0.633449	0	0.633449
CfOR0610p	7.06664	5.43588	46.205	49.6477	44.393	60.7007	53.0904	75.5587	5.79827	11.2342	16.1264	4.7111	11.9589	6.52306
CfOR0612	0	8.14841	10.3213	12.4942	28.2478	11.4078	9.23486	12.4942	12.4942	16.84	23.3588	36.9394	13.0375	19.5562
CfOR0613	0	0	0	0	0	0	0	0	0	0	0	0	0	0
CfOR0637	0.479178	0.958355	0	0.479178	0.958355	0	0	0.479178	0.479178	0	0	0	0	0
CfOR0661	0	0	0	0	0	0	0	0	0	0	1.84673	0	0	0
CfOR0685	0.83191	0	0	0	0	0	0	0	0	0	0	0	0	0
CfOR0741p	143.991	373.723	362.596	246.094	544.876	302.709	313.181	406.448	41.5611	74.941	32.3981	18.3262	16.6899	35.6706
CfOR0783p	1.427	12.843	52.7991	58.5071	37.102	21.405	14.27	21.405	5.70801	12.843	8.56201	21.405	37.102	14.27
CfOR07E03	0	0	0	0	0	0	0	0	0	47.502	1.45414	0	0	0
CfOR0802	0	0	0	0	0	0	0	0	0	2.56538	1.53923	0	0	0
CfOR0821	1.0202	8.84175	1.0202	0.340067	1.0202	0.340067	0.340067	1.0202	1.70034	25.165	0.680135	0.340067	2.38047	0
CfOR0854p	0	0	0	0	0	0	0	0	0	10.8143	0	0	0	0
CfOR0856p	0	0	0	0	0	0	0	0	0	0	0	0	0	0
CfOR0879	0	0	0	0	0	0	0	0	0	0	0	0	0	0
CfOR0881	0	2.53863	0	0	1.52318	2.03091	1.52318	0	0	1.01545	1.01545	1.01545	1.52318	2.03091
CfOR0890p	0	0	0.502395	1.00479	1.50718	2.51197	3.01437	1.50718	5.02395	4.52155	2.00958	4.01916	1.50718	4.01916
CfOR08A01p	0	0.217864	0	0	0	0.217864	0	0	0	20.2613	0	0	0	0
CfOR08A02	1.0202	0	0	0	0.20404	0.816162	0	0	0	0	0	0	0	0
CfOR08A09	0	1.35	1.8	0.9	0	0.9	2.7	0.9	0.9	73.35	3.6	4.95	3.15	2.25
CfOR08A10p	2.31347	65.9338	17.351	8.6755	26.6049	19.0861	17.351	21.9779	14.4592	60.1502	16.1943	10.989	6.36204	19.0861
CfOR08A11	0	0	0.437861	0	0	0	0	0	0.437861	6.56792	0.875723	0.437861	0.437861	0
CfOR08A12p	0	0	0	0	0	0	0	0	0	0	0	0	0	0
CfOR08B06p1	0	0	0.326861	0	3.10518	1.79773	0	1.6343	0	0	0	0	0	0
CfOR08B08	0	1.79094	0.596979	0	0	0	0	0	0	0	0	0	0	0
CfOR08B10	0	0	0	0	0	0	0	0	0	134.732	0	0	0	0
CfOR08B11	0	0	0	0	0	0	0	0	0	32.7951	0	0	0	0
CfOR08B12	5.1933	4.67397	19.7345	24.9278	17.1379	21.2925	11.9446	31.1598	86.7281	361.973	30.1211	60.2422	35.8337	32.7178
CfOR08C01	0	0	0	0	0	0	0	0	0	42.2791	0	0	0	0
CfOR08C02p1	44.0759	52.891	134.302	143.635	109.93	106.301	59.1135	103.189	60.6691	102.152	57.5579	112.523	189.786	74.6697
CfOR08C06	0.965241	3.86097	14.4786	5.40535	42.0845	13.5134	42.4706	15.0578	46.9107	74.5166	56.9492	39.1888	10.2316	49.2273
CfOR08C08	0	0	0	0	0	0.632617	0	0	0	1.47611	0	0	0	0
CfOR08C09	17.0831	23.3769	51.2493	110.591	98.003	79.1217	25.1751	127.674	55.7448	173.528	60.2404	137.564	48.5519	127.674
CfOR08C10	34.0947	577.877	8866.36	5057.58	12279.3	4235.84	17589.4	10072.4	483.683	1834.18	1223.36	2665.75	947.718	2651.88
CfOR08C11	0	2.11806	6.88369	3.7066	22.7691	4.76563	19.0625	13.7674	9.53126	14.8264	7.94272	16.9445	6.88369	12.1788
CfOR08D02	0	1.00178	1.50266	3.00533	1.66963	1.66963	0.333925	0.834813	0	0.834813	0	1.66963	0.66785	0.500888
CfOR08D04	0	0	0	0	0	0	0	0	0	0	0	0	0	0
CfOR08D06	7.32981	19.3382	8.26553	6.86195	4.05479	1.40358	2.65121	2.3393	2.49525	1.87144	2.80716	1.55953	1.71549	1.71549
CfOR08D07	0	0	0	0	0	0.388047	0	0	0	14.1637	0	0	0	0
CfOR08E09	0	0	0	0	0	0	0	0	0	10.484	0	0	0	0
CfOR08E10	3.0258	4.91692	17.7766	24.2064	8.69917	5.67337	1.5129	1.13467	1.5129	71.8627	3.40402	15.5072	18.533	13.6161
CfOR08E12	1.77848	0.592826	0	0.592826	0	0	0	0	0	20.7489	0	0	0	0
CfOR08F07	7.30045	74.1277	548.096	320.097	933.896	272.363	1011.96	617.731	85.3591	213.959	236.984	257.762	67.3888	254.954
CfOR08G01	0	0	0	0	0	1.18927	0	0	0	0.594636	0	0	0	0
CfOR08G02p	0	0	0	0	0	0	0	0	0.18664	8.95873	0	0	0	0
CfOR08G08	0	0.524726	1.04945	8.92034	0.524726	0	5.24726	5.24726	0	6.82144	2.62363	1.04945	3.67308	2.62363
CfOR08H01p	8.53115	0	2.59644	0.927299	14.0949	4.45103	0.18546	4.82195	14.2804	5.56379	22.6261	13.5386	0.556379	5.93471
CfOR08H04	0	0	0	0	0	0	0	0	0	10.9843	0	0	0	0
CfOR08H06	0	0	0	0	0	0	0	0	0	0	0	0	0	0
CfOR08H09	7.90435	12.5152	9.66087	4.61087	6.58696	6.36739	3.73261	14.2717	10.7587	12.7348	14.9304	15.5891	4.17174	10.9783
CfOR08H10	0	0	0	0	0	0	0	0	0	219.242	0.482911	0	0	0.482911
CfOR0916	0	0	0	0	0	0	0	0	0	0	0	0	0	0
CfOR0921	0	0	1.69554	0	0	0	0	0	0	14.1295	0	0	0	0
CfOR0931p1	2.26239	0.617015	2.46806	3.08507	3.08507	1.4397	1.85104	4.3191	4.73045	14.8084	8.63821	2.8794	3.49642	4.93612
CfOR0936	0	0	0	0	0	0	0	0	0	0	0	0	0	0
CfOR0976	4.72617	1.57539	4.20104	2.62565	7.35182	2.10052	6.82669	7.87695	5.77643	20.4801	7.35182	5.77643	0.52513	3.67591
CfOR0985	0	0	0.289629	1.0137	1.0137	0	0.434443	0	0	0.144814	0	0	0	0
CfOR0991	0.624504	0.416336	0.832672	0.416336	0.416336	0.936756	0.832672	1.24901	0.104084	0.312252	0.208168	0.728588	0.416336	0.208168
CfOR1014	0	0	0	0	0	0	0	0	0	64.2378	0	0	0	0
CfOR1026	0	0	0	0	0	0.179751	0	0	0	18.8738	0	0	0	0
CfOR1057p	0	0	0	0	0	0.363309	0	0	0	1.08993	0	0	0	0
CfOR1066	0	1.42353	1.42353	0.949017	0	0	0	1.89803	0	15.1843	0.474508	0	0.949017	0.474508
CfOR1075	0	0	0	0	0	0	0	0	0.380308	0	0	0	0	0
CfOR10A02	0	1.0529	0.526448	1.40386	1.22838	0.175483	0	0.350965	0	2.10579	0	0	0	0
CfOR10A03	0	0	0	0	0	0.317167	0	0	0.47575	0.317167	0	0	0	0
CfOR10A04	0	0	0	0	0	0	0	0	0	13.5191	0	0	0	0
CfOR10A07	4.53895	0.90779	9.0779	7.26232	17.248	16.3402	16.3402	35.4038	9.0779	116.197	24.5103	17.248	22.6947	38.1272
CfOR10A11	0.502117	1.00423	1.50635	2.00847	0.502117	1.00423	0	0.502117	0	1.00423	1.50635	0.502117	1.50635	0.502117
CfOR10A12	0	0	0	0	0	0.590985	0	0	0	1.18197	0	0	0	0
CfOR10B09	50.0781	1443.24	5365.66	3202.42	9555.46	3844.84	6784.62	5442.82	1292.14	3205.86	2581.92	2792.34	965.454	3629.05
CfOR10B10	0	0	0	0	0	0	0	0	0	0	0	0	0	0
CfOR10C03	0	0	0	1.69432	0.282386	0	0	0.847158	0	48.288	0	0	0	0.564772
CfOR10C04p	0	0	0	0	0	0	0	0	0	0.149548	0	0	0	0
CfOR10C10	12.948	8.45219	3.59668	3.23701	2.51767	0.899169	3.23701	1.43867	5.93452	48.735	1.43867	6.65385	7.73285	3.77651
CfOR10D01	0	0	0	0	0	0	0	0	0	6.89798	0	0	0	0
CfOR10D04	2.27061	9.65008	8.51478	4.54122	2.27061	2.27061	3.40591	13.6236	0.567652	2.27061	3.40591	6.81182	17.0296	9.08243
CfOR10E10p	0	0	0	0	0.138181	0	0	0	0	7.18541	0	0	0	0
CfOR10F04	0	0	0	0	0	0	0	0	0	29.3513	0	0	0	0
CfOR10F05	0	0	0	0	0	0	0	0	0	0	0	0	0	0
CfOR10F07	0	0	0	0	0	0.214877	0	0	0	0	0	0	0	0
CfOR10G10	0	0	0	0	0	0	0	0	0	42.4361	1.44668	0	0	0
CfOR10G12	0	0	0	0	0	0	0	0	1.195	8.36503	0	0	4.78002	0
CfOR10H01	0	0	0	0	0	1.12686	1.12686	0	0	2.25372	0	0	0	1.12686
CfOR10H04	0	0	0	0	0	0	0	0	0	35.1911	0	0	0	0
CfOR10H06	0	0.552696	0.552696	4.97426	0	2.76348	0	0	3.86887	63.0073	1.65809	0	0.552696	0
CfOR10H08	1.27888	0	0	5.11552	1.27888	0	2.55776	0.426294	1.27888	40.0716	0	0	0.426294	0
CfOR10H10	0	0	0	0	0	0	0	0	0.613774	0.613774	0	0	0	0
CfOR10H12M	0	0	0	0	0	0	0.374742	0	0	0	0	0	0	0
CfOR1117	0	0	0	0	0	0	0	0	0	47.5553	0	0	0	0
CfOR1137	0	0	0	0	0	0	0	0	0	0	0	0	0	0
CfOR1144	0	0	0	0	0	0	0	0	0	0	0	0	0	0
CfOR1160p	438.385	665.09	73.173	91.4662	79.7063	213.639	32.6665	45.7331	7.18663	222.132	62.0664	138.506	269.825	182.932
CfOR1174	0	0	0	0	0	0	0	0	0	0	0	0	0	0.571459
CfOR1205	0	0	0.554945	0.554945	0	0	0	0	0	205.885	0	1.66484	0	0
CfOR12212	0.863658	2.59097	0.431829	0	0	0	0	0	0.431829	41.4556	0	0.431829	0	0
CfOR1262p	0	0	3.07788	1.84673	3.07788	0	0.615576	1.23115	0	1.84673	0	0	1.23115	0
CfOR1269p	0	0	0	0	0	0	0	0	0	0	0	0	0	0
CfOR1292	0	0	1.48718	3.4701	0.991456	0.991456	1.98291	0	0	50.5643	2.47864	3.4701	0	0
CfOR12A03	0	0	0	0	0	0	0	0	0	0	0	0	0	0
CfOR12A04	0	0	0	0	0	0	0	0	0	3.72923	0	0	0	0
CfOR12A07	0	0	0	0	0	0	0	0	0	0	0	0	0	0
CfOR12A10	0	0	0	0.345605	0	0.172803	0	0.345605	0	0.864014	0	0	0	0.172803
CfOR12B06	0	0	0	0	0	0	0	1.88329	0	1.88329	0	0	0	0
CfOR12B07	0	0	0	0	0	0	0	0.584691	0	0	0	0	0	0
CfOR12B11	7.81375	15.0694	2.2325	3.34875	5.58125	6.6975	13.9531	8.93	4.465	11.1625	5.02313	2.79063	7.81375	13.395
CfOR12C09	0	0	0	0	0	0	0	0	0	8.2337	0	0	0	0
CfOR12C10	0	2.03432	5.08579	7.1201	6.10295	1.01716	3.56005	6.10295	1.01716	4.57721	0.508579	0.508579	1.01716	1.01716
CfOR12C11	0	0	0	0.183229	0	0.183229	0.366458	0.366458	0	5.13042	0	0	0	0.366458
CfOR12C12	0.498994	1.49698	0	0.498994	0	0.498994	0.498994	0.997987	1.49698	0.997987	0	0.498994	0	0
CfOR12E01	0	0	0	0	0	0.552808	0	0	0	2.76404	0	0	0	0.552808
CfOR12E07	0	1.24407	6.22035	3.11017	0.622035	0.622035	1.8661	2.48814	0	0	0	0	0	4.35424
CfOR12E10	0	0	0	0	0	0.574105	0	0	0	0	1.14821	0	0	0
CfOR12E11	0	1.95204	0.97602	1.46403	1.46403	0	0.48801	1.46403	0.48801	76.1296	0.97602	0.48801	0.48801	0.97602
CfOR12F06	3.3133	18.2232	20.3316	12.199	29.8197	17.4701	23.4943	25.0004	35.5427	76.5072	56.4768	32.0788	26.9582	44.4284
CfOR12F12	0	0	0	0	0	0.875582	0	0.875582	0.437791	313.458	0.437791	0	0	0
CfOR12G07	0	0	0	0.197609	0.790435	0.197609	0	0	0.395217	1.18565	0.197609	0.592826	2.3713	0.197609
CfOR1320	0.174016	0	0	0	0	0.174016	0	0	0	0	0	0	0	0.174016
CfOR1341	0	0	0	0	0	0	0	0	0	0	0	0	0	0
CfOR1362	0	0	1.16514	1.7477	1.16514	1.7477	2.91284	2.33027	0	22.1376	0	0	0	1.16514
CfOR1363	0.54792	4.93128	2.7396	10.9584	3.28752	3.83544	2.7396	8.21881	10.9584	42.1899	8.21881	7.12297	4.93128	1.64376
CfOR1388	3.63015	3.17638	2.57136	1.21005	1.36131	1.81508	2.57136	2.87387	0	1.51256	0.907538	2.11759	4.23518	2.4201
CfOR1400	0	0	0	0	0	0	0	0	1.24124	15.5155	0	0	0	0
CfOR1421	0	0	0	1.0046	0	0.502302	0	0	0	48.7233	0	0	0	0
CfOR1462	16.0059	20.3151	174.987	216.695	285.797	180.374	232.547	256.863	321.041	785.673	268.252	240.242	265.02	227.468
CfOR1470	0	0	0	0.155429	0.310858	0	0	0	0	15.0766	0	0	0	0.155429
CfOR1484	0	0	0	1.12061	0	0	2.80152	1.12061	0	3.36182	0	0	0	1.12061
CfOR1485p	0.182201	2.73301	3.82622	2.18641	2.73301	2.18641	4.00842	3.27962	6.92363	7.28803	6.19483	6.74143	11.1143	5.64823
CfOR14A01p	0	0	0	3.54357	0	0	0	2.21473	0	0	0	0	0	0
CfOR14A08p1	0.785709	0.785709	0	0.589282	0.392855	0.392855	0	0	0.196427	0.196427	0.392855	0.589282	0	0.392855
CfOR14A11p	0	0	0	0	0	0	0	0	0	17.8895	0	0	0	0
CfOR14B05	0	2.59368	0	3.11242	1.55621	1.03747	2.07495	1.55621	1.03747	0.518737	0	0	0	0
CfOR14D11	0	0	0	0	0	0	0	0	0	0.464355	0	0	0	0
CfOR14F04	0	0	0	0	0.274457	0	0	0.274457	0	0	0	0	0	0
CfOR14F10p	0	0	0	0	0	0	0	0	0	1.76591	0	0	0	0
CfOR1502	0	0	0.724303	0	0	0	0	0	0	34.7665	0	0	0	0
CfOR1511	4.77703	19.7905	4.09459	2.72973	1.36486	0.682432	2.72973	1.36486	1.36486	2.72973	10.9189	10.9189	10.9189	12.9662
CfOR1518	0	0	0	0	0	0	0	0	0	0	0	0	0	0
CfOR1527p	0	0	0	0	0	0	0	0	0	0	0	0	0	0
CfOR1529	0	0	0	0	0	0	0	0	0	0	0	0	0	0
CfOR1545p3	0	0	0	0	0	0	0	0	0	18.2153	0	0	0	0
CfOR1564p	0.937951	0.18759	0.18759	0	0.562771	0.937951	0	0	0	0.562771	0	0.18759	0.18759	1.31313
CfOR1573	1.6785	2.7975	44.76	36.927	51.4739	24.0585	59.3069	44.76	23.499	26.2965	13.9875	17.904	10.6305	17.904
CfOR1595	12.7621	3.57338	8.67821	5.10483	3.57338	10.7201	8.67821	7.14676	5.61531	45.433	2.04193	5.61531	0.510483	5.61531
CfOR1648p1	0	0	0	0	0	0	0	0	0	0	0	0	0	0
CfOR1649p	0	0	0	0	0	0.757816	0	0	0.757816	0	0	0	0	0
CfOR1667	0	0	0	0	0	0	0.619773	0	0	0	0	0	0	0
CfOR1673	0	0	0	0	0	0	0	0	0	16.8724	0	0	0	0
CfOR1694	69.6357	68.0349	84.0431	104.053	76.039	116.06	55.2284	89.646	37.6193	112.858	92.8477	80.8415	168.887	151.278
CfOR1697	0	0	0	0	0	0	0	0	0	0	0	0	0	0
CfOR16A04	0	0.60119	0	0.60119	2.40476	0	0	0	0	0	0	0	0	0
CfOR16A10	0.559614	2.23846	6.15576	3.35769	3.35769	4.47691	8.95383	7.27498	12.3115	64.9152	14.55	7.27498	6.15576	17.348
CfOR16A11	5.06459	0.562732	0.562732	1.12546	3.37639	0.562732	0.562732	2.25093	0.562732	1.6882	3.37639	2.25093	2.25093	4.50186
CfOR16A12	0	0	0	0.831605	0	0.332642	0	0	0	9.14766	0.498963	0	0.665284	0
CfOR16B09p	0	0	0	0	0	0.193281	0	0.386562	0	3.47906	0	0	0.966404	0.193281
CfOR16B10p	0	0	0.228373	0	0	0.228373	0	0	0	0	0	0	0	0
CfOR16B11	0	0	0	0	0	0	0	0	0	0	0	0	0	0
CfOR16B12	0	0	3.85169	11.5551	1.10048	0	0	3.85169	0	41.8184	0	0	0	0.550242
CfOR16C01p	0	0	0	0	0	0	0	0	0	0.361599	0	0	0	0
CfOR16C11	0	0	0.499451	0	0	0	0	0.499451	0	49.4456	1.49835	0	2.49725	0
CfOR16D01	0	0	0	0.361719	0	0	0.361719	0.542579	0	0.18086	0	0	0	0.542579
CfOR16D02p	0	0	0	0	0	0	0	0	0	0	0	0	0	0
CfOR16D04	0	0	0	0	0	0	0	0	0	0	0	0	0	0
CfOR16D05	0	0	0	0	0	0	0	0	0	40.4171	0	0	1.15477	0
CfOR16D08	0	0	0	0	0	0	0.249565	0	0	0	0	0	0	0
CfOR16D09	1.03985	0	0	0	0	0	0	0	2.07969	11.9582	0	0	0	0
CfOR16D10	0	0	0	0	0	0	0	0	0	0	0	0	0	0
CfOR16E01	0	0	0	0	0	0	0	0	0	0	0	0	0	0
CfOR16E08	1.1719	9.96111	8.78921	5.27353	6.44542	2.34379	8.20327	9.37516	10.5471	56.8369	13.4768	7.03137	7.03137	7.03137
CfOR16E11	0	0	0	0	0	0.551801	0	0	0	0	0	0	0	0.551801
CfOR16F03	0	0	0	0	0	0	0	0	0	0	0	0	0	0
CfOR16F10	0	0.499542	12.9881	23.978	11.4895	5.49496	10.9899	36.9661	0.499542	7.49313	6.99359	1.99817	3.99634	3.99634
CfOR16F12	0	0	0	0	0	2.20542	0	0	0	8.82167	0	0	0	2.20542
CfOR16G01	0	0	0	0.929765	1.85953	0	0	1.85953	0	0.929765	0	0	0	0
CfOR16G03	0	0	0	0	0	0	0	0	0	0	0	0	0	0
CfOR16H04	0	0	0	0.931671	1.86334	0	0	1.86334	0	0.931671	0	0	0	0
CfOR1709	0	1.42551	2.13826	1.42551	2.85102	1.42551	1.42551	0.712755	0.712755	10.6913	0	1.42551	0	0
CfOR1734	0	0	0.885102	0	0.442551	0	1.32765	1.32765	0	0	0	0	0	0
CfOR1745p	0	0	0	0	0	1.16597	0	0	1.16597	1.16597	0	0	0	0.194328
CfOR1750	0	0	0	0	1.14388	0	0	0	0	0	0	0	0	0
CfOR1771p	18.3682	48.5772	28.6909	22.3151	43.7194	31.8788	22.9223	35.2184	16.0912	24.2886	3.33968	4.0987	2.88427	3.79509
CfOR1785	0	0	0	0.555284	0	0	0	0	2.22114	1.11057	0	0	0	0
CfOR1789p1	0	0	0	0	0	0	0	0	0.125674	20.6105	0	0	0	0
CfOR1802p	0	0	0	0	0	0	0	0	0	5.65644	0	0	0	0
CfOR1812	0.499982	0.899967	1.29995	0.899967	1.59994	1.09996	1.19996	1.79993	0.299989	0.699974	1.49994	0.799971	0.799971	0.499982
CfOR1813	0	0	6.46787	1.95256	4.63734	1.95256	5.73566	9.27468	0	0.610176	1.95256	0.610176	0.122035	1.09832
CfOR1832	0	0	0	0	0	0	0	1.20504	0	0	0	0	0	0
CfOR1836p	0	0	0	0	0	0	0	0	0	0	0	0	0	0
CfOR1881	0	0	0	0	0	0	0	0	0	27.1794	0	0	0	0
CfOR1893p	0	0	0	0	0	0	0	0	0	1.76832	0	0	0	0
CfOR18B06	0	0	0	0	0	0	0	0	0	0	0	0	0	0
CfOR18B09	0	0	0	0	0	0	0	0	0	0	0	0	0	0
CfOR18C09	0	0	0.508674	0	0	0	0	0.508674	0	0	0	0	0	0
CfOR18C12	0	0	0	0	0	0	0	1.11739	0	11.7326	0	0	0	0
CfOR18D12	0	0	0	0.594636	0	0	1.78391	0	0	0	0	0	0	2.37854
CfOR1982p	0	0	0	0	0	0	0	0	0	0	0	0	0	0
CfOR2015	0	0	0	0	0	0	0	0	0	1.23926	0	0	0	0
CfOR2018p	0	0	0	0	0.206278	0	0	0	0	0	0	0	0	0
CfOR2031	0	0	0	0	0	0	0	0	0	0.153271	0	0	0	0
CfOR2039	3.14533	0.524221	0	1.04844	1.04844	0	0	0	0.524221	0	2.09689	0	0.524221	0.524221
CfOR2093	0	0	0	0	0	0	0	0	0	0	0	0	0	0
CfOR2095	0	0	0	0	0	0	0	0	0	0	0	0	0	0
CfOR20H03	0	0	0	0	0	0	0	0	0	10.9175	0	0	0	0
CfOR2108p	0	0	0	0	0	0	0	0	0	0	0	0	0	0
CfOR2117	0	0	0	0	0	0	0	0	0	5.09312	0	0	0	0
CfOR2171	0	0	1.85861	2.68466	2.06513	0.413025	0.826051	0.826051	0	2.06513	0.413025	0.206513	0.206513	2.27164
CfOR2177	1.59623	6.38492	3.19246	2.23472	4.46945	1.59623	4.1502	3.51171	3.83095	55.2296	4.46945	2.55397	4.1502	5.74643
CfOR2182p1	0	0	0	0	0	0	0	0	0.646873	0	0	0	0	0
CfOR2195p	0	0	0	0	0	0	0	0	0	0	0	0	0	0
CfOR2217p	0	0	0.881668	2.20417	1.10209	0.440834	0	0.661251	2.86542	6.61251	0	1.3225	0	0.220417
CfOR2219	3.83057	0.547224	0	0	0.364816	0	0	0.364816	0	142.461	0	0.182408	0	0
CfOR2234p	0	0	0	0	0	0.409429	0.409429	0	0.614143	0	0	0	0.204714	0
CfOR2238	0	0	0	0	0	0	0	0	0	5.69827	0	0	0	0
CfOR2247p	0	0	0	0.742142	0	0	0	0.185535	0	0	0	0	0	0
CfOR2248	0	0	0	0	0	0	0	0	0.198025	6.13877	0	0	0	0
CfOR2254	0	0	0	0	0	0	0	0	0	37.8303	0	0	0	0
CfOR2255	0.967708	4.83854	2.90312	4.35468	3.87083	3.38698	3.38698	3.38698	2.41927	3.87083	9.67708	4.35468	6.2901	4.83854
CfOR2260p	0	0	0	0	0	0	0	0	0	0.34276	0	0.34276	0.17138	0
CfOR2274	0	0	0	0	0	0	0	0	0	0	0	0	0	0
CfOR2284	0	0	0.746152	0	0	0.186538	0.186538	0.186538	0	108.752	0	0.186538	0	0
CfOR2287	0	0	0	0	0	0	0.251684	0	0	0	0	0	0	0
CfOR2318	0	1.68567	8.42837	7.16412	5.47844	6.7427	6.32128	5.89986	1.26426	14.3282	0.842837	0.842837	2.94993	1.26426
CfOR2331	0	0	0	1.67575	0	0	0	0	2.23433	10.6131	0	0	0	0
CfOR2337p1	56.1441	248.065	178.745	135.777	278.429	186.765	269.263	226.295	565.451	980.803	388.999	346.031	246.347	395.3
CfOR2342	0	0	0	0.494559	0	0.989119	1.48368	1.97824	2.96736	140.455	0.989119	0	0	0.989119
CfOR2346	0	0	0	0	0	0.479009	0	0	0	0	0	0	0.479009	0.479009
CfOR2347	0	0	0	0	0	0	0	0	0	0	0	0	0	0
CfOR2348p	0	0	0	0	0	0	0	0	0	0	0	0	0	0
CfOR2355	0	0	0	0.626033	0	0	0	0	0	1.25207	0	0	0	0
CfOR2371p	0	0	0	0.638941	0	0	0	0	0	1.27788	0	0	0	0
CfOR2390	0	0	0	0	0	0	0	0	0	0	0	0	0	0
CfOR2396	0	0	0	0	0	0	0	0	0	68.1471	0	0	0	0
CfOR2401	0	0	0	0.432468	0	0.288312	0	0	0	0.432468	0	0	0	0
CfOR2403	0	0	0	0	0	0.131295	0	0	0.525181	0	0	0	0	0
CfOR2429	0	0	2.90849	1.1634	0	0	0	0	0	1.1634	0	0	0	0.581698
CfOR2432	0	0	0	0	0	0	0	0	0	0	0	0	0	0
CfOR2448p	0	16.8053	41.3319	49.5075	119.908	72.2174	60.8624	74.4883	102.194	178.954	115.366	165.782	73.5799	125.358
CfOR2454p	2.69555	4.19308	5.0916	5.99012	5.69061	2.09654	4.19308	3.29456	2.09654	3.59407	5.3911	4.79209	4.49259	5.99012
CfOR2464p	0	0	0	0	0	0	0	0	0.166922	3.00459	0	0	0	0
CfOR2471	4.19631	2.69763	3.2971	1.49868	2.09815	0.899209	3.89657	1.19894	1.19894	0.599472	2.39789	0.899209	2.09815	2.69763
CfOR2510	1.42031	0	0	0	0.710156	0.710156	0	0	0	47.5805	0	0	0	1.42031
CfOR2522	0	0	0	0	0	0.476498	0	0	0	0	0	0	0	0.476498
CfOR2536	1.20931	0	1.20931	0	0.806208	9.2714	0	1.20931	0.806208	6.85277	0.403104	0.403104	0.403104	9.2714
CfOR2540	0	0	0.190061	0.570184	1.14037	0	0.380123	0.190061	1.52049	2.09067	1.71055	0.380123	0.570184	1.90061
CfOR2544p	16.3981	30.7464	57.8032	53.2937	81.7854	68.6669	45.0947	67.2321	31.3613	153.732	27.6718	54.5236	47.1445	65.1824
CfOR2549	0	0	0	0	0	0	0	0	0	25.8558	0	0	0	0
CfOR2582	62.2074	86.8011	67.0297	49.6695	41.4716	37.6138	16.3958	47.7406	9.64456	10.609	52.5629	46.2939	46.7761	47.7406
CfOR2592p	16.0986	155.132	6.34186	5.36619	6.8297	0.975671	6.34186	7.80537	13.6594	1.95134	349.29	281.481	64.3943	372.218
CfOR2640p	0	0	0	0	0	0	0	0	0	0	0	0	0	0
CfOR2668	0	0	0	0	0	0	0	0	0	51.9704	0	0	0	0
CfOR2674p	0	0	0	0	0	0	0	0	0	0	0	0	0	0
CfOR26A01	0	0	0	0	0	0	0	0	1.5401	28.2351	0	0	0	0
CfOR26B08	0	0	0	0	0	0	0	0	0	127.927	0	0	0	0
CfOR26C11p	0	0	0	0.776591	0	0	0	0	0	0	0	0	0	0
CfOR26G07	0	0	0	0	0	0	0	0	0.542687	16.2806	0	0	0	0
CfOR2714	0.433235	0	0	0	0	0	0	0	0	16.4629	0	0	0	0
CfOR2720FRAG	0	0	0	0	1.14604	0	0	0	0	2.29208	0	0	0	0
CfOR2723	0	0	1.3845	0.922999	0	0	1.846	0	1.846	0.461499	0.461499	2.3075	0.461499	0.461499
CfOR2731p	14.2352	19.2367	90.0279	208.526	179.286	259.696	41.5514	208.911	165.051	229.687	158.126	285.088	90.7974	93.1058
CfOR2734p	0.197394	0	0	0	0	24.8717	0	0	1.38176	3.75049	1.38176	0.789577	0	24.8717
CfOR2767p	0	0	0	0	0	0	0	0	0	0	0	0	0	0
CfOR2786	0	0	0	0	0	0	0	0	0	10.1645	0	0	0	0
CfOR2831	0	0	0	0	0	0	0	0	0	0	0	0	0	0
CfOR2839	0	0	0	0	0.603719	0	0	0	0	4.22603	0	0	0	0
CfOR2864	0	0	0	0.421679	0	0	0	0	0	7.59023	0	0.421679	0	0
CfOR2889	0	0	0	0	0	0	0	0	0	10.0339	1.11488	0	0	0
CfOR28A01p	0	0	0	0	0	0	0	0	0	0	0	0	0	0
CfOR28A08	0	0	0	0	0	0	0	0	1.14005	9.1204	1.14005	0	0	0
CfOR28B11	0	0	0.241178	0	0.964712	2.1706	0	1.44707	1.20589	0.964712	0.241178	0.964712	0	0.241178
CfOR28C02	4.69273	18.2495	14.0782	10.9497	19.2924	14.0782	11.9925	17.2067	2.60707	6.77839	2.08566	0	2.08566	0.521415
CfOR28C06p	0	0	0	0	0	0	0	0	0	0	0	0	0	0
CfOR28D07	0	0	0	0	0	0	0	0	0	30.2594	0	0	0	0
CfOR28E09	0	0.481632	0.481632	0.481632	0.481632	0.481632	0	0.481632	0.481632	3.37142	0	0.481632	0.963264	0
CfOR28F08	0	0	0	0.526245	0	0	0	0	0	37.8896	0	0	0	0
CfOR28G07	0	5.95805	41.1106	26.2154	93.5414	37.5357	70.305	67.9218	16.0867	47.0686	32.1735	35.1525	10.7245	38.1315
CfOR28H03	0	0	0	1.20637	0.603185	0	0	0	0	1.20637	0	0	0	0
CfOR28H04p	0	0	0	0	0	0	0	0	0	0	0	0	0	0
CfOR28H08	0	1.68502	3.37005	0.631884	4.63381	2.10628	4.00193	1.05314	3.37005	4.84444	1.89565	2.52754	0.210628	6.10821
CfOR2909	0	0	0	0	0	0	0	0	1.43678	149.425	0	0	0	2.15516
CfOR2929	0.303388	0	0.455081	0.303388	0.606775	0.151694	0.606775	0.303388	0	0.455081	0.758469	0.910163	0.303388	0.303388
CfOR2941	0	0	0	0	0	0	0	0	0	0	0	0	0	0
CfOR2951	0	0	0	0	0	0	0	0	0	1.81424	0	0	0	0
CfOR2959p	0	0	0	0.896155	1.79231	0	0	1.79231	0	0.896155	0	0	0	0
CfOR2973	0.71481	0	2.85924	3.57405	2.85924	5.00367	1.42962	6.43329	2.14443	2.85924	6.43329	7.86291	5.00367	5.00367
CfOR3026	0	0	0	0	0	0	0	0	0	0.799941	0	0	0	0
CfOR3045	0.871246	2.61374	0.435623	0	0	0	0	0	0.435623	41.8198	0	0.435623	0	0
CfOR3055	0	0	0	0	0	0	0	0	0	0	0	0	0	0
CfOR3063	1.36898	0	0	0	0	0.684488	0.684488	0	0	12.3208	0	0	0	0.684488
CfOR3065	18.2549	29.4887	380.544	424.075	237.314	131.997	82.8491	126.38	12.638	29.4887	30.8929	65.9985	126.38	47.7436
CfOR3103	0	0	0	2.1052	0.191382	0.765527	0.382764	1.53105	1.72244	40.573	0	0.765527	0.382764	0.765527
CfOR3107	0	0	0	0	0	0	0	0	0	0	0	0	0	0
CfOR3109p	0.187088	0	0.561265	0	0	0	0	0	0	0	0	0	0.187088	0
CfOR3132p	0	0	0	0	0	0	0	0	0	0	0	0	0	0
CfOR3223p	0	0	0	0	0	0	0	0	0	0	0	0	0	0
CfOR3227	28.781	43.1715	17.2686	16.3092	10.0734	6.23588	10.0734	19.667	11.5124	132.872	2.8781	9.11398	8.6343	9.11398
CfOR3257	0	0	0	0	0	0	0	0	0	0	0	0	0	0
CfOR3262	0	0	0	0	0	1.4922	0	0	0	0	0	0	0	0
CfOR3266	0.532652	0.355101	0.355101	0.532652	0.887753	0.355101	0.355101	0.177551	0	4.79387	0.355101	0	0.887753	0.355101
CfOR3278	0	16.4995	40.7904	49.0402	118.246	71.9561	59.5815	73.3311	100.83	175.995	114.122	163.162	72.8728	124.205
CfOR32C09	0.297221	0	0.594441	1.04027	0	0.743052	0	0	0.14861	52.0136	0	0	2.52638	0
CfOR3331	0	0	0	0	0	0	0	0	0	0	0	0	0	0
CfOR3339	0	0	0	0	0	0	0	0	0	0	0	0	0	0
CfOR3354	0	1.29734	0	0	0	0	0	0	0	55.1368	0	0	0	0
CfOR3358	0	0	0.399209	0	2.39526	0	1.19763	2.39526	0	0	0	0.399209	0	0
CfOR3371	0	0	0	0	0	0	0	0.594377	1.78313	131.357	0.594377	0	0	1.18875
CfOR3397	0	0	0	0	0	0	0	0	0	0.749897	0	0	0	0
CfOR3446	0	0.967708	0.483854	0.483854	0	0	0.483854	0.967708	0.483854	1.93542	0.483854	1.45156	0	0.967708
CfOR3449p	0	0	0	0	0	0	0	0	0	0.292848	0	0	0	0
CfOR3479p1	0	0	0	0	0	0	0	0	0	0	0	0	0	0
CfOR3501	2.7975	0.559499	1.119	0.559499	0.559499	0	1.6785	0.559499	1.119	12.8685	0	0	1.6785	1.119
CfOR3531M	0	1.01313	3.37709	1.01313	3.7148	0	1.01313	0.337709	0.337709	0	0	0.337709	0	0
CfOR3548	0	0	0.206952	0.827806	0	0	0	0	0	2.69037	0	0.206952	0	0
CfOR3550	0	0	0	0	0	0	0.553256	0	0	3.31954	0	0	0	0
CfOR3574	0.506783	28.3799	73.9903	40.5427	129.23	22.8052	125.682	102.877	7.09496	24.3256	5.57461	3.54748	4.56105	7.09496
CfOR3584	0	0	0	0	0	0	0	0	0	10.8501	0	0	0	0
CfOR3587	0	0.87069	0	0	0.87069	0.87069	1.74138	0	0	0	0	0.87069	0	0
CfOR3604p	0	0	0	0	0	0.18705	0	0	0	0	0	0	0	0.18705
CfOR3607p1	0	16.3647	41.3664	49.5488	119.553	72.7321	60.4586	74.0958	101.825	178.194	115.917	164.556	73.6413	125.008
CfOR3610	1.16838	1.75257	15.1889	14.0206	15.1889	9.93123	9.34704	23.9518	7.01028	28.6253	13.4364	26.8728	9.93123	15.1889
CfOR3641p	0	0	0	0	1.76963	0	0	0	0	0	0	0	0	0
CfOR3673	0	0	0	0.161351	0	0	0	0	0	0	0	0	0	0
CfOR3681	0	0	0	0	0	0	0	0	0	6.87363	0	0	0.458242	0
CfOR3684	0	0	0	0	0.378776	0	0	0	0	0	0	0	0	0
CfOR3722	0	0	0	0	0	0	0.721619	0	0	197.002	0	0	0	0
CfOR3763p	0	0	0	0	0	0	0	0	0	0	0	0	0	0
CfOR3775	0.534182	1.06836	0	0	1.06836	1.06836	0	0.534182	0.534182	0.534182	0.534182	0.534182	0	0
CfOR3781	0	3.10882	1.4131	0.56524	1.4131	1.4131	1.13048	2.26096	3.39144	3.10882	0.28262	2.8262	0.84786	1.69572
CfOR3790	0.176573	0	0	0.176573	0	0	0	0	0	64.4493	0	0	0	0
CfOR3810	0	0	0.686686	0	0	0	0	0	0	7.72521	0	0	0	0
CfOR3813	0	0	0	0	0	0	0	0	0	0	0	0	0	0
CfOR3819	0	2.57446	3.21808	0.643616	2.57446	3.21808	1.93085	3.21808	1.93085	14.1595	21.2393	10.2979	16.734	20.5957
CfOR3829	1.50041	3.00083	0	0	0.750206	0	0	0	0.750206	0	6.00165	2.25062	3.00083	3.00083
CfOR3840p	0	0	0	0	0	0	0	0	0	1.14196	0	0.57098	0	0
CfOR3888p3	0	0	0	0	0.384085	0	0	0	0	174.758	0	0	0	0
CfOR3897	6.33516	10.3666	57.5924	60.472	63.3516	37.4351	35.1314	40.8906	9.79071	83.509	3.45554	4.03147	2.87962	8.06294
CfOR3908p	0	0	0	0	0	0	0	0	0	0	0	0	0	0
CfOR3943	1.11732	1.48976	5.21415	1.48976	3.72439	12.2905	1.48976	7.82122	5.21415	37.9888	0	1.48976	1.11732	1.48976
CfOR3950p	0	0	0	0	0	0	0	0	0	20.5642	0	0	0	0
CfOR3954	0	1.2625	1.89375	0.63125	3.7875	3.7875	0	1.89375	0	0	0	3.7875	1.89375	0.63125
CfOR3959	0	0	0	0	0	0	0	0	0.595935	31.3859	0	0	0.198645	0
CfOR3999	39.7625	33.7226	2.51661	5.03322	2.01329	5.03322	1.00664	3.01993	4.5299	5.53654	24.1595	19.1262	38.2525	17.113
CfOR4011p	2.31173	14.2907	3.57267	3.36252	5.67424	3.57267	7.77582	2.73204	13.0297	31.1033	9.45707	6.93519	3.99299	10.5079
CfOR4012	0	1.82116	8.74155	3.82443	2.3675	0.910578	0.364231	1.09269	0.910578	2.3675	2.18539	2.00327	4.55289	5.09924
CfOR4029p	0	0	0	0	0	0	0	0	0	0.356657	0	0	0	0
CfOR4055	0	0	0	0	0	0	0	0	0	21.8461	0	0	0	0
CfOR4080	0	0	1.4681	1.4681	0	0	0	1.4681	0	57.256	0.734051	0	0	0
CfOR4092	0	0	0	0	0	0	0	0	0	15.3784	0	0	0	0
CfOR4093	0	0	0	0	0	0	0	0	0	0	0	0	0	0
CfOR4116p	0	0.335672	0	0	0	1.67836	0	0	1.51052	0	0	0	0	1.67836
CfOR4127	0	0	0	0	0	0	0	0	0	1.77568	0	0	0	0
CfOR4148	0	0	0	0	0	0.565064	0	0.565064	0	5.08558	0	0	0	0
CfOR4153	0.698157	2.79263	0.698157	1.39631	2.09447	2.09447	1.39631	2.79263	2.09447	1.39631	4.18894	2.79263	3.49078	4.18894
CfOR4154	6.33368	2.11123	2.11123	0.703742	0	0.703742	0.703742	0	0	7.74116	0	0	0	0
CfOR4175	0.858762	0	0	0	0	0	0.429381	0	0	16.7459	0	0	0	0
CfOR4186	0	0	0	0	0	0	0	0	0	47.2734	0	0	0	0
CfOR4200	0.987507	0	0	0	0	0	0	0	0	4.44378	0	0	0	0
CfOR4207p	0	0	0	0	0.539413	0	0	0	0	0	0	0	0	0
CfOR4208p	0	0	0	0	0	0	0.531268	0	0	27.6259	0	0	0	0
CfOR4223	0	0.969255	0.484628	0.484628	0	0	0.484628	0.969255	0.484628	1.93851	0.484628	1.45388	0	0.969255
CfOR4229	0	0	0	0	0	0	0	0	0.569668	42.1554	0	0	0	0
CfOR4268	0	0	3.32223	0	0	0	0	0.553706	0	4.42964	0	0	0	0
CfOR4276	0	0	0	0	0	0	0	0	0	1.56826	0	0	0	0
CfOR4277	0	0	0	0.638791	0	0	0	0	0	1.27758	0	0	0	0
CfOR4283	0	0	0	0	0	0	0	0	0	0	0	0	0	0
CfOR4286	0	0.658656	0	0.164664	1.31731	2.63462	0	0	1.31731	0.82332	0	0	0	0.164664
CfOR4309	0.618157	2.78171	0	0	0.154539	1.08177	0	0.309079	0.618157	0.618157	1.85447	0.309079	0.309079	0.309079
CfOR4316	0	0	0	0	0	0.437932	0	0	0	18.3931	0	0	0	0
CfOR4331M	0	0	0	0	0	0	0	0	0	0.812332	0	0	0	0
CfOR4340	0	0	0	0	0	0	0	0	0	28.4953	0	0	0	0
CfOR4359	0	0	0	0	0	0	1.41552	0	0	178.356	0	0	0.70776	0
CfOR4385p	0	0	0.189112	0	0.567337	0	0	0	0	0	0	0	0	0
CfOR4419	0	0	0	0	0	0	0	0	0.561111	121.761	0	0	0	0
CfOR4420	0	0	0	0	0	0	0	0.390884	0	11.7265	0	0	0	0
CfOR4439p	0	0	0	0	0	0	0	0	0	0	0	0	0	0
CfOR4482	0.793309	16.8578	28.5591	9.51971	47.9952	13.4863	78.5376	30.7407	10.7097	33.5173	7.93309	21.816	10.908	25.3859
CfOR45292	4.76272	18.3705	4.08234	3.40195	1.36078	0.680389	3.40195	1.36078	2.04117	2.72156	10.8862	9.52545	10.8862	13.6078
CfOR4555	0	0	0	0	0	0	0	0	0	1.56724	0	0	0	0
CfOR4576	0	0	0	0	0	0	0	0	0	17.751	0	0	0	0
CfOR4577	23.024	9.63793	7.49617	11.7797	7.49617	10.7088	8.03161	16.0632	21.4176	25.1657	5.35441	12.3151	9.63793	10.1734
CfOR4588	4876.85	2387.95	3537.38	3049.32	2546.68	1513.86	2306.96	1580.81	7127.67	5681.83	5534.44	4002.77	3867.79	5072.3
CfOR4592	15.3728	18.0463	22.725	26.0669	34.0875	45.45	36.761	36.761	72.8537	142.365	39.4346	56.8125	80.8743	58.1493
CfOR4595	0.555737	0	0	1.66721	1.11147	2.22295	0.555737	0	13.8934	26.6754	0	0.555737	1.11147	3.89016
CfOR4598	0	0.586452	2.93226	2.93226	1.1729	0	5.27806	2.93226	5.27806	65.0961	2.93226	0	0	2.34581
CfOR4601p	0	0	0.24464	0	0	0	0	0	0	0.48928	0	0	0	0
CfOR4617p	0.177574	0.887869	1.59816	0.887869	2.30846	0.532721	1.42059	2.30846	1.59816	3.72905	2.48603	1.24302	0.710295	1.24302
CfOR4631	0	0	0.513366	2.05346	0	1.02673	0	0	0	1.5401	0	0	0	0
CfOR4641	0	0.920351	0	0	0	0	0	0	0	0	0	0	0	0
CfOR4652p	0	0	0	0	0.773837	0	0	0	0	1.35421	0	0	0	0.386918
CfOR4655	1.43112	5.00892	2.14668	2.14668	2.86224	0.71556	5.00892	2.86224	1.43112	17.1734	10.0178	9.30228	12.8801	8.58672
CfOR4676	0	0	0	0	0	0	0	0	0	55.4533	0	0	0	0
CfOR4677p	148.473	197.41	151.246	130.451	142.373	108.825	185.903	177.17	71.2561	105.498	103.557	182.438	141.958	196.301
CfOR4694	0	0.481632	0.481632	0.481632	0.481632	0.481632	0	0.481632	0.481632	3.37142	0	0.481632	0.963264	0
CfOR4707	0	0	0	0	0	0	0	0.543263	0	46.7206	0	0	0	0
CfOR4711M	0	0	0	0	0	0	0	0	0	0	0	0	0	0
CfOR4720	0	0	0	0	0	0	0.263835	0	0	0	0	0	0	0
CfOR4770	0	0	0	0	0	0	0	0	0	0	0	0	0	0
CfOR4786p	0	0	0	0	0	0	0	0	0	0	0	0	0	0
CfOR4788pO	0	0	0	0	0	0	0	0	0	0	0	0	0	0
CfOR4802p1	0	0	0	0	0	0	0	0	0	0	0	0	0	0
CfOR4821p	0	0	0	0	0	0	0	0	0	0	0	0	0	0.734051
CfOR4825	0	0	0	0	0	0	0	0	0.691956	3.45978	0	0	0	0
CfOR4839	0	0	0	0	0	0	0	0	0	27.0206	0	0	0	0
CfOR4853	0	0.713034	62.747	68.8078	31.017	9.98248	49.9124	90.1988	9.62596	4.63472	9.98248	12.1216	8.1999	8.1999
CfOR4892	0	0	0	0	0	0.573743	0.573743	0	0	13.7698	0	0	0	0
CfOR4897	0	0	0	0	0	0	0	0	0	0.132065	0	0	0	0
CfOR4918	0	0	0	0	0	0	0	0	0.350334	19.7939	0	0	0	0
CfOR4969	0	0	0	0	0	0	0	0	0	0	0	0	0	0
CfOR4970	0	1.99072	65.6937	58.2996	86.7385	78.7756	132.809	91.2887	22.4667	37.2549	32.1359	24.7418	26.4481	37.8237
CfOR5019	0	0	0	0	0	0	0	0	0	0	0	0	0	0
CfOR5024	0	0	0.546822	0.546822	0.546822	0	0	2.18729	2.73411	21.326	1.09364	0.546822	0.546822	1.09364
CfOR5033	0	0	0	0	0	0	0	0	0	0	0	0	0	0
CfOR5037p	0	0	0	0	0	0	0	0	0	0	0	0	0	0
CfOR5054	0	0	0	0	0	0	0	0	0	0	0	0	0	0
CfOR5063	1.59692	0.532305	1.59692	2.12922	0.532305	1.59692	0	1.59692	1.59692	1.06461	1.06461	0.532305	0	1.06461
CfOR5081p	0	0	0.337855	1.35142	0.168928	0	0.337855	0	0	0.337855	0	0	0	0
CfOR5090	16.066	18.6028	20.7167	22.4079	11.4153	10.147	8.03302	12.6837	5.91907	140.789	15.6433	16.066	22.8307	16.4888
CfOR5095	1.11933	0.159904	0.799519	0.159904	0	0.479712	0	0.159904	0.159904	0.959423	0.479712	0	0	0.159904
CfOR5133	0	0	0	0	0	0.427362	0	0	0	0.284908	0	0.427362	0	0
CfOR5154	0	0	0	0.50101	0	0	0	0	0	40.5818	0	0	0	0
CfOR5164p	0	0	0	0	0	0	0	0	0	0	0	0	0	0
CfOR5188	7.53176	33.1398	26.6122	12.0508	38.663	29.1228	50.2117	34.144	11.5487	10.0423	17.5741	5.02117	8.03388	9.54023
CfOR5208p1	1.21979	0	1.37227	1.98216	0	1.06732	0.152474	0.914845	0	1.67722	0.304948	1.98216	3.20196	0.609897
CfOR5233	0	0	0	0	0	0	0	0	0	14.3767	0	0	0	0
CfOR5234	0	0	0	0.108897	0	3.7025	0	0	0	23.5218	0	0	0	0
CfOR5269	0	1.32765	3.31913	2.65531	11.2851	3.31913	15.268	7.96592	7.30209	10.6212	1.32765	1.32765	0	3.98296
CfOR5332p2	0	0	0	0	0	0	0	0	0.655686	1.31137	0	0	0	0
CfOR5380	0	0	0.745999	0	0.745999	2.611	0.373	0	1.492	29.094	0	0	0	0
CfOR5397	0	0	1.48449	0	2.22673	0	0	1.48449	0	67.5441	0	0	0	0
CfOR5413p	0	0	0	0	0	0	0	0	1.55985	6.62934	0	0	0	0
CfOR5448	162.325	236.066	1774.84	2036.17	2732.84	1599.41	2333.82	2420.19	3386.56	7908.14	2733	2159.65	2519.2	2275.39
CfOR5460	3.55712	2.2466	5.24207	2.99547	7.11424	0.936084	2.2466	3.74434	14.0413	270.341	12.7307	8.79919	11.7947	24.8998
CfOR5569p	0	0	13.9179	13.5517	11.171	41.5707	15.9324	75.8161	3.11322	5.67705	2.3807	5.49392	9.15654	6.40958
CfOR5573	0	0	0	0.35301	0	0	0	0	0	0	0	0	0	0
CfOR5587	0.446464	0	0	0	0	0.446464	0	0	0	0	0	0	0	0
CfOR5600p	0	0	0	0	0	0	0	0	0	12.3514	0	0	0	0
CfOR5664	0	0	0.823743	0	0	0	1.02968	0	0	0.617807	0	0	0	0
CfOR5673	0	0	0	0	0	1.00221	0	0	0	34.5761	0	0	0	0
CfOR5679	0	0	0	0	0	0	0	0	0	2.83472	0	0	0	0
CfOR5697	0	0	0	0	0	0	0.303742	0	0	0	0	0	0	0
CfOR5718p1	0	0	0	0	0	0	1.13075	0	0	0	0	0	0	0
CfOR5729p	0	0.96531	0.482655	0.482655	0	0	0.482655	0.96531	0.482655	1.93062	0.482655	1.44796	0	0.96531
CfOR5758p	0	0	0	0	0	0	0	0	0	3.91887	0	0	0	0
CfOR5812	0	0	0	0	0	0	0	0	0	4.86313	0	0	0	0
CfOR5817	0	0	0	0	0	0	0	0	0	0	0	0	0	0
CfOR5820	0	0	0	0.146613	0	0	0	0.146613	0	96.7645	0	0.293226	0	0
CfOR5834	0	0	0	0.446318	0	0	0	0	0	0.892635	0	0	0	0
CfOR5862	2.90551	3.63188	2.72391	2.54232	9.07971	5.44783	7.44536	14.1643	7.08217	3.63188	5.62942	11.4404	14.3459	17.2514
CfOR5872	0.558926	0	0	0.558926	0	0	0.558926	0	2.2357	91.6639	1.67678	0	0	0
CfOR5880p	0	0	0	0	0	0	0	0	0	0	0	0	0	0
CfOR5888	0	0	0	0	0	0	0	0	0	0	0	0	0	0
CfOR5912	0	0	3.04829	0.609658	2.43863	0.609658	0	1.21932	0	7.3159	1.82897	1.21932	1.21932	0.609658
CfOR5925	56.8241	224.511	223.397	163.23	267.965	152.088	273.536	220.611	306.962	503.618	550.971	334.259	246.238	410.582
CfOR5949	0	0	0.471718	0	1.41515	0.235859	0.943435	0.707577	0	0	0.471718	0	0	0.235859
CfOR5956	0	0	0	0	0.56943	0	0	0	0	0.56943	0	0	0	0
CfOR5963	0	0	0	0	0	0	0	0	1.75652	27.2261	0.878261	0	0.878261	0
CfOR5973p	17.3426	5.78088	11.5618	5.25535	26.2767	19.9703	2.10214	15.766	31.5321	46.2471	62.0131	23.6491	4.72981	11.5618
CfOR6035	1.22875	1.22875	0	0.409582	0	0	0	0.409582	0	63.0757	0	0	0.409582	0
CfOR6046p	0	0.633302	1.2666	0	1.89991	0	0.633302	0.633302	0	2.53321	0	1.2666	0.633302	1.2666
CfOR6048	0	0	0	0	0	0	0	0	0	0	0	0	0	0
CfOR6056M	0	0	0	0	0	0	0	0	0	0	0	0	0	0
CfOR6084	0	0	0	0	0	0	0	0	0	19.1834	0	0	0	0
CfOR6103	1.27311	2.97059	2.12185	2.12185	1.27311	0.848739	1.69748	4.66807	1.69748	84.8739	0.848739	3.81933	0.848739	0.848739
CfOR6137p	0	3.4233	0	0	0	0	0	0	0	42.4489	0	0	0	0
CfOR6138p	0	0	0	0	0	0	0	0	0	0	0	0	0	0
CfOR6141	0	0.355309	0	0	0	0	0.177655	0	0	33.3991	0	0	0	0
CfOR6157	3.36459	2.80382	2.80382	2.80382	1.68229	0.560765	1.68229	2.24306	6.72918	50.4688	5.04688	3.92535	3.92535	5.04688
CfOR6175p	0	0	2.90106	0.580213	4.06149	0	2.32085	2.32085	1.74064	0	0	0	0	0
CfOR6190	878.186	1522.47	1224.14	1096.22	1434.7	1324.98	1409.02	1286.23	2106.53	2280.67	2392.25	1978.6	2218.11	1834.81
CfOR6191	0	0	0	0	0	0	0	0	0	0	0	0	0	0
CfOR6199	0	0	0	0	0	0	0	0	2.68935	7.39571	6.05104	0	0	0
CfOR6201	0	0	0	0	0	0.384518	0	0	0	18.4569	0	0	0	0
CfOR6209	0	8.47772	0.470984	3.76788	0.941969	5.18083	3.76788	0	3.29689	83.8352	0.941969	4.23886	0.941969	1.88394
CfOR6220	0	2.58827	24.3297	24.8474	7.76481	9.31777	6.21185	12.9413	4.14123	14.4943	5.17654	9.83542	24.8474	8.80011
CfOR6233	0	0	0	0	0	2.83178	0	0	0	0	0	0	0	0
CfOR6256	0	0	0	0	0	0	0	0	0	17.4494	0	0	0	0
CfOR6265	0	0	0	0	0	0	0	0	0	1.13743	0	0	0	0
CfOR6278p	0	0	0	0	0	0	0	0	0	0	0	0	0	0
CfOR6297p	1.06816	0	1.60223	1.60223	0	1.06816	0	1.06816	0.534078	3.20447	0	2.67039	1.06816	0.534078
CfOR6319	0.17416	0	0.17416	0	0	0.17416	0.17416	0.870801	0.17416	82.7261	0.522481	0.696641	0.17416	0.522481
CfOR6337p	5.24179	14.2958	30.18	25.5736	29.5446	20.0141	41.1401	33.6745	22.5556	38.2809	19.8553	29.3858	25.097	31.133
CfOR6366	0.653581	1.17645	1.83003	1.30716	2.61432	0.522865	1.83003	3.00647	0.522865	0.915013	1.17645	1.17645	0.522865	1.04573
CfOR6434	0	0	0	0	0	0	0	0	0	0	0	0	0	0
CfOR6468	0	0	0	0	0	0	0	0	0	0	0	0	0	0
CfOR6477	1.76368	1.94005	3.70373	2.46915	3.70373	4.23283	3.17462	3.35099	0.881839	41.6228	0.881839	1.76368	1.58731	2.46915
CfOR6488	137.138	163.291	95.5607	120.708	52.9775	48.6186	36.5478	63.3718	26.8241	67.3954	18.1062	69.0719	79.4662	51.9716
CfOR6519	0	0	0	0	0	0	0	0	0	20.6607	0.430432	0	0	0
CfOR6533	0	0	0	0	0	0	0	0	0	0	0	0	0	0
CfOR6592	0	0	0	0	0	0	0	0	0	0	0	0	0	0
CfOR6603	0	0	0	0	0	0	2.92534	0	0.585068	105.312	0	0	0	0
CfOR6618	0	0	0	0	0	0	0	0	0	24.703	0	0	0	0
CfOR66313	0	0	0	0	0	0	0	0	0	88.4492	0	0	0	0
CfOR6642	6.73126	2.52422	1.68281	0.841407	5.88985	3.36563	4.20703	5.04844	38.7047	58.8985	38.7047	24.4008	8.41407	38.7047
CfOR6663	0	0	0	1.06357	0	0	0	0	0	0	0	0	0	0
CfOR6669	0	0	0	0	0	0	0	0	0	8.31543	0	0	0	0
CfOR6671	0	0	0.800881	0	0	0	0	0	0	0	0	0	0.400441	0
CfOR6704	0	0	0	0	0	0	0.414795	0	0	13.55	0	0	0	0
CfOR6711p	0	0	0	0	0	0	0	0	0	0	0	0	0	0
CfOR7018	0	0	0	0	0	0	0	0	0	7.42209	0	0	0	0
CfOR7026	0	0	0	0	0	0	0	0	0	26.5373	0	0	0	0
CfOR7087	0	0	0	0	0	0	0	0	0	15.8824	0	0	0	0
CFOR7139M	0.668055	0	4.00833	2.00416	3.34027	6.68055	0.668055	1.33611	0	0	0	0	0	0
CfOR7157	0	0	0	0	0.46002	0	0	0	0	2.76012	0	0	0	0
CfOR7177p	0	0	0	0	0	0	0	0	0	0.953763	0	0	0	0
CfOR7189	1.0615	4.24601	3.18451	2.12301	1.0615	6.36902	2.12301	1.59225	0	1.0615	0	0	1.0615	0
CfOR7195p	0	0.633155	1.26631	0	1.89947	0	0.633155	0.633155	0	2.53262	0.633155	1.26631	0.633155	1.26631
CfOR7196	0	0	0	0	0	0	0	0	0	42.5429	0	0	0	0
CfOR7201	0	0.776039	0.388019	0.388019	0	0.388019	0.776039	0.388019	0.388019	14.3567	0.388019	0	0	0
CfOR7211	0	0	0	0	0	0	0	0	0	0	0	0	0	0
CfOR7215p	0	0	0	0	0.180143	0	0	0.540428	0	3.42271	0	0	0	0
CfOR7237	0.951832	0	0	0	0	0	0	0	0	7.13874	0	0	0	0
CfOR7295	0	0	0	0	0	0	0	0	0	10.8932	0	0	0	0
CfOR7297	0	0	0	0	0	0	0	0	0	0	0	0	0	0
CfOR7319p	0	0	0	0	0	0	0	0.764294	0	2.29288	0	0	0	0
CfOR7375	0	0.390744	0.390744	0.390744	0	1.17223	0	0	0.390744	14.0668	0	0.390744	0	0
CfOR7420p	0	0	0	0	0	0	0	0	0	0	0	0	0	0
CfOR7435	0	0	0	0.875441	0	0	1.75088	0.875441	0	0	0	0	0	0
CfOR7459p	0.186883	3.55078	13.4556	4.85896	10.8392	13.2687	9.71793	13.6425	14.0162	22.2391	14.7638	2.99013	8.59663	7.8491
CfOR7509	0.121611	0	0	0.121611	0.608054	0	0	0	0	5.10765	0	0	0	0.121611
CfOR7526	0	0	0	0	0	0	0	0	0	0	0	0	0	0
CfOR7530p	0	0	0	0	0	0	0	0	0	2.24383	0	0	0	0
CfOR7600	0	0	0	0	0	0	0	0	0	0	0	0	0	0
CfOR7702p	0	0	0	0	0	0	0.619491	0	0	0	0	0	0	0
CfOR7703p	0	0	0	0	0.470335	0	0	0.470335	0	0	0	0	0	0
CfOR7705p	0	0	0	0	0	0	0	0	0	0.156959	0	0	0	0
CfOR7706	0	0	0	0	0	0	0	0	0	0	0	0	0	0
CfOR9010	0	0	0	0	0	0	0	0	1.05006	257.264	1.05006	0	0	0
CfOR9011	0	0	0	0	0	0	0	0	0.936791	46.8396	0	0.468396	0	0
CfOR9015p	0	0	0	0	0	0	0	0	0	0	0	0	0	0
CfOR9018	0	0	0	0	0	0	0	0	0	0.281279	0	0.562558	0	0.562558
CfOR9020	0	0	0	0	0	0	0	0	0	0.2807	0	0.5614	0	0.5614
CfOR9021	0	0	0	0	0	0	0	0	0	0.149302	0	0	0	0
CfOR9022	0	0	0	0	0	0	0	0	0	0	0	0	0	0
CfOR9030	2.27693	3.79488	0.758976	0.758976	3.79488	5.31283	1.51795	1.51795	3.0359	0.758976	2.27693	0.758976	1.51795	1.51795
CfOR9032	0	0	0	0	0	0	0	0	0	64.6719	0	0	0	0
CfOR9033	0	0	0	0	0	0	0	0	0	21.7923	0.423152	0	0	0
CfOR9035M1	0	0	0	0	0	0	0	0	0	0	0	0	0	0
DOPRH01	0	0	0	0	0	0	0	0	0	0	0	0	0	0
DOPRH02	0	0.89763	0	1.34645	1.34645	0.448815	1.34645	0.448815	3.14171	19.7479	1.34645	0	0	0
DOPRH07	0	0	0.574105	1.72232	1.72232	2.29642	2.29642	4.01874	2.29642	5.74105	2.29642	1.14821	2.29642	0.574105
DOPRX01	0	0	0	0	0	0	0	0	0	2.27756	0	0	0	0
DOPRX04	0	0	0	0	0	0	0	0	0	0	0	0	0	0
DOPRX07	0	0	0	0	0	0	0	0	0	0	0	0	0	0
DOPRX09	0	0	0	0	0	0	0	0	0	0	0	0	0	0
DOPRX16	0	0	0	0	0	0	0	0	0	0	0	0	0	0
DTMT	0	2.76572	3.95103	0	0.790206	0	0.790206	1.18531	0	24.8915	1.18531	0	0.790206	0
DTPRH02	5.07939	9.52386	15.2382	4.44447	13.3334	3.80955	5.07939	3.17462	5.71432	13.9683	6.34924	3.17462	1.26985	1.90477
OLF1	0	0	0	0	3.73242	0	1.86621	1.39966	0	30.3259	0.466553	0	0	0
OLF2	0	0	0	0	0	0.313845	0	0	0	7.84613	0	0	0	0.313845
OLF3	0	0.423053	1.26916	0	0.846106	0	0	0.846106	0	0.423053	0	0	0.846106	0.846106
OLF4	0	0	0	0	0	0	0	0	0	0	0	0	0	0
TPCR62	0	10.2587	15.0863	0	16.8967	15.6898	24.7415	28.9657	41.6382	133.363	22.3277	33.1899	31.3795	53.1038
TPCR63	0	0	0.503415	0	1.51025	0	1.51025	0	0	57.3893	0	0	0	0
TPCR64	0	61.7922	78.5575	0	77.1205	80.4736	124.063	112.567	31.6146	67.5403	34.9677	39.7578	30.6566	45.0269
TPCR71	0	0	0	0	0	0	0	0	0	279.602	0.704287	0	0	0
TPCR72	0	1.55002	1.55002	0	3.61671	1.55002	2.58336	2.58336	1.03335	1.03335	0.516673	1.55002	2.06669	1.55002
TPCR79	0	2.14345	1.60758	0	0	0	0	0	0	68.5903	0.535862	0	0	0
