# Supplementary material for: Dog olfactory receptor gene expression profiling using samples derived from nasal epithelium brushing
Source: Canine Med Genet. 2022 May 20;9:7. doi: 10.1186/s40575-022-00116-7 (PMC9121576; doi:10.1186/s40575-022-00116-7)
Supplement: Supplementary file 6 — Additional file 6. The capture effect. [file 40575_2022_116_MOESM6_ESM.zip]

Archive with 2 entries (2 files):
- Additional data file 6a.xlsx
- Additional data file 6b.xlsx
