# Supplementary material for: Dog olfactory receptor gene expression profiling using samples derived from nasal epithelium brushing
Source: Canine Med Genet. 2022 May 20;9:7. doi: 10.1186/s40575-022-00116-7 (PMC9121576; doi:10.1186/s40575-022-00116-7)
Supplement: Supplementary file 6 — Additional file 6. The capture effect. [file 40575_2022_116_MOESM6_ESM.zip › Additional data file 6a.xlsx]

## Sheet: Feuil1
Additional data file 6a an b.
The capture effect.
Golden Retriever data are in file a and Cane Corso data in file b. Genes are listed in column “a”. In column “b“ are the crude FPKM values of the different OR.
transcripts. In “c” are the FPKM values of the corresponding genes. On the right side are displayed several graphs where the OR transcript FPKM
are in blue (left Y axis) and the OR gene FPKM in red (right y axis). Comparison of the positions of the blue and red dots of each pair
demonstrates the absence of correlation between them, with a a large number of OR RNA having an FPKM below O.1 whereas their cognate genes are
well captured. This absence of correlation indicates that the large number of undetectable OR transcripts s is not a consequence of a failure of their capture but
but a characteristic of the dog olfactory system.
	FPKM values
genes	RNA Golden Retriever	DNA Golden Retriever
CfOR0268	489	150.3
CfOR4588	387.2	261.2
CfOR0582	187.4	194.5
CfOR0064	107.2	369.5
CfOR5448	86.4	821.8
CfOR0069	66.1	146.6
CfOR0544	59.6	191.6
CfOR4677p	47.2	975.1
CfOR0113	45.3	197.7
CfOR0392	35.6	215.8
CfOR2177	27	421
CfOR0247	23.7	168.5
CfOR16D01	23.3	743
CfOR2731p	23.1	346.1
CfOR0034	20.9	664.9
CfOR0195	18.4	815.5
CfOR0015	17	152.1
CfOR0211	16.5	176.2
CfOR0317	16.2	650.3
CfOR2544p	15.4	659.4
CfOR08C09	14.9	150.7
CfOR2337p1	14.2	244.1
CfOR0111p	13.5	679.3
CfOR0610p	12.1	720.3
CfOR0433	11.3	237.5
CfOR1462	10.7	866.8
CfOR0271	10.7	870.1
CfOR0511	9	na
CfOR0741p	8.4	378.4
TPCR64	8.3	304
CfOR1694	8.2	172.9
CfOR5925	8.1	249.8
CfOR6337p	7.3	862.4
CfOR0125p1	7	1135.3
CfOR08E10	6.9	352.2
CfOR12F06	6.9	786.1
CfOR0606	6.6	115
CfOR7459p	6.5	728.3
CfOR0420	6.5	273.4
CfOR0361	6.5	253.8
CfOR0023	6.2	396.2
CfOR1771p	5.5	953.3
CfOR0004	5.4	870.1
CfOR0192	5	184.5
CfOR4617p	5	766
CfOR0280	4.8	340.4
CfOR04C11	4.5	644.1
CfOR6190	4.5	238.2
CfOR4970	4.4	494.3
genes	RNA	DNA
CfOR0339	4.2	308.6
CfOR6488	4	411.4
CfOR6477	3.8	776.8
CfOR3227	3.4	296.5
CfOR0149	3	165.9
CfOR0159	2.9	254.2
CfOR6533	2.9	na
CfOR1388	2.7	905.3
CfOR0123	2.4	1057.2
CfOR5090	2.4	307.3
CfOR12B07	2.4	230.9
CfOR0371	2.3	194.6
CfOR08B12	2.2	265.4
CfOR0573p	2.2	188
CfOR0525	2.1	749.5
CfOR0388	2	539.3
CfOR3501	2	250.3
CfOR08D06	1.9	887.9
CfOR0200	1.9	319.2
CfOR0490	1.8	110.4
CfOR0117	1.8	173.4
CfOR0120	1.8	241.8
CfOR3065	1.7	94.1
CfOR2390	1.7	na
CfOR08C02p1	1.6	257.9
CfOR10A07	1.6	150.6
CfOR0050	1.5	276.4
CfOR0519p	1.4	803.6
CfOR0498	1.3	248.3
CfOR4577	1.3	272.2
CfOR5188	1.3	279.9
CfOR0931p1	1.3	663.6
CfOR1812	1.2	1577.2
CfOR4592	1.2	201.6
CfOR16A12	1.2	799.6
CfOR4011p	1.1	664.5
CfOR0470	1.1	154.1
CfOR0325	1.1	259.6
CfOR0208	1	432.3
CfOR0100	1	738.1
CfOR08H09	0.9	640.5
CfOR0056	0.9	251.9
CfOR0173	0.9	365.7
CfOR1564p	0.9	739.7
CfOR6297p	0.9	261.1
CfOR0310	0.9	247.1
CfOR6642	0.9	164.3
CfOR0416	0.8	196.2
CfOR3610	0.8	234.8
CfOR0457	0.8	248.2
genes	RNA	DNA
CfOR0282	0.8	244.6
CfOR0147	0.8	698.2
CfOR0506	0.8	266.6
CfOR0429p	0.8	411.9
CfOR0461	0.8	na
CfOR0589	0.8	na
CfOR5208p1	0.8	886.3
CfOR0231	0.8	672.6
CfOR2723	0.8	312.2
CfOR3897	0.8	235.7
CfOR5973p	0.8	265.7
CfOR1573	0.8	234
CfOR5460	0.7	723.8
CfOR6191	0.7	na
CfOR10B09	0.7	640.8
CfOR0083p	0.7	644.2
CfOR0044	0.7	218.8
CfOR2217p	0.7	593
CfOR2640p	0.7	na
CfOR14B05	0.7	257.9
TPCR62	0.6	228.4
CfOR4309	0.6	898.5
CfOR0372	0.6	273.1
CfOR0568p	0.6	271.6
CfOR0469	0.6	190.8
CfOR0019p	0.6	693.3
CfOR1709	0.6	185.2
CfOR0404	0.5	264.6
CfOR4655	0.5	189.6
CfOR0198	0.5	172.1
CfOR5095	0.5	867.5
CfOR12C10	0.5	262.8
CfOR0290	0.5	311
CfOR0077M1	0.5	676.4
CfOR4918	0.5	791.1
CfOR0438p	0.4	234
CfOR0382	0.4	241.6
CfOR0099	0.4	266.5
CfOR2582	0.4	269.5
CfOR0501	0.4	763.8
CfOR2540	0.4	729.7
CfOR0991	0.4	1351.6
CfOR3339	0.4	1398.6
CfOR0783p	0.4	93.1
TPCR72	0.4	296.5
CfOR4652p	0.4	723.2
CfOR6663	0.4	250.7
CfOR0318	0.4	187.6
CfOR2973	0.4	188.5
genes	RNA	DNA
CfOR0343	0.4	288.8
CfOR0473	0.4	170.3
CfOR16A04	0.3	216.6
CfOR0093	0.3	271.4
CfOR0976	0.3	274.1
CfOR12B11	0.3	243.9
CfOR0505	0.3	256.3
CfOR0258	0.3	235.1
CfOR32C09	0.3	916.7
CfOR04A02	0.3	883.2
CfOR16E01	0.3	na
CfOR10C10	0.3	785.8
CfOR0890p	0.3	264.8
CfOR2454p	0.3	436.1
CfOR12G07	0.3	686.7
CfOR0492	0.3	179.2
CfOR1292	0.3	266.3
CfOR6366	0.3	1082
CfOR2929	0.3	881.2
CfOR2720FRAG	0.3	728.2
CfOR1518	0.3	na
CfOR1066	0.3	293.2
CfOR0549p	0.3	768.9
CfOR1363	0.3	253.7
CfOR08H01p	0.3	702.3
CfOR3673	0.3	651.4
CfOR0121	0.3	305.8
CfOR04C10	0.3	656
CfOR0475p	0.3	267.5
CfOR3266	0.3	766.7
CfOR5862	0.3	723.5
CfOR0381	0.3	369.2
CfOR0515	0.3	273.4
CfOR3574	0.3	267.5
CfOR0571	0.3	201.7
CfOR1734	0.3	300.2
CfOR0049p	0.3	729.3
CfOR4631	0.3	258
CfOR0294	0.3	841.6
CfOR0187p	0.3	711.6
CfOR0314	0.2	250.4
DTPRH02	0.2	217.1
CfOR08A10p	0.2	239.8
CfOR10H06	0.2	252.2
CfOR0285	0.2	na
CfOR0526	0.2	270.3
CfOR2471	0.2	446.8
CfOR0036	0.2	190.4
CfOR03E02p	0.2	842.8
genes	RNA	DNA
CfOR04B03	0.2	998
CfOR12E07	0.2	212
CfOR6157	0.2	256.7
CfOR16E08	0.2	243.6
CfOR2093	0.2	364.3
CfOR5729p	0.2	277.1
CfOR0504p	0.2	932.5
CfOR08C10	0.2	243.6
CfOR3446	0.2	276.7
CfOR4223	0.2	276.3
CfOR0170	0.2	204
CfOR5573	0.2	370.7
CfOR0424p	0.2	1105.4
CfOR08A09	0.2	293.9
CfOR0154	0.2	244.8
CfOR3943	0.2	394.4
CfOR0394	0.2	264.6
CfOR10A11	0.2	268.4
CfOR1595	0.1	265.5
CfOR0277	0.1	810.5
CfOR3531M	0.1	393.7
CfOR0296	0.1	392.5
CfOR1160p	0.1	214
CfOR5133	0.1	953.1
CfOR0323p3	0.1	597.6
CfOR0048p	0.1	238.1
CfOR04A12	0.1	224.7
CfOR0137	0.1	642.7
CfOR2255	0.1	274.5
CfOR0379	0.1	699.3
CfOR3775	0.1	231.2
CfOR16A11	0.1	244
CfOR0261	0.1	218.1
CfOR0507	0.1	222.8
CfOR1262p	0.1	217.8
CfOR28C02	0.1	253.9
CfOR0041	0.1	329.4
DOPRX09	0.1	na
CfOR10H08	0.1	314
CfOR0333	0.1	265.7
CfOR5587	0.1	273.7
CfOR0322p	0.1	689.2
CfOR10C03	0.1	485.7
CfOR28B11	0.1	562.5
CfOR14A08p1	0.1	655.4
CfOR0494	0.1	681.1
CfOR2403	0.1	1014.8
CfOR7189	0.1	257.8
CfOR0262	0.1	276.5
genes	RNA	DNA
CfOR0164	0.1	411.4
CfOR0821	0.1	408.7
CfOR4340	0.1	229.4
CfOR10F07	0.1	636.1
CfOR12A03	0.1	221.2
CfOR0079	0.1	171.3
CfOR3813	0.1	224.5
CfOR2287	0.1	829.1
CfOR0239	0.1	707
CfOR04E07	0.1	373.2
CfOR0580	0.1	260
CfOR4153	0.1	203.8
CfOR0346	0.1	267.3
CfOR0524	0.1	255.5
CfOR0273	0.1	394
CfOR0157	0.1	530.6
CfOR5063	0.1	253.7
CfOR5872	0.1	239
DOPRH02	0.1	304.1
CfOR1789p1	0.1	1100.5
CfOR0439	0.1	228.4
CfOR0529	0.1	241.4
CfOR4029p	0.1	767
CfOR0591	0.1	265.3
CfOR0066	0.1	206.8
CfOR4711M	0.1	282
CfOR0209	0.1	908.9
CfOR4175	0.1	306.4
CfOR0163	0.1	249.6
CfOR0407	0.1	462.9
CfOR0116	0.1	968.4
CfOR0128	0.1	220.6
CfOR08F07	0.1	236.4
CfOR10H04	0.1	216
CfOR7509	0.1	1083.4
CfOR0299	0.1	314.8
CfOR0383	0.1	461.4
CfOR4482	0.1	692.1
CfOR0612	0.1	248.7
CfOR0426	0.1	167
CfOR0921	0.1	241.6
CfOR0462	0.1	256.1
CfOR2234p	0	647.3
CfOR0227	0	661.6
CfOR7211	0	271.1
CfOR4012	0	744.4
CfOR0115	0	290
CfOR6209	0	290.3
CfOR0552	0	420.4
genes	RNA	DNA
CfOR16F03	0	723.4
CfOR4595	0	242.3
CfOR1485p	0	736.1
CfOR08G08	0	255.9
CfOR0542	0	695.5
CfOR10A03	0	890.4
CfOR0312	0	693.4
DOPRX01	0	696.5
CfOR0012	0	593.6
CfOR9020	0	489.6
CfOR9018	0	488.4
CfOR0281	0	698.9
CfOR4283	0	863.9
CfOR5269	0	203.2
OLF2	0	833.2
CfOR5397	0	183.4
CfOR04C05	0	498
CfOR4207p	0	997.3
CfOR0357	0	699.2
CfOR3109p	0	716.4
CfOR4286	0	831.4
CfOR0175p	0	244.1
CfOR1362	0	232.2
CfOR0188p	0	801.3
DOPRH07	0	231.3
CfOR2342	0	284.9
CfOR0264	0	320.1
CfOR10A02	0	785.5
CfOR2767p	0	994.3
CfOR0471	0	743.9
CfOR0065	0	775
CfOR2219	0	725.7
CfOR0043p	0	638.5
CfOR28E09	0	269.8
CfOR3684	0	701.3
CfOR4694	0	269.4
CfOR3548	0	644.7
CfOR0530	0	258.2
CfOR0572	0	686.8
CfOR16A10	0	239.1
CfOR5758p	0	777.7
CfOR04B02	0	371.3
CfOR04C08	0	371.9
CfOR0881	0	266.1
CfOR3371	0	226.5
CfOR16B09p	0	711.8
CfOR5820	0	971.9
CfOR0204	0	219.9
OLF3	0	312.1
genes	RNA	DNA
DTMT	0	277.1
CfOR0071p	0	1071.3
CfOR6220	0	260.4
CfOR16B10p	0	588.8
CfOR0051	0	316.3
CfOR18D12	0	232.6
CfOR3819	0	203.6
CfOR0031	0	501.3
CfOR0479pFRAG	0	740
CfOR16C01p	0	736.7
CfOR1470	0	851.1
CfOR6671	0	286.4
CfOR0360	0	796.1
TPCR79	0	247.7
CfOR08B08	0	232.5
CfOR0387	0	215.3
CfOR4268	0	241.9
CfOR2592p	0	289.4
CfOR0047	0	320.3
CfOR0283p	0	864.3
CfOR0011	0	765.9
CfOR0232	0	823
CfOR0468	0	228.9
CfOR2171	0	671.2
CfOR5679	0	707.9
CfOR0483	0	850.5
CfOR3954	0	214.3
CfOR0386	0	482
CfOR0080	0	707.7
CfOR1144	0	0
CfOR1484	0	237.2
CfOR0472	0	236.3
CfOR0212	0	256.2
CfOR28F08	0	254.2
CfOR0038	0	866
CfOR08D02	0	808.9
CfOR0160	0	287.9
CfOR2464p	0	801.4
CfOR0291	0	307.1
CfOR16F12	0	243.5
DOPRX16	0	na
CfOR26G07	0	240.9
CfOR3449p	0	918.2
CfOR0186	0	197.2
CfOR4200	0	269.9
DOPRX04	0	235.5
CfOR3223p	0	351.7
CfOR2318	0	317.6
CfOR7703p	0	277.6
genes	RNA	DNA
CfOR45292	0	200.8
CfOR0879	0	0
CfOR0156	0	222.7
CfOR26C11p	0	299.7
CfOR0551	0	222
CfOR4707	0	741.6
CfOR2039	0	255.4
CfOR10E10p	0	749.8
CfOR0347	0	240.4
CfOR1511	0	199.4
DOPRH01	0	227.5
CfOR0434	0	196.1
CfOR0441	0	240.8
CfOR0546	0	222
CfOR0300	0	780.2
CfOR0276	0	213.7
CfOR4770	0	419.9
CfOR0073	0	752.9
CfOR0141	0	218.3
CfOR0223	0	419.8
CfOR0411	0	315
CfOR0608	0	192.8
CfOR28D07	0	253.7
CfOR5154	0	279.5
CfOR0018	0	314.2
CfOR12C12	0	315.3
CfOR7195p	0	217
CfOR0313	0	356.1
CfOR0359	0	246.5
CfOR0178	0	762.7
CfOR0334	0	231.1
CfOR12E11	0	290.3
CfOR2864	0	316.6
CfOR0255p1	0	795.9
CfOR12212	0	317.1
CfOR0601p	0	218.6
CfOR5600p	0	790.8
CfOR9021	0	893.9
CfOR4786p	0	660.3
CfOR0380	0	722
CfOR7705p	0	846.6
CfOR0196	0	276.5
CfOR3103	0	704.7
CfOR7375	0	310.9
CfOR4720	0	848
CfOR0369p	0	216.9
CfOR6046p	0	217.1
CfOR0054	0	748.9
CfOR0256	0	205.5
genes	RNA	DNA
CfOR0425	0	752.4
CfOR0395	0	687.5
CfOR0006	0	186.6
CfOR2734p	0	695.4
CfOR08E09	0	234.6
CfOR0422	0	690.8
CfOR5413p	0	334
CfOR0229	0	218.1
CfOR4892	0	232.2
CfOR4598	0	229
CfOR0130	0	221.7
CfOR3358	0	309.4
CfOR0517p1	0	227.3
CfOR0305	0	289.3
CfOR28H03	0	225.5
CfOR4555	0	169.5
CfOR0085	0	278.2
CfOR5963	0	190.7
CfOR6103	0	286.4
TPCR63	0	207
CfOR0001	0	241.3
CfOR0384	0	95.3
CfOR2429	0	230.1
CfOR3045	0	314
CFOR7139M	0	190.2
CfOR0008	0	237.5
CfOR0241	0	328.9
CfOR0375	0	471.6
CfOR6035	0	329.1
CfOR03E01p	0	256.8
CfOR0328	0	249.7
CfOR2714	0	643.1
CfOR3063	0	204.6
CfOR0340	0	303.7
CfOR0254	0	193.8
CfOR0335	0	249.9
CfOR7435	0	156.3
CfOR2448p	0	303.7
CfOR6233	0	64.8
CfOR3331	0	214.8
CfOR5912	0	181.6
CfOR9035M1	0	198.5
CfOR66313	0	233.4
CfOR3607p1	0	303.1
CfOR0521p	0	365.7
CfOR0030	0	592.6
CfOR0353	0	218.8
CfOR0637	0	276.2
CfOR0520p	0	260.2
genes	RNA	DNA
CfOR12B06	0	217.2
CfOR16D08	0	547.3
CfOR2331	0	235.6
CfOR6603	0	225.3
CfOR0309	0	312.4
CfOR3278	0	301.3
CfOR3790	0	751.9
CfOR1269p	0	177.9
CfOR0014	0	242.6
CfOR10D04	0	234
CfOR14F04	0	404.8
CfOR2536	0	329
CfOR26A01	0	265.4
CfOR16B12	0	242
CfOR04E05	0	215.6
CfOR0541	0	826.2
CfOR0543	0	875.3
CfOR1421	0	251.5
CfOR16C11	0	259.3
CfOR6592	0	228.7
CfOR0235	0	233.3
CfOR16D10	0	209.8
CfOR0685	0	159.4
CfOR3550	0	238.6
CfOR0419	0	274.9
CfOR0458	0	232.9
CfOR0177	0	210.6
CfOR0516	0	272.8
CfOR1174	0	233.1
CfOR4853	0	421.9
CfOR0253	0	282.9
CfOR0403	0	228.4
CfOR5834	0	276.6
CfOR18B09	0	252.8
CfOR0035	0	211.6
CfOR28A08	0	154.6
CfOR6175p	0	233.9
CfOR10H01	0	242.6
CfOR0448p	0	776.9
CfOR0545	0	721.9
CfOR08D07	0	694.4
CfOR4601p	0	542.1
CfOR0579p1	0	714
CfOR3950p	0	709.6
CfOR0182	0	196.8
CfOR04A01	0	391.7
CfOR0028	0	214.1
CfOR0202	0	233.7
CfOR0286	0	242.1
genes	RNA	DNA
CfOR12A07	0	171
CfOR1673	0	189.1
CfOR4385p	0	714.2
CfOR0916	0	214.1
CfOR08D04	0	219.2
CfOR0499	0	642
CfOR7026	0	230.2
CfOR2355	0	218.1
DOPRX07	0	229.6
CfOR0136p	0	329.7
CfOR28A01p	0	657.8
CfOR0567	0	202
CfOR0587	0	232.5
CfOR5569p	0	737
CfOR0597	0	257.1
CfOR0936	0	249.9
CfOR10G10	0	274.2
CfOR5332p2	0	199.9
CfOR0266	0	309.3
CfOR0358	0	148.7
CfOR0377	0	193.4
CfOR0442	0	191.3
CfOR0474	0	377.5
CfOR07E03	0	271
CfOR08B10	0	226.7
CfOR4420	0	660.9
CfOR0263	0	766.1
CfOR1341	0	193.1
CfOR7196	0	247.3
CfOR0040	0	204.3
CfOR0569	0	169.3
CfOR10H10	0	218.8
CfOR3999	0	264.6
CfOR4092	0	767.7
CfOR4676	0	127.9
CfOR4276	0	707.3
CfOR0003	0	199.8
CfOR0087	0	715.3
CfOR0528	0	128.8
CfOR2396	0	105.7
CfOR2510	0	189.6
CfOR5812	0	222.6
CfOR5081p	0	799.5
CfOR14A11p	0	710.5
CfOR0319	0	268.4
CfOR0142	0	224.1
CfOR01E11	0	307.3
CfOR0480	0	280.7
CfOR10A04	0	783.2
genes	RNA	DNA
CfOR16G03	0	284.1
CfOR18C09	0	263.6
CfOR2117	0	182.1
CfOR2284	0	709
CfOR4825	0	188.4
CfOR0020	0	710.3
CfOR0244	0	169.3
CfOR0275	0	214.8
CfOR0304	0	206.7
CfOR0356	0	186.9
CfOR0467	0	245.1
CfOR0581	0	197.7
CfOR14D11	0	871.1
CfOR2254	0	827.5
CfOR2831	0	727.7
CfOR4154	0	187
CfOR5024	0	249.5
CfOR6319	0	809.9
CfOR7201	0	390.6
CfOR4229	0	231.9
CfOR0295p	0	337.6
CfOR14F10p	0	278.6
CfOR28H04p	0	405.3
CfOR3681	0	284.2
CfOR0119	0	247.8
CfOR0176	0	107.4
CfOR0245	0	278.4
CfOR0302	0	183.5
CfOR0365	0	262
CfOR0366	0	842.6
CfOR0482	0	227.2
CfOR0497	0	706.4
CfOR08A11	0	306.6
CfOR2015	0	211
CfOR2909	0	177.7
CfOR3959	0	670.2
CfOR4093	0	701.4
CfOR5697	0	888.7
CfOR6199	0	197.6
CfOR6434	0	258.3
CfOR7157	0	291.8
CfOR0364p	0	624
CfOR03H07p	0	646.9
CfOR0009	0	241.4
CfOR0010	0	165.4
CfOR0052	0	252.9
CfOR0075	0	227.5
CfOR0112	0	699.1
CfOR0134	0	727.7
genes	RNA	DNA
CfOR0190	0	204
CfOR0221	0	773.9
CfOR04A07	0	235
CfOR0512	0	203.6
CfOR0527	0	203.9
CfOR0558	0	600.2
CfOR1667	0	182.4
CfOR1750	0	239.4
CfOR28G07	0	226.9
CfOR3587	0	230
CfOR3722	0	180.1
CfOR4576	0	232.7
CfOR0451p	0	745
CfOR14A01p	0	627.8
CfOR0029	0	222.3
CfOR0397	0	200.2
CfOR0399	0	205.3
CfOR0400	0	313
CfOR0431	0	246.1
CfOR0443	0	718.5
CfOR0463	0	697.2
CfOR0535	0	201.2
CfOR12C11	0	741.4
CfOR1832	0	228.1
CfOR20H03	0	228.5
CfOR2247p	0	722.5
CfOR26B08	0	252.8
CfOR3781	0	466.4
CfOR4127	0	277
CfOR5380	0	342.2
CfOR5673	0	260.6
CfOR6084	0	183.8
CfOR7706	0	399.4
CfOR9011	0	249.2
CfOR16H04	0	144.9
CfOR1649p	0	693.9
CfOR2371p	0	216.1
CfOR3641p	0	234.3
CfOR6278p	0	738.5
CfOR0026p	0	251.9
CfOR0089	0	167.3
CfOR0146	0	241.2
CfOR0242	0	236.1
CfOR04C07	0	705
CfOR0539	0	686.5
CfOR08G02p	0	709.5
CfOR1205	0	234.8
CfOR16D05	0	235.2
CfOR16E11	0	233.9
genes	RNA	DNA
CfOR2951	0	646
CfOR4969	0	282
CfOR7526	0	749.5
TPCR71	0	185.2
CfOR0233p	0	682.2
CfOR0171	0	888.3
CfOR0219	0	306.2
CfOR0349	0	638
CfOR0401	0	289.4
CfOR0455	0	251.5
CfOR0559	0	349.4
CfOR1813	0	1016
CfOR7018	0	211.1
OLF4	0	218.9
CfOR05963	0	406.7
CfOR7530p	0	722
CfOR10H12M	0	351.6
CfOR6138p	0	687.1
CfOR0590	0	155.4
CfOR0509	0	253.6
CfOR08C08	0	636.8
CfOR0459p	0	709.4
CfOR4316	0	308.6
CfOR0081p	0	643.4
CfOR0342	0	712.4
CfOR2347	0	250
CfOR2401	0	906.7
CfOR3262	0	183.9
CfOR4897	0	1015.8
CfOR0184	0	459.1
CfOR1802p	0	458.1
CfOR2018p	0	673.1
CfOR0456	0	959.9
CfOR2348p	0	765.2
CfOR7600	0	544.1
CfOR0180	0	371.8
CfOR1836p	0	675.3
CfOR3604p	0	722.4
CfOR3908p	0	700.6
CfOR0039p	0	1146.1
CfOR2248	0	671.6
CfOR0042p1	0	228.2
CfOR0485	0	254.7
CfOR08G01	0	230.8
CfOR9030	0	175.9
CfOR6137p	0	179.8
CfOR0055	0	216.2
CfOR9033	0	633.4
CfOR5054	0	235
genes	RNA	DNA
CfOR0174p	0	703.2
CfOR0240p	0	751.4
CfOR0523	0	107.3
CfOR0495	0	393.8
CfOR5718p1	0	692.7
CfOR2959p	0	150.2
CfOR9032	0	111.4
CfOR1893p	0	564.9
CfOR2182p1	0	618.4
CfOR6711p	0	214.3
CfOR7420p	0	698
CfOR0985	0	844
CfOR0201p	0	761.2
CfOR08A01p	0	634.6
CfOR6519	0	623
CfOR28C06p	0	685.3
CfOR08B06p1	0	804
CfOR0337p	0	719.4
CfOR3026	0	164.7
CfOR7177p	0	712.9
CfOR9015p	0	100.1
CfOR0477	0	285.6
CfOR0297p	0	236
CfOR0292	0	230.9
CfOR16D04	0	251.7
CfOR0131p	0	603.6
CfOR0330	0	381.1
CfOR0500	0
CfOR1320	0	971.1
CfOR16D09	0	252.7
CfOR2522	0	281.5
CfOR2549	0	250.1
CfOR4641	0	286
CfOR5949	0	567.4
CfOR4116p	0	825.5
CfOR0326p	0	663.1
CfOR0058	0	890.1
CfOR0072	0	738.1
CfOR0082	0	286.2
CfOR01C09	0	667.2
CfOR0217	0	782.8
CfOR0220	0	716.1
CfOR0321	0	670.5
CfOR0327	0	861.1
CfOR0329	0	260.3
CfOR0336	0	753.8
CfOR0354	0	809.8
CfOR0432	0	230.9
CfOR04B10	0	684.3
genes	RNA	DNA
CfOR08H06	0	225.9
CfOR12C09	0	2
CfOR12F12	0	326.2
CfOR1529	0	976
CfOR3397	0	722.9
CfOR3810	0	753.7
CfOR5234	0	1195
CfOR5664	0	629.1
CfOR6669	0	880.4
CfOR7087	0	249.7
CfOR7237	0	278.8
CfOR0109p	0	246.5
CfOR0013	0	263.3
CfOR0118	0	1072.6
CfOR0166	0	467.7
CfOR0181	0	1010.6
CfOR0435	0	684.7
CfOR0595	0	175.2
CfOR08E12	0	225.6
CfOR08H04	0	232.6
CfOR18B06	0	399.8
CfOR2668	0	182.3
CfOR3257	0	231.5
CfOR6141	0	749.1
CfOR0577M	0	692
CfOR10C04p	0	706.3
CfOR0856p	0	195.2
CfOR6618	0	121.3
CfOR0139p	0	234.1
CfOR7702p	0	182.8
CfOR0097p	0	261.9
CfOR0007	0	675.1
CfOR0032	0	328.4
CfOR0067	0	205.3
CfOR0135	0	243.2
CfOR0145	0	239.8
CfOR0288	0	184.3
CfOR0332	0	235.9
CfOR0493	0	162
CfOR04C09	0	227
CfOR0802	0	268
CfOR08C06	0	697.1
CfOR08C11	0	251.8
CfOR16G01	0	145.4
CfOR28H08	0	640.6
CfOR4419	0	229.4
CfOR5956	0	240.6
CfOR7319p	0	165.3
CfOR0368	0	825.3
genes	RNA	DNA
CfOR3840p	0	233.1
CfOR2260p	0	813.7
CfOR7215p	0	756.9
CfOR0021	0	237
CfOR0045	0	252.2
CfOR0396	0	228
CfOR0496	0	209.3
CfOR0661	0	663.8
CfOR1026	0	723.2
CfOR10F04	0	595.3
CfOR1502	0	179.4
CfOR2889	0	119
CfOR6201	0	339.8
CfOR1057p	0	723.7
CfOR0481p	0	136
CfOR0207	0	291.5
CfOR0237	0	249.4
CfOR0306p	0	702.7
CfOR0363	0	273.3
CfOR0428	0	325.6
CfOR0430	0	871.1
CfOR0449	0	175.2
CfOR0478	0	192.2
CfOR0503	0	174.6
CfOR0854p	0	136.2
CfOR08B11	0	240.9
CfOR1117	0	171.2
CfOR12A10	0	763.2
CfOR16F10	0	262.3
CfOR4055	0	175.8
CfOR6265	0	251.8
OLF1	0	296.7
CfOR1745p	0	673.3
CfOR0287	0	187.9
CfOR0393	0	154.7
CfOR0534	0	234
CfOR08H10	0	343.8
CfOR10A12	0	678.5
CfOR1400	0	204.7
CfOR2839	0	222.4
CfOR4839	0	195.3
CfOR5233	0	203.3
CfOR6704	0	997.4
CfOR4208p	0	253.4
CfOR0338	0	176.3
CfOR0405	0	244.2
CfOR0423	0	272.8
CfOR0489	0	209
CfOR0600	0	206.3
genes	RNA	DNA
CfOR0613	0	232.9
CfOR6256	0	189.8
CfOR7295	0	575.7
CfOR08A12p	0	596
CfOR0162	0	510.5
CfOR0605	0	238.7
CfOR10B10	0	231.3
CfOR10G12	0	226.8
CfOR12E01	0	239.3
CfOR2238	0	696.3
CfOR2786	0	260.7
CfOR3354	0	210
CfOR3829	0	233.5
CfOR2195p	0	223.6
CfOR1075	0	690.4
CfOR1881	0	200
CfOR4359	0	184.2
CfOR0086	0	901
CfOR0104	0	193.6
CfOR0250	0	234.9
CfOR0293	0	210.4
CfOR0308	0	866.9
CfOR04D01	0	606.2
CfOR1014	0	205.7
CfOR2031	0	692.7
CfOR4186	0	194.9
CfOR0138	0	170.8
CfOR0593	0	724.6
CfOR10D01	0	231.2
CfOR1785	0	187.5
CfOR2346	0	274.4
CfOR4277	0	216.3
CfOR4331M	0	162.2
CfOR0158	0	197.9
CfOR0415	0	256.2
CfOR4148	0	235.2
CfOR0046	0	685.5
CfOR12A04	0	728.3
CfOR12E10	0	230.1
CfOR3584	0	182.7
CfOR18C12	0	228
CfOR4080	0	183.8
CfOR5019	0	279.5
CfOR08C01	0	232.8
CfOR04B08	0	215.8
CfOR3132p	0	706.5
CfOR04B04p	0	708.1
CfOR4821p	0	723.1
CfOR0236p1	0	236.4
CfOR0165	0	180.9
CfOR1545p3	0	222.7
CfOR0068	0	187.6
CfOR0101	0	226.6
CfOR0316	0	246.8
CfOR3763p	0	228.5
CfOR0214	0	372.3
CfOR0092	0	202.4
CfOR0538	0	235.3
CfOR3888p3	0	263.6
CfOR08A02	0	664.8
CfOR0274	0	866.7
CfOR9010	0	141.6
CfOR0390	0	314.8
CfOR0183	0	84.1
CfOR0252p	0	668.6
