# Supplementary material for: Dog olfactory receptor gene expression profiling using samples derived from nasal epithelium brushing
Source: Canine Med Genet. 2022 May 20;9:7. doi: 10.1186/s40575-022-00116-7 (PMC9121576; doi:10.1186/s40575-022-00116-7)
Supplement: Supplementary file 6 — Additional file 6. The capture effect. [file 40575_2022_116_MOESM6_ESM.zip › Additional data file 6b.xlsx]

## Sheet: Feuil1
File 7b
Capture effect	FPKM values
genes	RNA-Cane Corso	DNA -Cane Corso
CfOR0268	632.1	167.7
CfOR4588	272.5	243.9
CfOR0582	129.7	213.6
CfOR0544	102.7	19.4
CfOR0064	85.1	376.6
CfOR5448	58.3	95.2
CfOR0069	54.3	154.1
CfOR2731p	36.8	362.7
CfOR0113	35.8	199
CfOR2177	28.4	433.2
CfOR0211	22.9	173.9
CfOR0511	22.2	0
CfOR08C09	17.4	152.6
CfOR0015	16.8	141.2
CfOR2337p1	15.4	231.9
CfOR16D01	14.8	764.8
CfOR1771p	14.6	843.1
CfOR2544p	13.8	671
CfOR0741p	13.6	454.9
CfOR6190	13.5	345.9
CfOR4677p	13.2	992
CfOR0195	13	79.1
CfOR04C11	12.9	618.3
CfOR0034	12.7	688.3
CfOR08E10	12	368.8
CfOR0317	11.4	674.8
CfOR0004	10.3	84.9
CfOR1694	9.6	167.8
CfOR0433	9.2	239.6
CfOR0392	8.9	226.9
CfOR1462	8.2	95.1
CfOR7459p	7.6	73.9
CfOR12F06	7.4	124.6
CfOR0192	6.9	195.1
CfOR3227	6.5	272
CfOR0271	5.8	945.3
CfOR0339	5.2	268.9
CfOR0610p	5	784.7
CfOR0125p1	5	979.9
CfOR08H09	4.7	61.5
CfOR0361	4.5	252.7
CfOR6533	4.5	0
CfOR0606	4.3	113.1
CfOR0208	3.8	42.6
CfOR6337p	3.8	854.4
CfOR2390	3.7	0
CfOR0506	3.5	276.6
CfOR0149	3.4	166.2
CfOR0147	3	715.5
CfOR0498	2.9	27
genes	FPKM	FPKM
CfOR0247	2.8	147.1
CfOR6477	2.7	769.4
CfOR0200	2.5	332.7
CfOR0280	2.5	357.6
CfOR5460	2.5	732.8
CfOR0111p	2.4	678.8
CfOR0023	2.3	473.1
CfOR0282	2.1	243.7
CfOR0490	2	111.6
CfOR0117	2	179.4
CfOR6488	1.9	41.9
CfOR0461	1.9	0
CfOR0589	1.9	0
CfOR5925	1.8	239.7
CfOR0420	1.8	326.2
CfOR4617p	1.8	769.7
CfOR1388	1.8	897.6
CfOR12B07	1.7	235.5
CfOR08D06	1.7	86.7
CfOR0416	1.6	19.7
CfOR0261	1.6	224.6
CfOR1262p	1.6	225.2
CfOR0120	1.6	241.9
CfOR2582	1.6	296
CfOR0285	1.6	0
CfOR6191	1.6	0
CfOR3065	1.5	1.1
CfOR0931p1	1.5	662.3
CfOR10A07	1.4	149.8
CfOR1518	1.4	0
CfOR5090	1.3	337.7
CfOR0985	1.3	139.1
CfOR4577	1.2	237.1
CfOR0050	1.2	266.9
DOPRX09	1.2	0
CfOR0371	1.1	191.7
CfOR0573p	1.1	22.9
DTPRH02	1.1	212.4
TPCR62	1.1	223.5
CfOR0325	1.1	254.7
TPCR64	1.1	265.3
CfOR0404	1.1	267.2
CfOR0429p	1.1	287.1
CfOR1485p	1.1	76.6
CfOR0100	1	75
CfOR0525	1	753.4
CfOR0054	1	779.9
CfOR16E01	1	0
genes	FPKM	FPKM
CfOR0198	0.9	18.9
CfOR0231	0.9	667.2
CfOR0281	0.9	748.7
CfOR0044	0.8	24
CfOR0457	0.8	255.7
CfOR28C02	0.8	269.1
CfOR28E09	0.8	296.4
CfOR4694	0.8	296.8
CfOR0083p	0.8	621.3
CfOR7526	0.8	754.7
CfOR08H01p	0.8	768.1
CfOR0388	0.8	111.2
DOPRX16	0.8	0
CfOR2640p	0.8	0
CfOR0170	0.7	29.4
CfOR0159	0.7	213.1
CfOR3610	0.7	232
CfOR1573	0.7	253.4
CfOR08C02p1	0.7	268
CfOR0568p	0.7	29.3
CfOR1421	0.7	291.4
CfOR0093	0.7	292.1
CfOR0323p3	0.7	582.4
CfOR01C09	0.7	664.5
CfOR2540	0.7	75.1
CfOR10C10	0.7	73.6
CfOR4286	0.7	824.7
CfOR16F03	0.7	0
CfOR0492	0.6	185.4
CfOR08A10p	0.6	231.7
CfOR5872	0.6	248.9
CfOR0438p	0.6	256.1
CfOR0099	0.6	279.7
CfOR04E07	0.6	295.4
CfOR2217p	0.6	644.2
CfOR4012	0.6	753
CfOR0470	0.5	15.9
CfOR10A11	0.5	274.7
CfOR3943	0.5	337.8
CfOR4970	0.5	464.6
CfOR2018p	0.5	648.9
CfOR0322p	0.5	689.3
CfOR0471	0.5	811.8
CfOR3339	0.5	0
CfOR6233	0.4	127.8
CfOR0318	0.4	187.3
CfOR4655	0.4	191.5
CfOR2973	0.4	193
CfOR3897	0.4	237.8
CfOR0976	0.4	245.2
genes	FPKM	FPKM
CfOR6297p	0.4	249.5
CfOR5063	0.4	258.6
CfOR0310	0.4	259.2
CfOR14B05	0.4	267.8
CfOR2454p	0.4	474.4
CfOR0123	0.4	974.3
CfOR6366	0.4	14.2
CfOR0991	0.4	1268.4
CfOR0783p	0.3	98
CfOR1709	0.3	197.4
CfOR0469	0.3	199.7
CfOR4592	0.3	26.4
CfOR1832	0.3	224.5
CfOR0551	0.3	233
CfOR0346	0.3	243.5
CfOR10D04	0.3	246.4
CfOR6220	0.3	266.4
CfOR1595	0.3	268.7
CfOR0333	0.3	269.5
CfOR0890p	0.3	278
CfOR2347	0.3	29.4
CfOR0115	0.3	296.4
CfOR0552	0.3	41
CfOR2471	0.3	463
CfOR14A01p	0.3	63.5
CfOR2171	0.3	649.3
CfOR5862	0.3	778.2
CfOR16A12	0.3	84
CfOR0294	0.3	879.2
CfOR0209	0.3	93.8
CfOR0071p	0.3	158.3
CfOR1812	0.3	1149.9
CfOR1813	0.3	1218.6
CfOR0039p	0.3	1568.5
CfOR0519p	0.3	0
CfOR1144	0.3	0
CfOR0181	0.3	0
CfOR45292	0.2	2
CfOR1511	0.2	2.2
CfOR0275	0.2	2.5
CfOR0343	0.2	211.8
CfOR16A04	0.2	237
CfOR3501	0.2	237.1
CfOR0235	0.2	238.6
CfOR0382	0.2	242
DOPRH07	0.2	243.7
CfOR1484	0.2	249.5
CfOR0014	0.2	253
CfOR0242	0.2	254.2
CfOR0328	0.2	259.9
genes	FPKM	FPKM
CfOR6663	0.2	262.1
CfOR5188	0.2	263.2
CfOR0314	0.2	265
CfOR0212	0.2	265.1
CfOR0372	0.2	28.5
CfOR6209	0.2	288.7
CfOR10H08	0.2	325.7
CfOR0821	0.2	393.2
CfOR6671	0.2	394.6
CfOR0164	0.2	395.9
CfOR10B09	0.2	628
CfOR4011p	0.2	633.1
CfOR03H07p	0.2	651
CfOR4652p	0.2	686.4
CfOR12G07	0.2	693.3
CfOR03E02p	0.2	76.3
CfOR1564p	0.2	714
CfOR0187p	0.2	746.8
CfOR12C11	0.2	746.9
CfOR5569p	0.2	752.1
CfOR0188p	0.2	825
CfOR3810	0.2	834.8
CfOR0274	0.2	866.5
CfOR3449p	0.2	944.2
CfOR04A02	0.2	998.2
CfOR3673	0.2	138.7
CfOR0879	0.2	0
CfOR0500	0.2	0
CfOR6642	0.1	159.8
CfOR0449	0.1	182.5
CfOR9030	0.1	183.4
CfOR5397	0.1	184
CfOR4153	0.1	186.8
CfOR3063	0.1	193.8
CfOR1160p	0.1	23.4
CfOR0066	0.1	26.7
CfOR5269	0.1	27.6
CfOR0571	0.1	27.7
CfOR0163	0.1	213
CfOR0353	0.1	215.7
CfOR0546	0.1	217.4
CfOR0507	0.1	219.4
CfOR08H10	0.1	22.9
CfOR16E08	0.1	221.8
CfOR0258	0.1	223.1
CfOR0613	0.1	227.7
CfOR08G01	0.1	227.8
CfOR08C10	0.1	228.3
CfOR12C12	0.1	231.2
TPCR72	0.1	231.3
genes	FPKM	FPKM
CfOR0334	0.1	234.1
CfOR10H06	0.1	241.2
CfOR1363	0.1	244
CfOR12B11	0.1	244.7
CfOR0056	0.1	247.8
CfOR08F07	0.1	249.2
CfOR08B11	0.1	249.7
CfOR4268	0.1	25.6
CfOR0048p	0.1	251.4
CfOR5973p	0.1	253.2
CfOR12E01	0.1	254
CfOR0262	0.1	255.6
CfOR0505	0.1	255.9
CfOR7189	0.1	256
CfOR4419	0.1	256.6
CfOR4576	0.1	258.9
CfOR08B12	0.1	259.7
CfOR0580	0.1	269.1
CfOR12C10	0.1	273.4
CfOR0394	0.1	278.3
CfOR0085	0.1	278.5
CfOR0207	0.1	28.2
CfOR16F10	0.1	283.6
OLF1	0.1	287.8
CfOR2255	0.1	289.1
CfOR08A09	0.1	312.1
CfOR4175	0.1	328.7
CfOR5587	0.1	337.1
CfOR4853	0.1	343
CfOR0173	0.1	348.6
CfOR0516	0.1	357.7
CfOR0521p	0.1	392.7
CfOR0273	0.1	396.6
CfOR0047	0.1	4.7
CfOR5573	0.1	41.8
CfOR0386	0.1	48.2
CfOR04C05	0.1	519.6
CfOR3908p	0.1	658.9
CfOR0330	0.1	664.4
CfOR5095	0.1	837.9
CfOR4309	0.1	866.1
CfOR2929	0.1	916.5
CfOR32C09	0.1	918.3
CfOR0137	0.1	0
CfOR2093	0.1	0
CfOR0183	0	82.8
CfOR3587	0	83.2
CfOR28A08	0	84.6
CfOR9010	0	118.1
CfOR5963	0	119.8
genes	FPKM	FPKM
CfOR0176	0	12.2
CfOR4676	0	122.9
CfOR2889	0	125.6
CfOR3829	0	13
CfOR6618	0	132.6
CfOR0523	0	137.9
CfOR2396	0	138.4
CfOR9032	0	141.6
CfOR16H04	0	147.8
CfOR16G01	0	147.9
CfOR2959p	0	154.1
CfOR7435	0	155.2
CfOR0426	0	161
CfOR0358	0	164.7
CfOR0481p	0	166.1
CfOR0854p	0	166.4
CfOR0685	0	168.4
CfOR0384	0	169.7
CfOR0079	0	17.1
CfOR0590	0	17.4
CfOR4331M	0	173.5
CfOR0493	0	173.8
CfOR0244	0	176
CfOR3026	0	176.2
CfOR4555	0	178.5
CfOR0503	0	18.1
CfOR3262	0	181.6
CfOR0089	0	182
CfOR0473	0	182.8
CfOR0302	0	183.8
CfOR0006	0	183.9
CfOR12A07	0	184.8
CfOR6084	0	185.8
CfOR0595	0	186
CfOR4055	0	186.2
CfOR4080	0	187.7
CfOR0288	0	187.8
CfOR0569	0	188.7
CfOR1014	0	189.1
CfOR0010	0	191.3
CfOR7319p	0	191.5
CfOR2117	0	192.7
CfOR0338	0	193.1
CfOR0036	0	193.5
CfOR3584	0	194.3
CfOR2510	0	194.4
CfOR2668	0	195.5
CfOR0165	0	195.7
CfOR1117	0	195.8
CfOR0075	0	196.9
CfOR1502	0	197.1
genes	FPKM	FPKM
CfOR0254	0	197.7
CfOR3722	0	197.8
CfOR4839	0	198.3
CfOR1673	0	198.8
CfOR0512	0	199.2
CfOR0495	0	199.2
CfOR0356	0	199.3
CfOR0068	0	2
CfOR4154	0	2.5
CfOR0442	0	2.8
CfOR6256	0	2.9
CfOR4359	0	21.1
CfOR0478	0	21.8
CfOR2909	0	21.9
CfOR0186	0	22
TPCR71	0	22
CfOR0287	0	22.1
CfOR0104	0	23.8
CfOR0182	0	25.1
CfOR0581	0	25.5
CfOR4825	0	25.7
CfOR1341	0	26.3
CfOR0138	0	26.8
CfOR0377	0	27.2
CfOR0434	0	27.8
CfOR6199	0	28
CfOR4186	0	28.9
CfOR0092	0	29.5
CfOR0527	0	29.8
CfOR0600	0	29.9
CfOR3354	0	21.4
CfOR4277	0	21.6
CfOR2371p	0	21.7
CfOR0177	0	212.4
CfOR0397	0	212.4
CfOR0040	0	212.9
CfOR0369p	0	213.4
CfOR6046p	0	213.5
CfOR7195p	0	213.7
CfOR5233	0	214
CfOR0141	0	214.1
CfOR0067	0	214.4
CfOR0496	0	214.4
CfOR0489	0	214.8
CfOR0190	0	215
CfOR0156	0	215.7
CfOR08D04	0	215.7
CfOR5332p2	0	216
CfOR0035	0	216.1
genes	FPKM	FPKM
CfOR0256	0	216.2
CfOR0158	0	216.3
CfOR12B06	0	217.2
CfOR2355	0	217.5
CfOR3954	0	217.7
CFOR7139M	0	218
CfOR6137p	0	218.5
CfOR0003	0	219.1
CfOR12A03	0	219.4
CfOR0517p1	0	219.4
CfOR0399	0	219.7
CfOR0480	0	219.9
CfOR3819	0	22.1
CfOR0305	0	22.5
CfOR04A12	0	221.3
CfOR1881	0	221.4
CfOR9035M1	0	222.1
CfOR3331	0	222.2
CfOR0130	0	222.3
CfOR0601p	0	223
OLF4	0	223
CfOR0316	0	223.1
CfOR0387	0	223.3
CfOR0055	0	223.3
CfOR04E05	0	224.2
CfOR08B08	0	224.3
CfOR0439	0	224.5
CfOR0276	0	224.7
CfOR08H06	0	225
CfOR0236p1	0	225.1
CfOR0567	0	225.2
CfOR0293	0	225.3
CfOR10H10	0	225.5
CfOR0535	0	225.5
CfOR10H04	0	225.7
CfOR18D12	0	226
CfOR5812	0	226
CfOR12E07	0	226.4
CfOR0229	0	226.4
CfOR28H03	0	226.6
CfOR6265	0	227.7
CfOR3641p	0	228
CfOR0396	0	228.4
CfOR2015	0	229.1
CfOR16D10	0	229.2
CfOR2839	0	229.3
CfOR3813	0	229.4
CfOR6157	0	229.6
genes	FPKM	FPKM
CfOR10G12	0	229.6
CfOR7018	0	229.8
CfOR28G07	0	23.8
CfOR0142	0	231.3
CfOR3371	0	232.3
CfOR08E09	0	233.6
CfOR0028	0	233.9
CfOR0916	0	233.9
CfOR10B10	0	234
CfOR3763p	0	234.1
CfOR08E12	0	234.4
CfOR3257	0	234.4
CfOR1400	0	234.7
CfOR0128	0	235
CfOR1362	0	235.9
CfOR4598	0	236
CfOR6175p	0	236.1
CfOR0292	0	236.1
CfOR0202	0	236.4
CfOR0109p	0	236.4
CfOR08B10	0	236.8
CfOR16D05	0	237.1
CfOR0393	0	237.3
CfOR1750	0	237.4
CfOR0405	0	237.4
CfOR0608	0	237.7
DOPRX04	0	238.1
CfOR5956	0	238.3
CfOR2195p	0	238.3
CfOR2429	0	238.7
CfOR0534	0	238.7
CfOR0101	0	238.7
CfOR0021	0	238.9
CfOR08H04	0	239.1
CfOR0042p1	0	239.4
CfOR0154	0	239.8
CfOR0856p	0	24.3
CfOR16A11	0	24.6
CfOR6603	0	24.8
CfOR0921	0	24.9
CfOR0432	0	241
DOPRX07	0	241.2
CfOR10H01	0	241.4
CfOR1545p3	0	241.4
CfOR0018	0	241.8
CfOR7026	0	242.5
CfOR4892	0	243.1
CfOR0347	0	243.2
genes	FPKM	FPKM
CfOR10D01	0	243.2
CfOR0145	0	243.4
CfOR1174	0	244.1
CfOR0001	0	244.4
CfOR3840p	0	244.5
CfOR12E10	0	244.9
CfOR0332	0	245
CfOR0482	0	245.2
CfOR0250	0	245.2
CfOR0458	0	245.3
CfOR0009	0	245.6
CfOR0297p	0	246.1
CfOR4229	0	246.8
CfOR0008	0	247.1
CfOR0468	0	247.3
CfOR4148	0	247.4
CfOR16A10	0	248.2
CfOR4595	0	248.4
CfOR4340	0	249.1
CfOR5024	0	249.2
CfOR18B09	0	249.6
CfOR0538	0	25.9
CfOR16F12	0	251.1
CfOR0441	0	251.2
CfOR0467	0	251.7
CfOR0359	0	251.9
CfOR0475p	0	252.4
CfOR2331	0	252.6
CfOR0587	0	252.7
CfOR0612	0	253.3
CfOR16B12	0	253.6
CfOR3550	0	254.3
CfOR0431	0	254.4
CfOR04C09	0	254.6
CfOR0146	0	254.8
CfOR1205	0	256.6
CfOR0472	0	256.9
CfOR7702p	0	257.4
CfOR08C01	0	257.4
CfOR1667	0	257.6
CfOR6592	0	257.9
CfOR04A07	0	259.1
CfOR0474	0	259.4
CfOR0520p	0	259.7
CfOR66313	0	259.9
CfOR0529	0	259.9
CfOR4208p	0	259.9
CfOR18C12	0	26.1
CfOR16E11	0	26.3
genes	FPKM	FPKM
CfOR0045	0	26.3
CfOR0029	0	26.6
CfOR0524	0	26.9
TPCR79	0	261.2
CfOR26G07	0	261.6
CfOR0237	0	262
CfOR0119	0	262.8
CfOR0485	0	262.8
CfOR08C11	0	263.2
CfOR0802	0	263.5
CfOR0415	0	263.5
CfOR08G08	0	263.8
CfOR0286	0	263.8
CfOR28F08	0	264
CfOR6434	0	264
CfOR0052	0	264.1
CfOR0329	0	264.4
CfOR2039	0	264.8
CfOR5154	0	264.8
CfOR0136p	0	264.9
CfOR26B08	0	265.2
CfOR7087	0	265.4
CfOR7196	0	265.5
CfOR5912	0	265.7
CfOR26A01	0	265.8
CfOR2342	0	266.5
CfOR2549	0	266.7
CfOR0135	0	267
CfOR12E11	0	268.5
CfOR0026p	0	268.8
CfOR28D07	0	269
CfOR0290	0	269.3
CfOR2592p	0	269.6
CfOR5054	0	269.8
CfOR0139p	0	269.9
CfOR0335	0	27.4
CfOR3574	0	27.6
CfOR0881	0	271
CfOR0509	0	271.4
CfOR16D09	0	271.8
CfOR18C09	0	272.5
CfOR4631	0	273.2
CfOR0455	0	275.4
CfOR0097p	0	275.9
CfOR0245	0	276.5
CfOR0530	0	276.7
CfOR3999	0	277.2
CfOR0462	0	277.9
CfOR2723	0	278.7
genes	FPKM	FPKM
CfOR0013	0	278.7
CfOR3775	0	279.3
CfOR0365	0	279.5
CfOR0041	0	28.6
CfOR7211	0	281
CfOR0363	0	281.2
CfOR1066	0	281.5
CfOR4200	0	282.4
CfOR5673	0	283.6
CfOR1292	0	283.8
CfOR0253	0	285.3
CfOR4223	0	286.4
CfOR16C11	0	286.7
CfOR3446	0	286.9
CfOR0196	0	286.9
CfOR0526	0	287.2
CfOR5729p	0	287.9
CfOR0591	0	288
CfOR0175p	0	289.3
CfOR16G03	0	289.3
CfOR0423	0	29.3
CfOR2522	0	29.8
CfOR10G10	0	291.3
CfOR07E03	0	291.6
CfOR0637	0	292.9
CfOR3278	0	293.7
CfOR7237	0	294.2
CfOR2346	0	294.9
CfOR4969	0	296.2
CfOR2448p	0	296.7
CfOR12F12	0	296.7
CfOR3607p1	0	296.8
CfOR0319	0	297.3
CfOR0219	0	299.5
CfOR0401	0	299.7
CfOR7157	0	31
CfOR0477	0	31
CfOR7703p	0	32.2
CfOR2786	0	32.7
DOPRH02	0	33.5
CfOR1785	0	33.6
CfOR0411	0	35.9
CfOR0340	0	36.3
CfOR4641	0	36.6
CfOR01E11	0	37.1
CfOR0121	0	37.9
CfOR3681	0	31.9
CfOR0419	0	311.7
CfOR3045	0	312
CfOR7201	0	312.2
genes	FPKM	FPKM
CfOR0082	0	313.4
CfOR4316	0	314.1
CfOR12212	0	314.4
CfOR0304	0	314.7
CfOR0160	0	315.7
CfOR1734	0	316
CfOR08A11	0	316.2
CfOR0266	0	316.4
CfOR04B08	0	329
CfOR12C09	0	329.2
CfOR2318	0	329.5
CfOR2864	0	33.1
OLF3	0	332.5
CfOR04C10	0	332.5
CfOR9011	0	333
CfOR0309	0	333.1
CfOR5834	0	334.4
TPCR63	0	334.7
CfOR0051	0	336
CfOR0204	0	336.2
CfOR6035	0	336.7
CfOR0390	0	336.8
CfOR0241	0	336.9
CfOR4127	0	337.3
CfOR03E01p	0	337.4
CfOR0264	0	338.5
CfOR14F10p	0	339.1
CfOR20H03	0	346
CfOR0214	0	346.1
CfOR2536	0	347.5
CfOR0428	0	348
CfOR0299	0	35.1
CfOR4711M	0	35.9
CfOR0936	0	352.6
CfOR0403	0	353
CfOR6711p	0	353.3
CfOR6103	0	356.2
CfOR0559	0	363.5
CfOR0291	0	364.1
DOPRH01	0	364.5
CfOR5413p	0	365.3
CfOR0295p	0	367.8
CfOR6201	0	369.4
CfOR0313	0	371.5
CfOR3358	0	373.7
CfOR10H12M	0	376.1
CfOR0180	0	381.8
CfOR0605	0	381.8
CfOR0381	0	382.2
CfOR7375	0	387
genes	FPKM	FPKM
CfOR5380	0	388.9
CfOR26C11p	0	42.6
CfOR04B02	0	48.4
CfOR04C08	0	49.3
CfOR0296	0	413
DTMT	0	413.1
CfOR3531M	0	413.8
CfOR0407	0	416.3
CfOR7706	0	419.6
CfOR18B06	0	42.1
CfOR0597	0	437.5
CfOR3888p3	0	446.4
CfOR1802p	0	457.9
CfOR0184	0	458.9
CfOR0400	0	464.3
CfOR0223	0	467.2
CfOR0157	0	476
CfOR10C03	0	48
CfOR9018	0	481.1
CfOR0131p	0	481.4
CfOR9020	0	481.9
CfOR0375	0	489
CfOR04A01	0	494.3
CfOR0162	0	496.3
CfOR7600	0	498
CfOR3781	0	498.5
CfOR0166	0	499.6
CfOR1893p	0	514.6
CfOR2254	0	527.7
CfOR16D08	0	545.4
CfOR0558	0	565.4
CfOR28B11	0	568.2
CfOR4601p	0	572.6
CfOR14F04	0	588.8
CfOR5949	0	588.8
CfOR28H04p	0	589.5
CfOR05963	0	59.9
CfOR1320	0	596
CfOR16B10p	0	65.3
CfOR0012	0	69.5
CfOR2714	0	615.8
CfOR08A01p	0	617.1
CfOR08A12p	0	617.4
CfOR0081p	0	623.9
CfOR28A01p	0	626.6
CfOR10F04	0	631.1
CfOR10F07	0	633
CfOR0364p	0	642.8
CfOR6519	0	644.1
genes	FPKM	FPKM
CfOR5600p	0	644.3
CfOR2182p1	0	646.3
CfOR04D01	0	649.3
CfOR28H08	0	654.1
CfOR0326p	0	655.3
CfOR9033	0	655.5
CfOR08C08	0	656.4
CfOR0030	0	664.6
CfOR0661	0	665.2
CfOR0019p	0	669.8
CfOR04B10	0	67
CfOR08A02	0	671.7
CfOR3548	0	673
CfOR4786p	0	674.9
CfOR28C06p	0	676.3
CfOR0233p	0	681.9
CfOR4482	0	682.9
CfOR6138p	0	683.1
CfOR4276	0	683.8
CfOR2234p	0	684.8
CfOR0499	0	685.1
CfOR0357	0	685.4
CfOR0043p	0	685.7
CfOR2734p	0	686.1
CfOR0077M1	0	687.7
CfOR5664	0	695.1
CfOR0572	0	695.8
CfOR16B09p	0	699.1
CfOR2720FRAG	0	699.5
CfOR0174p	0	7.9
CfOR0463	0	71
CfOR3959	0	72.6
CfOR7420p	0	74.7
CfOR0443	0	74.9
CfOR2248	0	75.5
CfOR0379	0	75.6
CfOR10A12	0	75.8
CfOR0422	0	75.9
CfOR2951	0	76.8
CfOR0577M	0	78.4
CfOR0046	0	79.1
CfOR0349	0	79.9
CfOR08D07	0	711.1
CfOR0542	0	715.5
CfOR08C06	0	715.5
CfOR1836p	0	715.9
CfOR04B04p	0	716
CfOR0579p1	0	716.1
CfOR7177p	0	716.7
genes	FPKM	FPKM
CfOR0321	0	716.7
CfOR04C07	0	716.8
CfOR0112	0	719.1
CfOR3103	0	72.2
CfOR0395	0	721.1
CfOR0342	0	721.4
CfOR14A11p	0	722.4
CfOR0239	0	723.4
CfOR0435	0	724.5
CfOR3132p	0	724.9
CfOR0312	0	726.7
CfOR4385p	0	727.8
CfOR0380	0	728.3
CfOR0479pFRAG	0	729.7
CfOR1745p	0	73
CfOR3397	0	731.7
CfOR14A08p1	0	732.9
CfOR4093	0	733.8
CfOR12A04	0	734.2
CfOR4420	0	734.4
CfOR5679	0	735.1
CfOR3604p	0	735.5
CfOR7530p	0	736.4
CfOR0593	0	737.3
CfOR0220	0	737.9
CfOR3684	0	738.6
CfOR2238	0	739.4
DOPRX01	0	74.3
CfOR3109p	0	741.2
CfOR0494	0	741.9
CfOR1075	0	743.7
CfOR0539	0	743.9
CfOR1649p	0	745.5
CfOR0020	0	746.5
CfOR2247p	0	747.3
CfOR0501	0	747.6
CfOR0049p	0	748.2
CfOR3950p	0	749.1
CfOR0497	0	751.2
CfOR08G02p	0	751.6
CfOR2284	0	752.9
CfOR5758p	0	753.2
CfOR0134	0	754.2
CfOR5718p1	0	754.3
CfOR0336	0	755.8
CfOR6319	0	755.9
CfOR7215p	0	756.9
CfOR0459p	0	757.8
CfOR0448p	0	758.4
genes	FPKM	FPKM
CfOR0227	0	759.7
CfOR0240p	0	762.1
CfOR4029p	0	762.2
CfOR4821p	0	762.9
CfOR0306p	0	764.2
CfOR4707	0	764.3
CfOR4918	0	765.7
CfOR10A02	0	768.5
CfOR3266	0	769.2
CfOR2219	0	769.3
CfOR10A04	0	77
CfOR16C01p	0	771.6
CfOR0549p	0	772.5
CfOR0178	0	773.3
CfOR0425	0	773.6
CfOR0300	0	774.6
CfOR0545	0	775.1
CfOR0087	0	775.5
CfOR0337p	0	775.5
CfOR0221	0	776.8
CfOR2260p	0	777.5
CfOR1057p	0	777.5
CfOR6141	0	785.9
CfOR6278p	0	792
CfOR3790	0	792.5
CfOR1026	0	793.9
CfOR2831	0	794
CfOR4116p	0	799.3
CfOR0354	0	8.5
CfOR0072	0	86.5
CfOR0283p	0	87.1
CfOR0073	0	87.3
CfOR0451p	0	812
CfOR0360	0	813.8
CfOR5081p	0	814.8
CfOR12A10	0	814.9
CfOR0201p	0	817.1
CfOR0263	0	819.5
CfOR08D02	0	824.4
CfOR0232	0	825.7
CfOR0011	0	827.4
CfOR10A03	0	829.2
CfOR0217	0	831.5
CfOR2464p	0	832.3
CfOR0255p1	0	833.5
CfOR0038	0	841.4
CfOR0430	0	849.6
CfOR0366	0	858.2
CfOR4092	0	863.7
genes	FPKM	FPKM
CfOR08B06p1	0	864.6
CfOR4283	0	865.5
CfOR0065	0	866
CfOR0277	0	867
CfOR0086	0	876.7
CfOR0541	0	878.6
CfOR0007	0	885.7
CfOR5820	0	888.1
CfOR6669	0	89.5
CfOR14D11	0	89.7
CfOR7705p	0	89.8
CfOR2348p	0	891.3
CfOR0080	0	898.1
CfOR7295	0	91.3
CfOR5208p1	0	92.2
CfOR0543	0	92.7
CfOR1470	0	93.4
OLF2	0	94.6
CfOR5697	0	96.9
CfOR0504p	0	99.6
CfOR0171	0	913.7
CfOR9021	0	932.6
CfOR0368	0	934.7
CfOR0483	0	946.6
CfOR0327	0	956
CfOR5133	0	961.2
CfOR6704	0	974.9
CfOR0308	0	98.9
CfOR0058	0	984.7
CfOR2401	0	985
CfOR0116	0	99.1
CfOR1529	0	123.4
CfOR4207p	0	124.9
CfOR0424p	0	126.1
CfOR0252p	0	131.6
CfOR4897	0	149.1
CfOR2403	0	162.2
CfOR1789p1	0	169.4
CfOR04B03	0	177.2
CfOR2031	0	186.5
CfOR0456	0	115
CfOR10C04p	0	1117.2
CfOR7509	0	1159
CfOR4720	0	1219.2
CfOR10E10p	0	1223.7
CfOR5234	0	139.2
CfOR2287	0	1337.9
CfOR2767p	0
