# Supplementary material for: Dog olfactory receptor gene expression profiling using samples derived from nasal epithelium brushing
Source: Canine Med Genet. 2022 May 20;9:7. doi: 10.1186/s40575-022-00116-7 (PMC9121576; doi:10.1186/s40575-022-00116-7)
Supplement: Supplementary file 7 — Additional file 7. OR biopsy results, normalized FPKM values. [file 40575_2022_116_MOESM7_ESM.xlsx]

## Sheet: Feuil1
Additional data file 7
OR biopsy results, normalized FPKM values
In red are the 10 most higly expressed genes. FPKM values > to 1% are in yellow. In light yellow are the undetectable OR genes Genes in yellow have an FPKM > to 1%. In light yellow are non detectable genes
OR genes	Golden Retriever-1	Golden Retriever-2	Golden Retriever-3	Golden Retriever-4	Golden Retriever-5	Golden Retriever-6		Cane Corso-1	Cane Corso-2	Cane Corso-3	Cane Corso-4
CfOR0268	127.775	51.4528	87.4698	4193.41	2427.72	4608.46		5419.7	1630.2	3350.44	3323.85
CfOR4588	12.4175	10.7979	87.4627	2090.47	954.531	1933.9		1471.21	1209.9	2732.94	2682.19
CfOR0544	613.218	1005.85	1392.05	425.469	471.871	610.363		733.149	293.402	746.713	1329.95
CfOR0582	42.766	13.3644	28.7334	1252.24	672.896	2068.8		866.679	527.224	1006.34	788.498
CfOR0064	516.452	559.216	519.376	391.817	423.981	417.402		311.041	304.462	329.316	406.802
CfOR0113	2852.8	1897.97	2040.95	311.402	1321.91	508.692		246.097	274.281	644.801	310.714
CfOR0015	74.3812	177.585	98.5551	158.06	142.254	179.445		156.2	278	216.635	256.615
CfOR0211	79.4499	62.3136	47.5141	128.522	121.512	180.71		178.373	165.91	232.897	217.319
CfOR3065	219.059	23.8718	35.1056	23.8718	49.1478	28.0844		21.0633	35.1056	39.3182	148.848
CfOR08C09	94.4065	79.1217	108.792	133.967	72.8279	75.5252		156.445	28.7715	106.095	133.068
CfOR0034	0	0	1.00761	42.1182	9.0685	33.2512		25.5933	16.9279	63.4795	129.176
CfOR2337p1	99.6845	71.0395	83.6433	81.3517	92.8097	115.726		88.2265	75.6227	94.5284	128.329
CfOR0433	46.2978	17.7189	20.5768	64.5883	82.8789	62.302		52.5852	45.1547	68.5894	109.743
CfOR2731p	46.5529	48.0918	58.8644	88.8737	28.0856	30.0093		141.582	23.8536	85.7959	104.648
CfOR0069	5.4413	1.81377	8.16196	599.45	222.187	429.863		492.438	89.7815	151.45	101.571
CfOR2177	841.213	546.869	582.305	86.1964	352.128	121.314		90.6659	90.6659	204.637	97.0508
CfOR16D01	0	0	0.361719	42.1403	12.1176	18.9903		26.7672	22.7883	57.1516	95.313
CfOR6190	38.7504	9.80431	20.0755	21.0092	33.1479	35.0154		63.0277	62.5609	59.2928	83.1032
CfOR1694	128.066	93.6481	77.6399	65.6337	112.858	54.4279		76.8394	81.6419	146.475	70.4362
CfOR5448	4.57921	1.10533	2.21065	136.429	74.3727	225.96		92.058	80.3731	84.4786	60.1614
CfOR0606	78.9049	108.793	69.3406	78.9049	100.424	83.687		51.4077	65.7541	58.5809	54.9943
CfOR3227	13.4311	20.6264	14.8702	16.3092	11.5124	23.9842		31.1794	68.115	38.8544	53.7245
CfOR0490	20.8824	12.2838	13.5122	22.1108	17.1973	22.1108		24.5676	22.1108	28.2527	50.3635
CfOR2544p	55.3435	22.9573	37.7156	31.5663	36.8957	31.5663		28.2867	11.8886	38.1255	48.3743
CfOR04C11	211.913	464.653	311.929	9.72077	135.011	25.706		27.8662	47.7398	44.9316	46.2277
CfOR0392	174.942	111.495	122.583	219.293	256.253	246.397		54.8234	99.7908	63.4473	43.1195
CfOR0195	68.1071	75.75	64.0308	31.2511	40.5925	38.0448		22.0796	11.5493	25.1368	42.1211
CfOR0741p	1.96352	11.4539	4.58154	27.4893	17.6717	18.9807		44.5064	23.235	35.0161	39.9249
CfOR08E10	86.2352	34.4184	25.3411	26.0975	65.0546	45.0087		45.387	32.9055	69.5933	38.2007
CfOR0192	29.4539	21.5516	35.201	35.9194	7.90227	12.931		49.5688	2.87355	31.6091	37.3562
CfOR0004	7.65026	61.8396	30.7604	8.60655	10.041	14.663		16.4162	27.7322	26.1384	31.7167
CfOR0317	22.6375	28.194	23.2549	33.3389	13.1709	25.7245		23.4607	6.99706	32.5157	30.0462
CfOR4677p	66.6813	70.8402	72.781	65.4336	51.016	83.0397		18.2992	20.24	16.0811	29.8056
CfOR0247	21.6017	11.2329	24.1939	204.784	179.726	182.318		24.1939	10.3688	16.4173	29.3783
CfOR0149	21.3496	24.6341	13.9593	24.6341	15.6016	14.7805		27.9187	32.0244	27.9187	27.9187
CfOR0200	1.25495	4.60147	12.9678	7.948	7.52968	5.85642		10.4579	13.3861	7.11137	26.3539
CfOR12B07	0	0	0	14.0326	4.67753	7.0163		9.93975	7.60099	15.7867	26.3111
CfOR1771p	1.21443	5.92034	1.36623	8.3492	10.9299	11.8407		22.1633	9.86723	30.6643	26.262
CfOR0783p	47.0911	11.416	11.416	5.70801	9.98901	7.13501		4.281	5.70801	7.13501	25.686
CfOR0506	0.502025	0	0.502025	4.0162	3.51418	7.02835		17.5709	6.0243	28.6154	22.5911
CfOR0361	7.53761	10.2296	9.69121	34.9961	11.8448	30.1504		24.228	6.46081	18.3056	19.9208
CfOR0117	5.41071	3.09184	3.8648	13.9133	6.18367	10.8214		15.4592	13.1403	18.551	17.0051
CfOR0610p	3.08033	0.724784	3.08033	21.9247	9.96578	34.0649		9.0598	17.9384	6.34186	16.4888
CfOR0420	16.3729	7.73165	40.4775	29.5622	19.5565	27.2882		8.18646	7.73165	17.2825	16.3729
CfOR0498	33.147	12.1013	4.73529	6.83986	24.7287	16.8366		15.2582	11.5751	25.781	16.3104
CfOR0280	0	0	0	18.753	8.20444	14.0648		9.76719	0	8.20444	16.0182
CfOR12F06	30.1209	24.2474	30.4222	10.3917	14.3075	19.7292		11.1448	12.6508	14.3075	15.5123
CfOR0573p	0	0	3.4881	15.3477	6.97621	11.1619		7.67383	6.27859	12.5572	15.3477
CfOR0339	56.6649	18.8883	12.2774	19.8327	42.0265	27.3881		24.5548	17.4717	10.3886	14.1662
CfOR10A07	25.4181	25.4181	29.9571	14.5246	13.6168	11.8013		12.7091	7.26232	10.8935	13.6168
CfOR0492	0	0	0	2.24383	4.48766	0.747943		4.48766	2.99177	5.98354	13.463
CfOR0371	7.76521	1.41186	15.5304	16.2363	16.9423	21.8838		7.76521	14.8245	6.35335	13.4126
CfOR0470	25.9289	22.3525	43.8108	9.83508	10.7292	11.6233		4.47049	2.6823	8.04689	13.4115
CfOR4577	7.49617	1.60632	0.535441	6.96073	6.42529	8.03161		6.42529	13.9215	9.10249	13.386
CfOR08H09	9.00217	12.7348	21.0783	1.97609	7.68478	6.36739		10.3196	15.8087	9.22174	12.9543
CfOR1262p	3.07788	3.69345	0.615576	0.615576	0	0.615576		9.84921	9.84921	5.54018	12.9271
CfOR0416	63.435	109.954	76.122	5.63867	28.1933	12.687		11.2773	17.6208	14.0967	12.687
CfOR0111p	0.602386	0	0	27.1074	28.9145	38.1511		4.81909	10.6421	12.2485	12.6501
CfOR0261	3.07996	3.69596	0.615993	0.615993	0	0.615993		9.85588	9.85588	5.54393	12.3199
CfOR0404	10.2557	14.358	9.23016	2.56393	6.66623	3.58951		5.64065	7.6918	7.17901	12.3069
CfOR6488	8.38252	2.68241	11.0649	13.412	11.0649	13.7473		6.37071	14.0826	9.05312	11.4002
CfOR7459p	28.9669	46.1602	51.9535	12.1474	17.567	6.54091		14.2031	7.47533	7.8491	11.0261
CfOR10C10	1.25884	1.79834	4.31601	0.539501	0.539501	1.97817		1.25884	3.41684	3.23701	10.6102
CfOR6233	18.4065	25.486	19.8224	0	7.07944	0		5.66355	1.41589	7.07944	9.91121
CfOR08C02p1	12.445	6.22248	7.77809	8.29663	7.77809	8.29663		3.62978	9.33371	10.8893	9.85225
CfOR6663	1.06357	0	0.531786	2.12715	1.59536	0		1.06357	0	3.19072	9.57215
CfOR0044	1.18875	0	0.594377	4.16064	4.75501	5.34939		4.75501	5.34939	3.56626	9.51003
CfOR5925	91.9213	25.0695	35.0972	45.125	61.838	70.1945		10.0278	8.91359	13.3704	9.47068
CfOR0023	20.0768	22.5864	24.7824	19.4494	11.9206	16.9398		7.21512	6.90141	6.90141	9.41102
CfOR6337p	175.838	132.315	174.091	11.5955	52.5767	20.8083		6.036	11.1189	3.018	9.21284
CfOR2582	0.964456	0	0.964456	1.92891	1.44668	2.41114		7.71565	7.71565	7.23342	9.16233
CfOR0050	438.187	522.512	821.664	7.52899	132.008	13.0502		6.02319	6.52512	6.52512	9.03479
CfOR0208	2.28638	0.979878	1.63313	3.26626	0.653252	2.28638		12.4118	15.0248	5.22602	8.49227
CfOR0325	3.71165	6.36282	5.30235	5.83259	3.71165	8.48376		5.83259	9.54423	6.36282	8.48376
CfOR0120	7.32913	1.69134	5.63779	10.148	6.20157	7.32913		9.02047	10.7118	10.148	8.45669
TPCR64	50.296	68.4983	51.733	39.7578	42.6318	56.5231		5.2691	16.7653	4.79009	8.14316
CfOR0282	7.26009	1.11694	6.70162	4.46775	3.90928	2.23387		11.7278	12.8448	8.37702	7.81855
CfOR4617p	16.3368	17.4022	7.4581	8.87869	9.76656	5.68236		3.19633	8.34597	3.72905	7.81324
CfOR0271	0.600859	0	1.0515	16.073	9.61375	24.3348		8.71246	9.1631	10.8155	7.81117
CfOR0147	2.50767	5.01535	5.59404	1.54318	1.35029	3.08637		5.78694	4.24376	9.06621	7.71592
CfOR0056	10.3688	3.82009	10.9145	4.91155	4.91155	13.6432		0.545727	3.82009	3.27436	7.64018
CfOR1462	0.307805	0.307805	0.769513	16.4676	10.9271	29.7032		12.62	11.5427	12.9278	7.54123
CfOR4655	2.86224	3.5778	1.43112	3.5778	6.44004	3.5778		2.86224	2.86224	11.449	7.1556
CfOR0505	25.0232	9.58337	34.0742	1.59723	15.9723	3.72686		0.532409	3.19446	5.32409	6.92132
CfOR2973	0	0	1.42962	2.85924	1.42962	2.85924		2.85924	5.71848	3.57405	6.43329
CfOR0568p	1.45595	5.33849	2.42659	2.91191	4.85318	4.36786		3.39722	1.94127	0.970635	6.30913
CfOR0125p1	24.3666	12.5056	26.1716	9.02468	11.861	9.6693		6.4462	5.02804	5.80158	6.18835
CfOR12B11	4.465	10.0463	10.6044	1.67438	6.6975	2.2325		0.558125	3.34875	2.79063	5.58125
CfOR0457	7.5765	3.24707	7.03532	4.32943	2.70589	1.62354		4.32943	10.2824	7.5765	5.41179
CfOR3610	222.576	324.81	486.046	4.67352	51.4087	8.76285		4.08933	4.08933	4.67352	5.25771
CfOR0429p	2.7309	4.68155	0.780258	3.12103	1.17039	3.90129		4.29142	0.780258	7.80258	5.07167
CfOR3501	2.7975	0.559499	0.559499	11.19	14.547	12.8685		1.119	3.357	4.476	5.03549
CfOR0525	6.89507	1.99594	4.53623	3.81043	3.99188	5.80637		1.81449	2.90319	4.53623	4.89913
CfOR1066	22.3019	18.5058	15.1843	1.42353	2.84705	1.89803		0	6.16861	3.32156	4.74508
CfOR0372	2.95556	2.95556	13.3	2.95556	5.91113	1.47778		0.985188	0.492594	5.41853	4.43335
CfOR1709	2.13826	4.27653	2.85102	4.27653	3.56377	3.56377		2.13826	4.27653	2.85102	4.27653
CfOR5090	56.2312	9.3014	12.6837	10.147	24.0991	10.9926		5.49628	5.49628	5.49628	4.22791
TPCR62	3.62071	10.2587	11.4656	3.62071	5.43107	9.05178		6.63797	10.8621	6.63797	4.22416
CfOR1832	0	0	0	0	0	0		1.80756	0	1.80756	4.21763
CfOR6477	19.7532	26.9843	19.7532	6.70198	15.5204	6.70198		4.76193	4.23283	5.82014	4.05646
CfOR4592	11.3625	8.02059	12.6993	8.02059	8.02059	10.0257		2.00515	2.00515	5.34706	4.01029
CfOR0501	0	0	0	0.721715	0.721715	0.721715		0	0.360857	2.34557	3.789
CfOR0318	0	0.727394	0.727394	2.90958	2.18218	2.18218		2.90958	8.72873	3.63697	3.63697
CfOR08A09	0	0	0.45	0.9	0.45	0.45		0.45	1.35	0.9	3.6
CfOR0099	0	2.49634	0.499268	1.99707	1.99707	0.998535		2.99561	3.99414	1.99707	3.49487
CfOR3897	0	0	0	4.60739	0	0.575924		2.3037	0	0	3.45554
CfOR28E09	0	0	0	0	0	0		3.85306	0.963264	4.81632	3.37142
CfOR4694	0	0	0	0	0	0		3.85306	0.963264	4.81632	3.37142
CfOR1160p	0.65333	0	38.5465	0.65333	0.65333	1.30666		0.65333	0.65333	2.61332	3.26665
CfOR04E07	0	0	0	0.407867	0.407867	0		2.4472	2.03934	3.6708	3.26294
DTPRH02	0.634924	1.26985	5.07939	1.26985	0.634924	6.34924		6.98417	3.17462	1.26985	3.17462
CfOR1595	3.0629	5.10483	3.57338	0.510483	3.0629	1.53145		1.53145	5.61531	5.10483	3.0629
CfOR0551	1.19868	2.9967	1.79802	0	1.79802	1.79802		1.79802	1.79802	2.39736	2.9967
CfOR0334	0.586199	0	0	0	0.586199	0.586199		0.586199	1.1724	0.586199	2.931
CfOR0159	18.6741	42.0167	30.3454	16.9234	18.6741	19.2577		4.08496	5.83565	2.91783	2.91783
CfOR0093	4.35546	0.967879	6.77516	1.45182	0.48394	0.967879		3.38758	0.967879	0.48394	2.90364
CfOR2217p	3.52667	0.220417	0.440834	1.54292	0.881668	1.54292		1.3225	1.76334	2.86542	2.86542
CfOR0469	6.28502	5.58668	8.38003	4.19001	3.49168	4.88835		2.09501	0.698335	4.19001	2.79334
CfOR0438p	7.78984	1.66925	5.00775	2.22567	5.00775	1.66925		3.3385	6.12059	5.56417	2.78209
CfOR0346	0.533868	0.533868	2.66934	0.533868	0	1.60161		1.60161	1.06774	0.533868	2.66934
CfOR5269	0.663827	0	0	0	0	0.663827		0.663827	1.32765	0.663827	2.65531
CfOR0170	13.193	7.25617	7.91582	1.3193	7.25617	5.27721		4.61756	9.23512	2.63861	2.63861
CfOR0479pFRAG	0.185548	1.29884	0	0	1.29884	0.742192		0	1.11329	0.742192	2.59767
CfOR4970	24.4574	30.7139	29.5764	12.5131	26.7325	25.8793		1.42194	11.3755	1.70633	2.5595
CfOR6642	7.57266	2.52422	5.88985	7.57266	3.36563	2.52422		0.841407	0	1.68281	2.52422
CfOR4853	1.06955	2.1391	1.42607	0	0.713034	1.06955		0.356517	0	2.1391	2.49562
CfOR2540	1.52049	0.760245	3.99129	0.760245	1.14037	0.760245		1.33043	2.4708	0.570184	2.28074
CfOR5872	7.26604	2.79463	3.91248	0.558926	6.14819	5.58926		3.35356	2.2357	2.2357	2.2357
CfOR0146	0	0	0	0	0.549798	0.549798		0	0	0	2.19919
CfOR08D06	5.77027	7.79767	12.4763	2.96311	3.58693	0.623813		2.65121	5.77027	4.83455	2.18335
CfOR5460	4.4932	8.23754	9.73527	1.31052	2.05938	1.49773		4.68042	13.854	7.30146	2.05938
CfOR0931p1	1.4397	0.822686	1.23403	2.67373	2.05672	0.205672		3.08507	0.822686	2.67373	2.05672
CfOR1511	0	0	0	0	0	0		1.36486	0.682432	0.682432	2.0473
CfOR45292	0	0	0	0	0	0		1.36078	0.680389	0.680389	2.04117
DOPRH02	0	0	0	0.448815	0.89763	0		0	0	1.34645	1.79526
CfOR10B09	1.07464	2.14927	1.28956	1.50449	1.07464	2.57913		0.429855	0.85971	1.28956	1.71942
CfOR10H06	6.07965	0.552696	2.76348	1.10539	1.65809	2.21078		0.552696	2.76348	2.21078	1.65809
CfOR1485p	2.00421	1.82201	0.364402	0	0.182201	3.27962		2.00421	2.36861	0.728803	1.63981
CfOR0183	1.63391	3.26783	1.63391	0	1.63391	3.26783		0	0	0	1.63391
CfOR0328	1.07025	0	0.535126	0	0.535126	0.535126		1.07025	0	0.535126	1.60538
CfOR5063	0	0	0	0.532305	3.19383	1.06461		2.12922	1.06461	1.06461	1.59692
CfOR0314	74.0745	46.5611	53.4395	1.05821	92.064	2.11641		1.05821	3.70373	1.58731	1.58731
CfOR0976	1.05026	0.52513	1.05026	1.57539	0.52513	1.05026		2.10052	2.62565	1.57539	1.57539
CfOR0198	7.72521	8.49773	6.95269	3.86261	11.5878	3.09008		6.95269	9.27025	7.72521	1.54504
CfOR0333	3.05717	1.52859	1.52859	0.509529	2.03812	2.03812		1.52859	0.509529	1.52859	1.52859
CfOR12C10	0	0	0	2.54289	4.57721	3.56005		0.508579	4.57721	1.01716	1.52574
CfOR0890p	1.50718	4.01916	2.51197	1.50718	2.51197	1.50718		1.50718	0	0.502395	1.50718
CfOR10A11	0.502117	2.00847	0	1.00423	1.50635	0.502117		2.51059	3.0127	1.50635	1.50635
CfOR2471	18.2839	15.5863	26.6765	0.599472	9.59156	1.19894		0.899209	1.19894	0.299736	1.49868
CfOR0245	0	0	0	0	0	0		0	0	0	1.47432
CfOR4011p	11.5586	2.52189	11.3485	2.31173	8.8266	2.31173		0.420314	0	0	1.4711
CfOR0115	1.86016	1.86016	4.18537	0	0	0.465041		1.39512	1.39512	0.465041	1.39512
CfOR0379	0	0	1.74696	0.194106	0.776425	0.194106		0	0.776425	0.970532	1.35874
CfOR0121	0	0	0	1.33306	0	0		0	0	0.444354	1.33306
CfOR4711M	0.430874	0.430874	0.430874	0.430874	0.430874	0.430874		0	1.7235	1.29262	1.29262
CfOR04A12	1.22287	0	1.22287	0.611435	2.44574	1.8343		0	0	0.611435	1.22287
CfOR3813	0.600793	1.80238	1.80238	0.600793	0.600793	0.600793		0	0.600793	1.20159	1.20159
CfOR0258	2.38062	1.19031	5.35639	1.78546	3.57093	3.57093		0.595155	1.19031	1.19031	1.19031
CfOR12G07	18.3776	6.12587	6.52109	0.592826	4.14978	3.16174		0.395217	1.18565	2.76652	1.18565
CfOR1362	0	1.7477	0	0	0	1.16514		0	0	1.16514	1.16514
CfOR0388	4.98689	1.16361	0.997379	3.3246	4.15575	2.16099		1.32984	0.498689	1.99476	1.16361
CfOR08A10p	0	0	0.578367	1.15673	1.7351	0.578367		3.4702	2.31347	5.2053	1.15673
CfOR0235	0.577877	0.577877	1.15575	0	0	0		1.15575	0	0	1.15575
CfOR0250	0	0	0	0	0	0		0	0	1.13601	1.13601
CfOR0382	3.38337	0.563896	3.38337	2.25558	1.69169	0.563896		1.12779	0	0	1.12779
CfOR16A10	0	2.23846	0.559614	0	0	0		0	0	0.559614	1.11923
CfOR1573	0.559499	1.6785	2.238	4.476	2.238	8.39249		3.9165	0	0	1.119
CfOR3775	1.60255	0	0.534182	0.534182	1.06836	1.06836		0	0	0.534182	1.06836
CfOR6297p	2.13631	3.20447	1.06816	4.8067	3.20447	7.47709		2.13631	0.534078	3.20447	1.06816
CfOR7189	0	0	0	0.530751	0	1.0615		0.530751	0	0	1.0615
CfOR5973p	2.10214	0	1.5766	4.20428	1.5766	1.5766		0.525535	1.5766	1.5766	1.05107
CfOR2039	0	0	0	0	0	0		0	1.57266	0	1.04844
CfOR0212	0	0	0	0	0	0		1.04623	0	2.61558	1.04623
CfOR28C02	0	0	0	0.521415	0	0		4.17132	0	1.56424	1.04283
CfOR0985	0	0	0	0	0.144814	0.144814		1.88259	0.144814	0	1.0137
CfOR04B10	0	0	0.402717	0	0.201359	0.604076		0	0.201359	0	1.00679
CfOR5188	7.53176	9.03811	12.0508	6.52753	12.0508	10.5445		1.00423	3.51482	0	1.00423
CfOR6209	10.8326	4.70984	1.88394	0	10.8326	0.941969		0.941969	0	0.941969	0.941969
CfOR7157	0	0	0	0	0.46002	0		0	0	0	0.92004
CfOR2454p	1.79703	1.79703	1.49753	0.898517	1.49753	2.69555		1.19802	1.19802	1.79703	0.898517
CfOR0054	0	0	0	0	0	0		1.78375	0	1.427	0.891876
CfOR0471	0	0	1.22704	0	0	0		0.876454	0.175291	0	0.876454
CfOR0266	3.48665	1.74333	0.435832	0	0.871664	0.435832		0	0	1.3075	0.871664
CfOR3045	0	0	0.435623	0	0	0		0	0	0	0.871246
CfOR12212	0	0	0.431829	0	0	0		0	0	0	0.863658
CfOR16A12	0.498963	2.32849	0	1.99585	1.33057	0.166321		0.498963	0	3.32642	0.831605
CfOR0232	0	0	0	0	1.81943	0.496209		0	0	0.165403	0.827015
CfOR0079	0.79877	1.59754	1.59754	0.79877	0.79877	0.79877		0	0.79877	1.59754	0.79877
CfOR0503	0	0	0	0	0	0.768819		0	0	0	0.768819
CfOR0173	6.49013	6.49013	8.78076	3.43595	3.81772	3.43595		0.381772	0.381772	1.52709	0.763545
CfOR0449	0.762371	0	0	0	0	0		0.762371	0	0	0.762371
CfOR9030	0.758976	0	0	0	0	0		0.758976	0	0	0.758976
CfOR3943	2.23464	0	0.372439	0.744878	0.744878	1.11732		1.8622	2.23464	0.744878	0.744878
CfOR28B11	0.241178	0.241178	0	0.241178	0	0		0	0	0.241178	0.723534
CfOR5573	0	0	0	0.706019	0.35301	0		0.35301	0	0.35301	0.706019
CfOR0294	0	0	0.316946	0.475418	0	0		0.475418	0	0	0.633891
CfOR0369p	1.26749	0	0	0	0.633744	0		0	0.633744	0	0.633744
CfOR6046p	1.2666	0	0	0	0.633302	0		0	0.633302	0	0.633302
CfOR7195p	1.26631	0	0	0	0.633155	0		0	0.633155	0	0.633155
CfOR3954	0	0	0	0	2.525	0		0	0	0	0.63125
CfOR0141	1.26133	0	0	0	0.630666	0		0	0.630666	0	0.630666
CfOR0546	1.24124	0	0.620619	0	1.24124	1.24124		0.620619	1.86186	0.620619	0.620619
CfOR0507	1.23338	0	0	0.616689	1.23338	0.616689		0.616689	1.23338	0	0.616689
CfOR0231	1.83184	0	2.44245	1.6283	3.05307	1.01769		1.83184	0.814151	1.6283	0.610614
CfOR0517p1	1.22095	1.22095	0.610477	0	0	0		0	0	0.610477	0.610477
CfOR5208p1	16.3147	0.762371	7.77618	1.21979	3.04948	0.762371		0	0	1.67722	0.609897
CfOR2929	0.455081	0.303388	0.606775	0.455081	0.606775	0.151694		0.151694	0.303388	0	0.606775
CfOR16A04	889.161	619.827	722.631	1.80357	260.917	1.80357		1.20238	0.60119	1.20238	0.60119
CfOR18D12	0.594636	0	2.37854	0	0	0		0	0	0.594636	0.594636
CfOR04A02	31.5981	20.8721	42.6139	0.434836	10.8709	1.01462		0.289891	1.01462	0.434836	0.579781
CfOR08C10	1.73363	0.577877	0.577877	1.15575	4.04514	4.04514		0.577877	0.577877	0	0.577877
DOPRH07	2.87053	1.14821	1.72232	0	5.74105	1.14821		1.14821	0	0.574105	0.574105
CfOR2720FRAG	0	0.57302	0	0.57302	1.33705	1.52805		0	0.382013	0.57302	0.57302
CfOR4148	0	0	0.565064	0	0	0		0	0	0	0.565064
CfOR0380	0	0.75212	0	0	0	0		0	0	0	0.56409
CfOR6157	0	0	0.560765	1.12153	1.12153	1.12153		0	0	1.12153	0.560765
CfOR0048p	1.1142	0	0	0.557099	0	0		0.557099	0	0	0.557099
CfOR4576	0	0	0	0	0	0		0.554719	0	0	0.554719
CfOR0441	0	1.6628	1.6628	0	0	0		0	0.554268	0	0.554268
CfOR04C10	0.551745	0	0.275873	0.827618	0.827618	0.827618		0	0.551745	0.275873	0.551745
CfOR0014	0.550242	0	0.550242	0	0	0		1.10048	0	0	0.550242
CfOR1363	3.83544	0.54792	0	1.64376	3.83544	1.09584		0.54792	1.64376	1.09584	0.54792
CfOR4012	1.09269	0	0.728463	0	0	2.3675		1.09269	1.45693	0.728463	0.546347
CfOR0343	0	0	0	2.17899	0	0.544746		1.08949	0	0	0.544746
CfOR0612	0.543227	0	0.543227	0.543227	0	0		0	0	1.62968	0.543227
CfOR0310	0	1.07723	0.538613	4.84752	2.15445	4.84752		2.15445	0.538613	1.61584	0.538613
CfOR0475p	12.0641	1.57357	2.62262	1.57357	5.24524	1.57357		0	0	0	0.524524
CfOR14B05	3.63116	1.55621	3.11242	3.63116	1.55621	2.59368		2.07495	0	0	0.518737
CfOR6220	1.03531	2.58827	2.07062	0	1.03531	1.55296		1.55296	5.17654	2.58827	0.517654
TPCR72	2.58336	3.10004	1.55002	2.06669	2.58336	2.06669		0.516673	0.516673	0	0.516673
CfOR0580	2.57702	0.515404	0.515404	0.515404	0.515404	0		0.515404	0.515404	0	0.515404
CfOR18C09	0	0.508674	0	0	0.508674	0.508674		0	0.508674	0.508674	0.508674
CfOR0881	1.01545	0	0.507727	0	3.55409	0		0	0	0.507727	0.507727
CfOR3999	0	0	0	0	0	0.503322		0	1.50997	0.503322	0.503322
CfOR12C12	0	0	0	0	0	0.498994		0.498994	0.498994	0.498994	0.498994
CfOR1292	0	0	0	1.48718	0.495728	0.495728		0	0	0	0.495728
CfOR12E11	0.48801	0	0	0	0	0.48801		0	0	0.48801	0.48801
CfOR4223	0	1.45388	0.484628	0.969255	0.969255	0.484628		0	0.969255	0.484628	0.484628
CfOR2255	0.483854	0.967708	1.45156	0.483854	0.483854	1.93542		0.483854	0.483854	1.45156	0.483854
CfOR3446	0	1.45156	0.483854	0.967708	0.967708	0.483854		0	0.967708	0.483854	0.483854
CfOR5729p	0	1.44796	0.482655	0.96531	0.96531	0.482655		0	0.96531	0.482655	0.482655
CfOR0274	0.472017	0	0.157339	0	0	0		0.314678	0	0	0.472017
CfOR0323p3	0.231102	0.462203	1.61771	0.231102	0.462203	0.924407		1.61771	0	3.00432	0.462203
CfOR4641	0	0	2.30088	0	1.8407	0		0	0	0	0.460175
CfOR0136p	0	0	0	0	0	0		0	0	0.458628	0.458628
CfOR3278	0	0	0	0	0	0		0	0	0	0.458319
CfOR3607p1	0	0	0	0	0	0		0	0	0	0.454576
CfOR2448p	0	0	0	0	0	0		0	0	0	0.454197
CfOR1388	35.2427	5.74774	15.5794	4.08392	17.697	5.14271		2.72261	4.53769	1.36131	0.453769
CfOR0041	11.1762	0.894098	0.447049	0.447049	1.34115	0		0	0.894098	0.447049	0.447049
CfOR1734	2.65531	0	0.442551	1.32765	0	0		0	0.885102	0.885102	0.442551
CfOR08A11	0	0	0	0	0	0		0	0	0	0.437861
CfOR0516	0	0.865028	0.865028	0	0	0.432514		0.432514	0	0.432514	0.432514
CfOR4175	1.71752	0.858762	0.429381	0.429381	0.429381	0		0.429381	0.429381	0	0.429381
CfOR10H08	1.27888	2.55776	2.55776	0.426294	0.426294	0.426294		0.852587	0.426294	0.426294	0.426294
CfOR2318	0	0	0	0	0	0		0	0.421419	0	0.421419
CfOR0123	4.96672	8.18838	4.69825	3.22166	6.04061	4.56402		0.536943	1.74507	0.536943	0.402707
CfOR0227	0.767466	4.98853	1.91867	0	0.767466	0		0	0	0.191867	0.383733
CfOR3109p	0.748353	1.6838	3.36759	0	1.30962	0		0	1.12253	0	0.374177
CfOR0187p	0	0	4.86163	0.560957	1.3089	1.49589		0.373971	1.3089	1.12191	0.373971
CfOR5862	0	0	0	0.544783	0	0.181594		0.544783	0.181594	1.99754	0.363188
CfOR0273	0	0	0	0.344928	0.344928	0		0.344928	0	0.689856	0.344928
CfOR2260p	0	0	0	0	0	0		0	0	0.68552	0.34276
CfOR0296	0	0	0	0.338547	0.338547	0.338547		0	0	0	0.338547
CfOR3531M	0	0	0	0.337709	0.337709	0.337709		0	0	0	0.337709
CfOR0552	0.328396	0.328396	1.31358	0	0	0		0.985188	0.985188	0.328396	0.328396
CfOR0277	0	0.48769	1.62563	0.162563	0	0.162563		0	0.48769	0.162563	0.325127
CfOR5095	3.35798	0.319808	0.639615	0.799519	1.11933	1.27923		0.159904	0	0.959423	0.319808
CfOR0209	0.300877	0	0.300877	0.150439	0.451316	0		0.451316	0	0.150439	0.300877
CfOR32C09	0.891662	0.743052	0.14861	0.445831	0	0.594441		0.14861	0.14861	0	0.297221
CfOR0504p	1.03626	1.1843	0.148038	0.296075	1.1843	0.59215		0	0.148038	0	0.296075
CfOR5133	0.854725	0	0.854725	0.142454	0.569817	0		0	0	0.142454	0.284908
CfOR2403	3.15108	12.2104	8.66548	0.131295	8.40289	0		0	0	0.393885	0.26259
CfOR0012	0.453329	0.226664	0	0	0.679993	0		0	0	0.679993	0.226664
CfOR10F07	0	0	0	0.214877	0.214877	0		0	0	0	0.214877
CfOR0991	10.7206	1.24901	1.24901	0.416336	2.6021	0.936756		0.416336	0.312252	0.104084	0.208168
CfOR2171	1.23908	0	1.23908	0	0	0.206513		0.619538	2.68466	0	0.206513
CfOR2018p	0	0	0	0	0	0.618835		1.03139	0	0.206278	0.206278
CfOR0349	0	0	0.606944	0	0.809259	0		0	0	1.61852	0.202315
CfOR0019p	0	0	0	1.20035	0.200059	0.200059		0	0	0.200059	0.200059
CfOR10A12	0	0	0	0	0	0		0	0	0	0.196995
CfOR0435	0	0	0	0	0	0		0	0	0	0.193514
CfOR0312	0	0	0	0	0.192029	0		0	0	0	0.192029
CfOR04B04p	0	0	0	0	0	0		0	0	0	0.191489
CfOR0239	0	0	0	0.190646	0	0		0	0.571938	0	0.190646
CfOR0281	1.69543	0.565142	2.63733	0	1.88381	0		1.69543	0.188381	0	0.188381
CfOR0100	5.68087	2.93206	3.11531	1.83254	3.84833	2.74881		1.83254	1.09952	1.28278	0.183254
CfOR12C11	0	0	0	0	0	0		0.366458	0	0	0.183229
CfOR2831	0	0	0	0	0	0		0	0	0	0.179207
CfOR4029p	0.534986	0.178329	0	0.178329	0	0		0	0	0	0.178329
CfOR3266	0.710202	0.887753	0.355101	0.532652	1.0653	0.177551		0	0.177551	0	0.177551
CfOR4309	3.39986	1.39085	1.08177	0.927236	1.23631	1.69993		0.154539	0	0.463618	0.154539
CfOR4897	1.32065	0.792387	1.18858	0	0.396194	0		0	0	0	0.132065
CfOR6366	26.4047	4.18292	7.97368	0.392148	6.27437	0.784297		0.522865	0.130716	0.261432	0.130716
CfOR1812	7.09974	2.89989	1.89993	1.19996	4.19985	1.49994		0.299989	0.499982	0	0.0999963
CfOR0439	0	0	0.60212	0.60212	0	1.20424		0	0	1.80636	0
CfOR0290	1.40979	0	0.939859	2.34965	0.469929	0		0	0	1.40979	0
CfOR0275	0	0	0	0	0	0		1.31327	0	1.31327	0
CfOR1564p	0.562771	0.18759	0	1.68831	3.9394	0		0.375181	0	1.31313	0
CfOR5912	0	0	0	0	0	0		0	1.21932	1.21932	0
CfOR0128	0	0	0	0.598551	0	0		0	0	1.1971	0
CfOR04C07	0	0	0	0	0	0		0	0	1.15079	0
CfOR4268	0	0	0	0	0	0		0.553706	1.66112	1.10741	0
CfOR3574	29.9002	2.53392	5.06783	1.52035	2.53392	1.01357		0	0.506783	1.01357	0
CfOR5963	0	0	0	0	0	0		0	0	0.878261	0
CfOR2536	0.403104	0	0	0	0	0.403104		0	0	0.806208	0
CfOR0572	1.5779	0.197237	3.94474	0	0	0.986185		0	0.788948	0.788948	0
CfOR0047	0.378225	0	0	0	0.378225	0		0.378225	0	0.756449	0
CfOR0434	0	0.675167	0	0	0	0		0	0	0.675167	0
CfOR6199	0	0	0	0	0	0		0	0	0.672337	0
CfOR0571	0	0	0	1.99829	0	0		0.666097	0	0.666097	0
CfOR14A01p	0	0	0	0	0	0.221473		0.66442	0.885893	0.66442	0
CfOR0066	1.31898	0.659492	0.659492	0.659492	1.31898	0		0.659492	0	0.659492	0
CfOR4286	1.8113	2.14063	0.493992	0	0.164664	0.493992		1.15265	0.329328	0.658656	0
CfOR0608	0	0.633449	0	0	0.633449	0.633449		0	1.90035	0.633449	0
CfOR0396	0	0	0	0	0	0		0	0	0.597502	0
CfOR0163	0	0	0	0.589494	0	0		0.589494	0	0.589494	0
CfOR0202	0	0	0	0	0	0		0	0.580089	0.580089	0
CfOR4229	0	0	0.569668	0	0	0		0	0	0.569668	0
CfOR5679	0	0	0	0	0	0		0	0	0.566944	0
CfOR08H01p	0.927299	0	1.8546	0.556379	0	0		1.48368	0.741839	0.556379	0
CfOR66313	0	0	0	0	0	0		0	0	0.552808	0
CfOR0549p	0	0	0	0.530751	0	0		0	0	0.530751	0
CfOR7211	19.2634	4.44539	8.39685	0	3.45753	0.493932		0	0.493932	0.493932	0
CfOR0085	0	0.489851	0	0	1.9594	0		0.489851	0	0.489851	0
CfOR6711p	0	0	0.480444	0	0	0		0	0	0.480444	0
CfOR0038	0	0	0	0	0	0		0	0	0.47915	0
CfOR0219	0	0.450223	0	0	0	0		0	0	0.450223	0
OLF3	0	0	0	0	0	0		0	0	0.423053	0
CfOR0051	0	0	0	0	0	0		0	0.418059	0.418059	0
CfOR0357	0	0	0	0	0	0		0	0	0.393904	0
CfOR1813	0	0	0	0	0	0		0.366106	0	0.366106	0
CfOR0381	0.725845	0	0.362923	1.08877	0.362923	1.81461		0	0.362923	0.362923	0
CfOR04B02	1.74875	1.04925	1.04925	0	0.6995	0		0	0.34975	0.34975	0
CfOR04C08	1.74539	1.04724	1.04724	0	0.698157	0		0	0.349078	0.349078	0
CfOR04C05	17.9549	15.543	27.0663	0	9.37942	1.07193		0.267983	1.07193	0.267983	0
CfOR0558	0	0.233957	0	0	0	0		0	0	0.233957	0
CfOR0083p	0.646464	1.50842	0.430976	1.50842	0.215488	0.215488		1.7239	0.646464	0.215488	0
CfOR14A08p1	0	0.589282	0	0.196427	0.589282	0.196427		0	0	0.196427	0
CfOR0425	0.178702	0	0	0	0	0.536107		0	0	0.178702	0
CfOR08D02	0.166963	0.166963	0.66785	0	0.333925	0.166963		0	0.166963	0.166963	0
CfOR5697	0.151871	0	0.759356	0	0.455614	0		0	0	0.151871	0
CfOR2401	2.59481	6.48702	6.48702	0	2.16234	0		0	0	0.144156	0
CfOR0071p	1.02442	1.28052	0.640261	0	0.128052	0.128052		0.384157	0	0.128052	0
CfOR5397	0.742243	1.48449	4.45346	0	1.48449	0		0.742243	2.96897	0	0
CfOR0264	0	0	0.41406	0	0	0.82812		0	2.0703	0	0
CfOR16A11	0.562732	1.12546	2.25093	0.562732	1.12546	0.562732		0	1.6882	0	0
CfOR5024	0	0	0	0	0	1.09364		0	1.64047	0	0
CfOR0448p	0	1.06572	0	0	0	0		0	0.8881	0	0
CfOR3132p	0	0	0	0	0	0		0	0.762051	0	0
CfOR10A02	0.526448	0	0.526448	0	1.40386	0		0	0.701931	0	0
TPCR79	1.07172	0	4.82275	0	0	0		0	0.535862	0	0
CfOR0524	0.528079	0	0	0.528079	0	1.05616		0	0.528079	0	0
CfOR2347	2.0185	2.52313	4.03701	0	3.53238	0		1.51388	0.504626	0	0
CfOR0394	0	0	0	1.0046	0	1.0046		0.502302	0.502302	0	0
CfOR0411	2.19601	0.439201	0.439201	0	0.439201	0.439201		0	0.439201	0	0
CfOR2234p	0.204714	9.21215	7.57443	0	4.299	0.204714		0	0.409429	0	0
CfOR0077M1	0	0	0	0.99956	0	0		0	0.399824	0	0
CfOR2734p	0	0	0	0	0	0		0	0.197394	0	0
CfOR0422	0	0.585738	0	0	0	0		0	0.195246	0	0
CfOR4652p	6.19069	0	0	0.773837	1.54767	1.54767		0.386918	0.193459	0	0
CfOR03E02p	0.352075	0.176038	0	0.352075	0	0		0.352075	0.176038	0	0
CfOR5081p	0	0	0	0	1.01357	0		0	0.168928	0	0
CfOR2464p	0	0	0	0	0	0		0	0.166922	0	0
CfOR3449p	0	0	0	0	0	0		0.292848	0.146424	0	0
CfOR1421	0	0	0	0	0	0		3.51612	0	0	0
CfOR10D04	0	0	0	0	0.567652	0		1.70296	0	0	0
CfOR7526	0	0	0	0	0	0		1.45034	0	0	0
CfOR01C09	0	0	0	0	0	0.204776		1.43343	0	0	0
CfOR1484	0	0	0	0	0	0		1.12061	0	0	0
CfOR0242	0	0	0.55619	0	0	0		1.11238	0	0	0
CfOR0322p	0	1.18694	0	0.197824	0	0		0.989119	0	0	0
CfOR6671	0	0	0.400441	0	0	0		0.800881	0	0	0
CfOR4153	2.09447	1.39631	0.698157	0.698157	0.698157	1.39631		0.698157	0	0	0
CfOR3063	1.36898	1.36898	0.684488	0	1.36898	0		0.684488	0	0	0
CfOR0821	0.340067	0	0	0.340067	0.340067	0.340067		0.680135	0	0	0
CfOR0164	0.337793	0	0	0.337793	0.337793	0.337793		0.675585	0	0	0
CfOR0353	0	0	0	0	0	0		0.627618	0	0	0
CfOR08G01	0	0	0	0	0	0		0.594636	0	0	0
CfOR0613	0	0	0.592054	0	0	0		0.592054	0	0	0
CfOR16E08	6.44542	2.92974	0.585948	1.1719	2.34379	1.1719		0.585948	0	0	0
CfOR08F07	0	0	0.561573	0.561573	0	2.24629		0.561573	0	0	0
CfOR4419	0	0	0	0	0	0		0.561111	0	0	0
CfOR08B11	0	0	0	0	0	0		0.55585	0	0	0
CfOR12E01	0	0	1.10562	0	0	0		0.552808	0	0	0
CfOR08B12	12.4639	19.7345	18.1765	11.4253	7.27062	4.15464		0.51933	0	0	0
CfOR0262	3.07499	0	2.56249	0.512498	1.025	0.512498		0.512498	0	0	0
CfOR16F10	0	0	0	0	0	0		0.499542	0	0	0
CfOR08H10	0	0	0	0	0	0		0.482911	0	0	0
CfOR0207	3.33899	0	0.953997	0	0	0.476998		0.476998	0	0	0
OLF1	0	0	0.466553	0	0	0		0.466553	0	0	0
CfOR5587	0.446464	0	0.446464	0.446464	0	0		0.446464	0	0	0
CfOR03H07p	0	0	0	0	0	0		0.420217	0	0	0
CfOR5569p	0	0	0	0	0	1.28192		0.366262	0	0	0
CfOR0521p	0	0.359573	1.43829	0	0.359573	0		0.359573	0	0	0
CfOR3810	0	0	0	0	0	0		0.343343	0	0	0
CfOR0188p	0	0	0	0	0	0		0.335362	0	0	0
CfOR3673	0	0	0	0.484054	0	0		0.322703	0	0	0
CfOR0039p	0	0	0	0	0	0.100457		0.30137	0	0	0
CfOR0386	0	0	0.283413	0	0.283413	0		0.283413	0	0	0
CfOR0330	0	0	0	0	0	0		0.260832	0	0	0
CfOR3908p	0.200588	0	0	0	0	0		0.200588	0	0	0
CfOR2723	0	0	1.3845	3.692	0.461499	0		0	0	0	0
CfOR0473	1.5446	0.772302	0	3.08921	5.40612	1.5446		0	0	0	0
CfOR4631	0	0.513366	0	1.5401	0	0		0	0	0	0
CfOR0036	3.55171	2.84136	2.84136	1.42068	2.13102	0.710341		0	0	0	0
CfOR12E07	3.73221	1.8661	8.08645	1.24407	0.622035	0		0	0	0	0
CfOR0154	1.6882	0	0	1.12546	0	0		0	0	0	0
CfOR0526	0	0.489148	0	0.978296	0	0		0	0	0	0
CfOR4918	0.175167	0	0	0.875835	0	0		0	0	0	0
CfOR0426	8.31402	0	0.831402	0.831402	1.6628	0.831402		0	0	0	0
CfOR12A03	0	0	0	0.618929	0	0		0	0	0	0
CfOR10H04	0	0	0	0.617387	0	0		0	0	0	0
CfOR4340	0	0	0	0.569906	0	0		0	0	0	0
CfOR0921	0.565181	0	0	0.565181	0	0		0	0	0	0
CfOR0049p	0	0	0	0.553706	0.738274	0.184569		0	0	0	0
CfOR0529	0	0	1.08797	0.543986	0	0		0	0	0	0
CfOR0462	0	0.510674	0	0.510674	0	0		0	0	0	0
CfOR0591	0	0	0	0.492861	0	0.492861		0	0	0	0
CfOR0299	0	0	0	0.410137	0	0		0	0	0	0
CfOR0407	0.930505	0	0	0.310168	0	0		0	0	0	0
CfOR10C03	0	0	0	0.282386	0	0		0	0	0	0
CfOR0157	0	0	0	0.270912	0	0		0	0	0	0
CfOR04B03	0	0	0	0.262818	0	0		0	0	0	0
CfOR0424p	0.127938	0	0.383814	0.255876	0.255876	0.127938		0	0	0	0
CfOR4482	0	0	0	0.198327	0	0		0	0	0	0
CfOR0494	0.191637	0	0.383275	0.191637	0	0.76655		0	0	0	0
CfOR0116	1.53163	0.556957	0	0.139239	0	0.139239		0	0	0	0
CfOR2287	0	0	0	0.125842	0	0		0	0	0	0
CfOR1789p1	0	0	0	0.125674	0	0		0	0	0	0
CfOR7509	0	0	0.121611	0.121611	0	0		0	0	0	0
CfOR3262	64.9108	86.5477	111.915	0	47.7505	0		0	0	0	0
CfOR0160	57.3772	84.9364	81.7739	0	40.661	0		0	0	0	0
CfOR9018	14.6265	9.28221	17.4393	0	4.21919	0		0	0	0	0
CfOR9020	14.5964	9.2631	17.4034	0	4.2105	0		0	0	0	0
CfOR7703p	6.11435	4.70335	13.1694	0	3.29234	0		0	0	0	0
CfOR2864	4.21679	8.85527	11.3853	0	2.53008	0		0	0	0	0
CfOR2592p	2.92701	0	3.90268	0	0	0.487835		0	0	0	0
CfOR1802p	1.78624	0.893122	3.27478	0	1.48854	0		0	0	0	0
CfOR0184	1.78235	0.891176	3.26765	0	1.48529	0		0	0	0	0
CfOR0021	0.57302	0	2.8651	0	0	0		0	0	0	0
CfOR0072	0	0	2.82481	0	0.176551	0		0	0	0	0
CfOR08E12	0	0	2.3713	0	0	0		0	0	0	0
CfOR4595	1.66721	1.66721	2.22295	0	1.11147	0		0	0	0	0
CfOR0530	2.03926	1.01963	2.03926	0	0.509815	0		0	0	0	0
CfOR2342	0.494559	0	1.97824	0	0.494559	0		0	0	0	0
CfOR0405	0.566238	0	1.69871	0	0	0		0	0	0	0
CfOR6592	0	0	1.68126	0	0	0		0	0	0	0
CfOR0442	0	0	1.39097	0	0	0		0	0	0	0
CfOR08B08	0	0.596979	1.19396	0	0	0		0	0	0	0
CfOR0468	0	0	1.14532	0	0.572659	0		0	0	0	0
CfOR0214	0	0	1.13878	0	1.13878	0		0	0	0	0
CfOR0204	0.490379	0	0.980759	0	2.4519	0		0	0	0	0
CfOR0401	0.925819	0.46291	0.925819	0	0	0		0	0	0	0
CfOR6103	0	0	0.848739	0	0	0		0	0	0	0
CfOR3829	0	0.750206	0.750206	0	0	0		0	0	0	0
CfOR0229	0	0	0.613498	0	0	0		0	0	0	0
CfOR2839	0	0	0.603719	0	0	0		0	0	0	0
CfOR2248	0	0	0.594075	0	0	0		0	0	0	0
CfOR0236p1	0	0	0.590899	0	0	0.590899		0	0	0	0
CfOR4598	2.34581	0	0.586452	0	0.586452	0		0	0	0	0
CfOR4093	0	0	0.570025	0	0	0		0	0	0	0
CfOR0020	0	0	0.561573	0	0	0		0	0	0	0
CfOR0001	0	0	0.561458	0	0	0.561458		0	0	0	0
CfOR1205	0	0.554945	0.554945	0	0	0		0	0	0	0
CfOR0480	0	0	0.544746	0	0	0		0	0	0	0
CfOR2549	0	0	0.52767	0	0	0		0	0	0	0
CfOR28F08	0	0	0.526245	0	0	0		0	0	0	0
CfOR0415	0	1.57418	0.524726	0	0	0		0	0	0	0
CfOR0329	0	0	0.519726	0	0	0		0	0	0	0
CfOR0131p	2.51336	0.251336	0.502673	0	0.754009	0		0	0	0	0
CfOR0253	0	0	0.479937	0	0	0		0	0	0	0
CfOR2346	0	0	0.479009	0	0	0		0	0	0	0
CfOR2522	0.476498	0.952997	0.476498	0	0	0		0	0	0	0
CfOR0477	0	0	0.464882	0	0	0		0	0	0	0
CfOR10F04	0	0	0.444716	0	0	0		0	0	0	0
CfOR0474	0	0	0.428168	0	0	0		0	0	0	0
CfOR3358	2.39526	1.59684	0.399209	0	0.399209	0		0	0	0	0
DTMT	0.395103	0	0.395103	0	0	0.395103		0	0	0	0
CfOR0597	0	0	0.3926	0	0	0		0	0	0	0
CfOR7375	0.390744	0	0.390744	0	0	0		0	0	0	0
CfOR3684	0	0	0.378776	0	0	0		0	0	0	0
CfOR08G02p	0.559921	0	0.37328	0	0	0.18664		0	0	0	0
CfOR0336	0	0	0.361288	0	0	0		0	0	0	0
CfOR14D11	0.154785	0.773924	0.30957	0	0.154785	0		0	0	0	0
CfOR5234	0	0	0.217794	0	0	0		0	0	0	0
CfOR28H08	0	0	0.210628	0	0	0		0	0	0	0
CfOR0080	0.169822	0	0.169822	0	0	0		0	0	0	0
CfOR0541	0	0	0.15996	0	0	0.15996		0	0	0	0
CfOR6704	0	0.138265	0.138265	0	0	0		0	0	0	0
CfOR0601p	0	1.85258	0	0	1.85258	0		0	0	0	0
CfOR0305	2.67458	1.60475	0	0	0.534916	0		0	0	0	0
CfOR0559	0	1.14757	0	0	0.382522	0		0	0	0	0
CfOR16B09p	0	0.773124	0	0	0.193281	0		0	0	0	0
CfOR0158	0	0.658378	0	0	0	0		0	0	0	0
CfOR08G08	0	0.524726	0	0	0	0		0	0	0	0
CfOR0175p	1.53375	0.511249	0	0	0	0		0	0	0	0
CfOR7201	0	0.388019	0	0	0	0		0	0	0	0
CfOR5380	0	0.373	0	0	0	0.745999		0	0	0	0
CfOR0180	0	0.361863	0	0	0	0		0	0	0	0
CfOR16D08	0	0.249565	0	0	0	0		0	0	0	0
CfOR0321	0	0.196583	0	0	0	0		0	0	0	0
CfOR4420	0	0.195442	0	0	0	0.195442		0	0	0	0
CfOR5600p	0	0.190022	0	0	0	0		0	0	0	0
CfOR0467	6.58696	0	0	0	0	0		0	0	0	0
CfOR4892	1.14749	0	0	0	0	0		0	0	0	0
CfOR0472	1.10584	0	0	0	0	0		0	0	0	0
CfOR0139p	1.08214	0	0	0	0	0		0	0	0	0
CfOR5054	1.08043	0	0	0	0	0		0	0	0	0
CfOR0240p	0.900892	0	0	0	0	0		0	0	0	0
CfOR01E11	0.887695	0	0	0	0.443848	0		0	0	0	0
CfOR0358	0.870134	0	0	0	0	0		0	0	0	0
CfOR10H12M	0.749485	0	0	0	0	0		0	0	0	0
CfOR3604p	0.748199	0	0	0	0	0		0	0	0	0
CfOR0387	0.621751	0	0	0	0	0		0	0	0	0
CfOR6603	0.585068	0	0	0	0	0		0	0	0	0
CfOR0220	0.562655	0	0	0	0	0		0	0	0	0
CfOR16D09	0.519924	0	0	0	0	0		0	0	0	0
CfOR26A01	0.513366	0	0	0	0	0		0	0	0	0
CfOR4283	0.473054	0	0	0	0	0		0	0	0	0
CfOR0073	0.349571	0	0	0	0	0		0	0	0	0
CfOR3548	0.206952	0	0	0	0	0		0	0	0	0
CfOR0593	0.186538	0	0	0	0	0		0	0	0	0
CfOR4707	0.181088	0	0	0	0	0		0	0	0	0
CfOR0217	0.168928	0	0	0	0	0		0	0	0	0
CfOR0065	0.166179	0	0	0	0	0.498537		0	0	0	0
CfOR0283p	0.163157	0	0	0	0	0		0	0	0	0
OLF2	0.156923	0	0	0	0	0		0	0	0	0
TPCR71	0	0	0	0	0.704287	0.704287		0	0	0	0
CfOR0068	0	0	0	0	0	0.70356		0	0	0	0
CfOR28C06p	0	0	0	0	0	0.600837		0	0	0	0
CfOR0142	0	0	0	0	0	0.598814		0	0	0	0
CfOR2429	0	0	0	0	0	0.581698		0	0	0	0
CfOR3103	0	0	0	0	0	0.574146		0	0	0	0
CfOR16E11	0	0	0	0	0	0.551801		0	0	0	0
TPCR63	0	0	0	0	0	0.503415		0	0	0	0
CfOR4316	0	0	0	0	0	0.437932		0	0	0	0
CfOR1745p	0	0	0	0	0	0.194328		0	0	0	0
CfOR5758p	0	0	0	0	0	0.178131		0	0	0	0
CfOR0007	0	0	0	0	0	0.174718		0	0	0	0
CfOR7706	0	0	0	0	0.998901	0		0	0	0	0
CfOR18B06	0	0	0	0	0.997805	0		0	0	0	0
CfOR08D07	0	0	0	0	0.970117	0		0	0	0	0
CfOR0595	0	0	0	0	0.754983	0		0	0	0	0
CfOR1117	0	0	0	0	0.743052	0		0	0	0	0
CfOR0254	0	0	0	0	0.696552	0		0	0	0	0
CfOR5332p2	0	0	0	0	0.655686	0		0	0	0	0
CfOR0256	0	0	0	0	0.646668	0		0	0	0	0
CfOR3550	0	0	0	0	0.553256	0		0	0	0	0
CfOR0162	0	0	0	0	0.541716	0		0	0	0	0
CfOR1470	0	0	0	0	0.466287	0		0	0	0	0
CfOR9021	0	0	0	0	0.298604	0		0	0	0	0
CfOR08C06	0	0	0	0	0.193048	0		0	0	0	0
CfOR1026	0	0	0	0	0.179751	0		0	0	0	0
CfOR7705p	0	0	0	0	0.156959	0		0	0	0	0
CfOR0542	0	0	0	0	0	0		0	0	0	0
DOPRX01	0	0	0	0	0	0		0	0	0	0
CfOR10A03	0	0	0	0	0	0		0	0	0	0
CfOR3371	0	0	0	0	0	0		0	0	0	0
CfOR3819	0	0	0	0	0	0		0	0	0	0
CfOR0043p	0	0	0	0	0	0		0	0	0	0
CfOR16F12	0	0	0	0	0	0		0	0	0	0
CfOR4207p	0	0	0	0	0	0		0	0	0	0
CfOR0186	0	0	0	0	0	0		0	0	0	0
CfOR2219	0	0	0	0	0	0		0	0	0	0
CfOR0156	0	0	0	0	0	0		0	0	0	0
DOPRX04	0	0	0	0	0	0		0	0	0	0
CfOR0347	0	0	0	0	0	0		0	0	0	0
CfOR26G07	0	0	0	0	0	0		0	0	0	0
CfOR0291	0	0	0	0	0	0		0	0	0	0
CfOR4200	0	0	0	0	0	0		0	0	0	0
CfOR0006	0	0	0	0	0	0		0	0	0	0
DOPRH01	0	0	0	0	0	0		0	0	0	0
CfOR16B10p	0	0	0	0	0	0		0	0	0	0
CfOR0276	0	0	0	0	0	0		0	0	0	0
CfOR5820	0	0	0	0	0	0		0	0	0	0
CfOR26C11p	0	0	0	0	0	0		0	0	0	0
CfOR08E09	0	0	0	0	0	0		0	0	0	0
CfOR28A08	0	0	0	0	0	0		0	0	0	0
CfOR0359	0	0	0	0	0	0		0	0	0	0
CfOR16C01p	0	0	0	0	0	0		0	0	0	0
CfOR28D07	0	0	0	0	0	0		0	0	0	0
CfOR0384	0	0	0	0	0	0		0	0	0	0
CfOR0360	0	0	0	0	0	0		0	0	0	0
CfOR5154	0	0	0	0	0	0		0	0	0	0
CfOR0018	0	0	0	0	0	0		0	0	0	0
CfOR0196	0	0	0	0	0	0		0	0	0	0
CfOR7435	0	0	0	0	0	0		0	0	0	0
CfOR0011	0	0	0	0	0	0		0	0	0	0
CfOR0685	0	0	0	0	0	0		0	0	0	0
CfOR4555	0	0	0	0	0	0		0	0	0	0
CfOR5413p	0	0	0	0	0	0		0	0	0	0
CfOR0483	0	0	0	0	0	0		0	0	0	0
CfOR0313	0	0	0	0	0	0		0	0	0	0
CFOR7139M	0	0	0	0	0	0		0	0	0	0
CfOR9035M1	0	0	0	0	0	0		0	0	0	0
CfOR0177	0	0	0	0	0	0		0	0	0	0
CfOR0035	0	0	0	0	0	0		0	0	0	0
CfOR12B06	0	0	0	0	0	0		0	0	0	0
CfOR3331	0	0	0	0	0	0		0	0	0	0
CfOR16D10	0	0	0	0	0	0		0	0	0	0
CfOR04E05	0	0	0	0	0	0		0	0	0	0
CfOR0223	0	0	0	0	0	0		0	0	0	0
CfOR0130	0	0	0	0	0	0		0	0	0	0
CfOR28H03	0	0	0	0	0	0		0	0	0	0
CfOR6175p	0	0	0	0	0	0		0	0	0	0
CfOR1174	0	0	0	0	0	0		0	0	0	0
CfOR0458	0	0	0	0	0	0		0	0	0	0
CfOR0008	0	0	0	0	0	0		0	0	0	0
CfOR2331	0	0	0	0	0	0		0	0	0	0
CfOR16B12	0	0	0	0	0	0		0	0	0	0
CfOR18B09	0	0	0	0	0	0		0	0	0	0
CfOR0520p	0	0	0	0	0	0		0	0	0	0
CfOR0335	0	0	0	0	0	0		0	0	0	0
CfOR16C11	0	0	0	0	0	0		0	0	0	0
CfOR0637	0	0	0	0	0	0		0	0	0	0
CfOR0403	0	0	0	0	0	0		0	0	0	0
CfOR0419	0	0	0	0	0	0		0	0	0	0
CfOR03E01p	0	0	0	0	0	0		0	0	0	0
CfOR0340	0	0	0	0	0	0		0	0	0	0
CfOR5834	0	0	0	0	0	0		0	0	0	0
CfOR0309	0	0	0	0	0	0		0	0	0	0
CfOR10E10p	0	0	0	0	0	0		0	0	0	0
CfOR0241	0	0	0	0	0	0		0	0	0	0
CfOR6035	0	0	0	0	0	0		0	0	0	0
CfOR4786p	0	0	0	0	0	0		0	0	0	0
CfOR0395	0	0	0	0	0	0		0	0	0	0
CfOR0178	0	0	0	0	0	0		0	0	0	0
CfOR0300	0	0	0	0	0	0		0	0	0	0
CfOR0255p1	0	0	0	0	0	0		0	0	0	0
CfOR0375	0	0	0	0	0	0		0	0	0	0
CfOR4720	0	0	0	0	0	0		0	0	0	0
CfOR0030	0	0	0	0	0	0		0	0	0	0
CfOR2714	0	0	0	0	0	0		0	0	0	0
CfOR3790	0	0	0	0	0	0		0	0	0	0
CfOR0543	0	0	0	0	0	0		0	0	0	0
CfOR0003	0	0	0	0	0	0		0	0	0	0
CfOR0009	0	0	0	0	0	0		0	0	0	0
CfOR0010	0	0	0	0	0	0		0	0	0	0
CfOR0013	0	0	0	0	0	0		0	0	0	0
CfOR0026p	0	0	0	0	0	0		0	0	0	0
CfOR0028	0	0	0	0	0	0		0	0	0	0
CfOR0029	0	0	0	0	0	0		0	0	0	0
CfOR0040	0	0	0	0	0	0		0	0	0	0
CfOR0042p1	0	0	0	0	0	0		0	0	0	0
CfOR0045	0	0	0	0	0	0		0	0	0	0
CfOR0046	0	0	0	0	0	0		0	0	0	0
CfOR0052	0	0	0	0	0	0		0	0	0	0
CfOR0055	0	0	0	0	0	0		0	0	0	0
CfOR0058	0	0	0	0	0	0		0	0	0	0
CfOR0067	0	0	0	0	0	0		0	0	0	0
CfOR0075	0	0	0	0	0	0		0	0	0	0
CfOR0081p	0	0	0	0	0	0		0	0	0	0
CfOR0082	0	0	0	0	0	0		0	0	0	0
CfOR0086	0	0	0	0	0	0		0	0	0	0
CfOR0087	0	0	0	0	0	0		0	0	0	0
CfOR0089	0	0	0	0	0	0		0	0	0	0
CfOR0092	0	0	0	0	0	0		0	0	0	0
CfOR0097p	0	0	0	0	0	0		0	0	0	0
CfOR0101	0	0	0	0	0	0		0	0	0	0
CfOR0104	0	0	0	0	0	0		0	0	0	0
CfOR0109p	0	0	0	0	0	0		0	0	0	0
CfOR0112	0	0	0	0	0	0		0	0	0	0
CfOR0119	0	0	0	0	0	0		0	0	0	0
CfOR0134	0	0	0	0	0	0		0	0	0	0
CfOR0135	0	0	0	0	0	0		0	0	0	0
CfOR0138	0	0	0	0	0	0		0	0	0	0
CfOR0145	0	0	0	0	0	0		0	0	0	0
CfOR0165	0	0	0	0	0	0		0	0	0	0
CfOR0166	0	0	0	0	0	0		0	0	0	0
CfOR0171	0	0	0	0	0	0		0	0	0	0
CfOR0174p	0	0	0	0	0	0		0	0	0	0
CfOR0176	0	0	0	0	0	0		0	0	0	0
CfOR0182	0	0	0	0	0	0		0	0	0	0
CfOR0190	0	0	0	0	0	0		0	0	0	0
CfOR0201p	0	0	0	0	0	0		0	0	0	0
CfOR0221	0	0	0	0	0	0		0	0	0	0
CfOR0233p	0	0	0	0	0	0		0	0	0	0
CfOR0237	0	0	0	0	0	0		0	0	0	0
CfOR0244	0	0	0	0	0	0		0	0	0	0
CfOR0252p	0	0	0	0	0	0		0	0	0	0
CfOR0263	0	0	0	0	0	0		0	0	0	0
CfOR0286	0	0	0	0	0	0		0	0	0	0
CfOR0287	0	0	0	0	0	0		0	0	0	0
CfOR0288	0	0	0	0	0	0		0	0	0	0
CfOR0292	0	0	0	0	0	0		0	0	0	0
CfOR0293	0	0	0	0	0	0		0	0	0	0
CfOR0295p	0	0	0	0	0	0		0	0	0	0
CfOR0297p	0	0	0	0	0	0		0	0	0	0
CfOR0302	0	0	0	0	0	0		0	0	0	0
CfOR0304	0	0	0	0	0	0		0	0	0	0
CfOR0306p	0	0	0	0	0	0		0	0	0	0
CfOR0308	0	0	0	0	0	0		0	0	0	0
CfOR0316	0	0	0	0	0	0		0	0	0	0
CfOR0319	0	0	0	0	0	0		0	0	0	0
CfOR0326p	0	0	0	0	0	0		0	0	0	0
CfOR0327	0	0	0	0	0	0		0	0	0	0
CfOR0332	0	0	0	0	0	0		0	0	0	0
CfOR0337p	0	0	0	0	0	0		0	0	0	0
CfOR0338	0	0	0	0	0	0		0	0	0	0
CfOR0342	0	0	0	0	0	0		0	0	0	0
CfOR0354	0	0	0	0	0	0		0	0	0	0
CfOR0356	0	0	0	0	0	0		0	0	0	0
CfOR0363	0	0	0	0	0	0		0	0	0	0
CfOR0364p	0	0	0	0	0	0		0	0	0	0
CfOR0365	0	0	0	0	0	0		0	0	0	0
CfOR0366	0	0	0	0	0	0		0	0	0	0
CfOR0368	0	0	0	0	0	0		0	0	0	0
CfOR0377	0	0	0	0	0	0		0	0	0	0
CfOR0390	0	0	0	0	0	0		0	0	0	0
CfOR0393	0	0	0	0	0	0		0	0	0	0
CfOR0397	0	0	0	0	0	0		0	0	0	0
CfOR0399	0	0	0	0	0	0		0	0	0	0
CfOR0400	0	0	0	0	0	0		0	0	0	0
CfOR0423	0	0	0	0	0	0		0	0	0	0
CfOR0428	0	0	0	0	0	0		0	0	0	0
CfOR0430	0	0	0	0	0	0		0	0	0	0
CfOR0431	0	0	0	0	0	0		0	0	0	0
CfOR0432	0	0	0	0	0	0		0	0	0	0
CfOR0443	0	0	0	0	0	0		0	0	0	0
CfOR0451p	0	0	0	0	0	0		0	0	0	0
CfOR0455	0	0	0	0	0	0		0	0	0	0
CfOR0456	0	0	0	0	0	0		0	0	0	0
CfOR0459p	0	0	0	0	0	0		0	0	0	0
CfOR0463	0	0	0	0	0	0		0	0	0	0
CfOR0478	0	0	0	0	0	0		0	0	0	0
CfOR0481p	0	0	0	0	0	0		0	0	0	0
CfOR0482	0	0	0	0	0	0		0	0	0	0
CfOR0485	0	0	0	0	0	0		0	0	0	0
CfOR0489	0	0	0	0	0	0		0	0	0	0
CfOR0493	0	0	0	0	0	0		0	0	0	0
CfOR0495	0	0	0	0	0	0		0	0	0	0
CfOR0496	0	0	0	0	0	0		0	0	0	0
CfOR0497	0	0	0	0	0	0		0	0	0	0
CfOR0499	0	0	0	0	0	0		0	0	0	0
CfOR04A01	0	0	0	0	0	0		0	0	0	0
CfOR04A07	0	0	0	0	0	0		0	0	0	0
CfOR04B08	0	0	0	0	0	0		0	0	0	0
CfOR04C09	0	0	0	0	0	0		0	0	0	0
CfOR04D01	0	0	0	0	0	0		0	0	0	0
CfOR0509	0	0	0	0	0	0		0	0	0	0
CfOR0512	0	0	0	0	0	0		0	0	0	0
CfOR0523	0	0	0	0	0	0		0	0	0	0
CfOR0527	0	0	0	0	0	0		0	0	0	0
CfOR0534	0	0	0	0	0	0		0	0	0	0
CfOR0535	0	0	0	0	0	0		0	0	0	0
CfOR0538	0	0	0	0	0	0		0	0	0	0
CfOR0539	0	0	0	0	0	0		0	0	0	0
CfOR0545	0	0	0	0	0	0		0	0	0	0
CfOR0567	0	0	0	0	0	0		0	0	0	0
CfOR0569	0	0	0	0	0	0		0	0	0	0
CfOR0577M	0	0	0	0	0	0		0	0	0	0
CfOR0579p1	0	0	0	0	0	0		0	0	0	0
CfOR0581	0	0	0	0	0	0		0	0	0	0
CfOR0587	0	0	0	0	0	0		0	0	0	0
CfOR0590	0	0	0	0	0	0		0	0	0	0
CfOR05963	0	0	0	0	0	0		0	0	0	0
CfOR0600	0	0	0	0	0	0		0	0	0	0
CfOR0605	0	0	0	0	0	0		0	0	0	0
CfOR0661	0	0	0	0	0	0		0	0	0	0
CfOR07E03	0	0	0	0	0	0		0	0	0	0
CfOR0802	0	0	0	0	0	0		0	0	0	0
CfOR0854p	0	0	0	0	0	0		0	0	0	0
CfOR0856p	0	0	0	0	0	0		0	0	0	0
CfOR08A01p	0	0	0	0	0	0		0	0	0	0
CfOR08A02	0	0	0	0	0	0		0	0	0	0
CfOR08A12p	0	0	0	0	0	0		0	0	0	0
CfOR08B06p1	0	0	0	0	0	0		0	0	0	0
CfOR08B10	0	0	0	0	0	0		0	0	0	0
CfOR08C01	0	0	0	0	0	0		0	0	0	0
CfOR08C08	0	0	0	0	0	0		0	0	0	0
CfOR08C11	0	0	0	0	0	0		0	0	0	0
CfOR08D04	0	0	0	0	0	0		0	0	0	0
CfOR08H04	0	0	0	0	0	0		0	0	0	0
CfOR08H06	0	0	0	0	0	0		0	0	0	0
CfOR0916	0	0	0	0	0	0		0	0	0	0
CfOR0936	0	0	0	0	0	0		0	0	0	0
CfOR1014	0	0	0	0	0	0		0	0	0	0
CfOR1057p	0	0	0	0	0	0		0	0	0	0
CfOR1075	0	0	0	0	0	0		0	0	0	0
CfOR10A04	0	0	0	0	0	0		0	0	0	0
CfOR10B10	0	0	0	0	0	0		0	0	0	0
CfOR10C04p	0	0	0	0	0	0		0	0	0	0
CfOR10D01	0	0	0	0	0	0		0	0	0	0
CfOR10G10	0	0	0	0	0	0		0	0	0	0
CfOR10G12	0	0	0	0	0	0		0	0	0	0
CfOR10H01	0	0	0	0	0	0		0	0	0	0
CfOR10H10	0	0	0	0	0	0		0	0	0	0
CfOR12A04	0	0	0	0	0	0		0	0	0	0
CfOR12A07	0	0	0	0	0	0		0	0	0	0
CfOR12A10	0	0	0	0	0	0		0	0	0	0
CfOR12C09	0	0	0	0	0	0		0	0	0	0
CfOR12E10	0	0	0	0	0	0		0	0	0	0
CfOR12F12	0	0	0	0	0	0		0	0	0	0
CfOR1320	0	0	0	0	0	0		0	0	0	0
CfOR1341	0	0	0	0	0	0		0	0	0	0
CfOR1400	0	0	0	0	0	0		0	0	0	0
CfOR14A11p	0	0	0	0	0	0		0	0	0	0
CfOR14F04	0	0	0	0	0	0		0	0	0	0
CfOR14F10p	0	0	0	0	0	0		0	0	0	0
CfOR1502	0	0	0	0	0	0		0	0	0	0
CfOR1529	0	0	0	0	0	0		0	0	0	0
CfOR1545p3	0	0	0	0	0	0		0	0	0	0
CfOR1649p	0	0	0	0	0	0		0	0	0	0
CfOR1667	0	0	0	0	0	0		0	0	0	0
CfOR1673	0	0	0	0	0	0		0	0	0	0
CfOR16D05	0	0	0	0	0	0		0	0	0	0
CfOR16G01	0	0	0	0	0	0		0	0	0	0
CfOR16G03	0	0	0	0	0	0		0	0	0	0
CfOR16H04	0	0	0	0	0	0		0	0	0	0
CfOR1750	0	0	0	0	0	0		0	0	0	0
CfOR1785	0	0	0	0	0	0		0	0	0	0
CfOR1836p	0	0	0	0	0	0		0	0	0	0
CfOR1881	0	0	0	0	0	0		0	0	0	0
CfOR1893p	0	0	0	0	0	0		0	0	0	0
CfOR18C12	0	0	0	0	0	0		0	0	0	0
CfOR2015	0	0	0	0	0	0		0	0	0	0
CfOR2031	0	0	0	0	0	0		0	0	0	0
CfOR20H03	0	0	0	0	0	0		0	0	0	0
CfOR2117	0	0	0	0	0	0		0	0	0	0
CfOR2182p1	0	0	0	0	0	0		0	0	0	0
CfOR2195p	0	0	0	0	0	0		0	0	0	0
CfOR2238	0	0	0	0	0	0		0	0	0	0
CfOR2247p	0	0	0	0	0	0		0	0	0	0
CfOR2254	0	0	0	0	0	0		0	0	0	0
CfOR2284	0	0	0	0	0	0		0	0	0	0
CfOR2348p	0	0	0	0	0	0		0	0	0	0
CfOR2355	0	0	0	0	0	0		0	0	0	0
CfOR2371p	0	0	0	0	0	0		0	0	0	0
CfOR2396	0	0	0	0	0	0		0	0	0	0
CfOR2510	0	0	0	0	0	0		0	0	0	0
CfOR2668	0	0	0	0	0	0		0	0	0	0
CfOR26B08	0	0	0	0	0	0		0	0	0	0
CfOR2786	0	0	0	0	0	0		0	0	0	0
CfOR2889	0	0	0	0	0	0		0	0	0	0
CfOR28A01p	0	0	0	0	0	0		0	0	0	0
CfOR28G07	0	0	0	0	0	0		0	0	0	0
CfOR28H04p	0	0	0	0	0	0		0	0	0	0
CfOR2909	0	0	0	0	0	0		0	0	0	0
CfOR2951	0	0	0	0	0	0		0	0	0	0
CfOR2959p	0	0	0	0	0	0		0	0	0	0
CfOR3026	0	0	0	0	0	0		0	0	0	0
CfOR3257	0	0	0	0	0	0		0	0	0	0
CfOR3354	0	0	0	0	0	0		0	0	0	0
CfOR3397	0	0	0	0	0	0		0	0	0	0
CfOR3584	0	0	0	0	0	0		0	0	0	0
CfOR3587	0	0	0	0	0	0		0	0	0	0
CfOR3641p	0	0	0	0	0	0		0	0	0	0
CfOR3681	0	0	0	0	0	0		0	0	0	0
CfOR3722	0	0	0	0	0	0		0	0	0	0
CfOR3763p	0	0	0	0	0	0		0	0	0	0
CfOR3781	0	0	0	0	0	0		0	0	0	0
CfOR3840p	0	0	0	0	0	0		0	0	0	0
CfOR3888p3	0	0	0	0	0	0		0	0	0	0
CfOR3950p	0	0	0	0	0	0		0	0	0	0
CfOR3959	0	0	0	0	0	0		0	0	0	0
CfOR4055	0	0	0	0	0	0		0	0	0	0
CfOR4080	0	0	0	0	0	0		0	0	0	0
CfOR4092	0	0	0	0	0	0		0	0	0	0
CfOR4116p	0	0	0	0	0	0		0	0	0	0
CfOR4127	0	0	0	0	0	0		0	0	0	0
CfOR4154	0	0	0	0	0	0		0	0	0	0
CfOR4186	0	0	0	0	0	0		0	0	0	0
CfOR4208p	0	0	0	0	0	0		0	0	0	0
CfOR4276	0	0	0	0	0	0		0	0	0	0
CfOR4277	0	0	0	0	0	0		0	0	0	0
CfOR4331M	0	0	0	0	0	0		0	0	0	0
CfOR4359	0	0	0	0	0	0		0	0	0	0
CfOR4385p	0	0	0	0	0	0		0	0	0	0
CfOR4601p	0	0	0	0	0	0		0	0	0	0
CfOR4676	0	0	0	0	0	0		0	0	0	0
CfOR4821p	0	0	0	0	0	0		0	0	0	0
CfOR4825	0	0	0	0	0	0		0	0	0	0
CfOR4839	0	0	0	0	0	0		0	0	0	0
CfOR4969	0	0	0	0	0	0		0	0	0	0
CfOR5233	0	0	0	0	0	0		0	0	0	0
CfOR5664	0	0	0	0	0	0		0	0	0	0
CfOR5673	0	0	0	0	0	0		0	0	0	0
CfOR5718p1	0	0	0	0	0	0		0	0	0	0
CfOR5812	0	0	0	0	0	0		0	0	0	0
CfOR5949	0	0	0	0	0	0		0	0	0	0
CfOR5956	0	0	0	0	0	0		0	0	0	0
CfOR6084	0	0	0	0	0	0		0	0	0	0
CfOR6137p	0	0	0	0	0	0		0	0	0	0
CfOR6138p	0	0	0	0	0	0		0	0	0	0
CfOR6141	0	0	0	0	0	0		0	0	0	0
CfOR6201	0	0	0	0	0	0		0	0	0	0
CfOR6256	0	0	0	0	0	0		0	0	0	0
CfOR6265	0	0	0	0	0	0		0	0	0	0
CfOR6278p	0	0	0	0	0	0		0	0	0	0
CfOR6319	0	0	0	0	0	0		0	0	0	0
CfOR6434	0	0	0	0	0	0		0	0	0	0
CfOR6519	0	0	0	0	0	0		0	0	0	0
CfOR6618	0	0	0	0	0	0		0	0	0	0
CfOR6669	0	0	0	0	0	0		0	0	0	0
CfOR7018	0	0	0	0	0	0		0	0	0	0
CfOR7026	0	0	0	0	0	0		0	0	0	0
CfOR7087	0	0	0	0	0	0		0	0	0	0
CfOR7177p	0	0	0	0	0	0		0	0	0	0
CfOR7196	0	0	0	0	0	0		0	0	0	0
CfOR7215p	0	0	0	0	0	0		0	0	0	0
CfOR7237	0	0	0	0	0	0		0	0	0	0
CfOR7295	0	0	0	0	0	0		0	0	0	0
CfOR7319p	0	0	0	0	0	0		0	0	0	0
CfOR7420p	0	0	0	0	0	0		0	0	0	0
CfOR7530p	0	0	0	0	0	0		0	0	0	0
CfOR7600	0	0	0	0	0	0		0	0	0	0
CfOR7702p	0	0	0	0	0	0		0	0	0	0
CfOR9010	0	0	0	0	0	0		0	0	0	0
CfOR9011	0	0	0	0	0	0		0	0	0	0
CfOR9032	0	0	0	0	0	0		0	0	0	0
CfOR9033	0	0	0	0	0	0		0	0	0	0
DOPRX07	0	0	0	0	0	0		0	0	0	0
OLF4	0	0	0	0	0	0		0	0	0	0
